# Supplementary material for: IFN signaling is associated with radiotherapy response in malignant peripheral nerve sheath tumors
Source: J Clin Invest. 2026 Mar 2;136(5):e195652. doi: 10.1172/JCI195652 (PMC12948414; doi:10.1172/JCI195652)
Supplement: Supplemental tables 1-6 [file jci-136-195652-s021.xlsx]

## Sheet: SupplementaryTable1
Supplementary Table 1. Normalized gene expression values for bulk RNA-sequencing of irradiated plexiform neurofibroma NF9511b or MPNST ST88-14 cells.
NCBI Gene ID	NF9511b T0, rep1	NF9511b T0, rep2	NF9511b 5 days, rep 1	NF9511b 5 days, rep 2	NF9511b 14 days, rep 1	NF9511b 14 days, rep 2		NCBI Gene ID	ST88-14 T0, rep1	ST88-14 T0, rep2	ST88-14 5 days, rep 1	ST88-14 5 days, rep 2	ST88-14 14 days, rep 1	ST88-14 14 days, rep 2
1	44.3132	40.595	36.1784	42.8867	20.571	26.5501		1	35.1933	45.1073	58.9325	92.6269	80.8209	63.6986
2	70624.5	67727.3	10120.3	9447.85	4501.62	3953.17		2	104.366	152.75	201.353	202.095	2688.64	2339.99
9	150.904	177.142	194.157	221.733	208.281	166.288		9	118.929	127.121	127.687	116.953	86.2089	99.2949
10	49.1038	72.579	112.153	93.0733	40.2849	55.1963		10	0	1.02517	1.96442	0	0	1.87349
12	189.229	166.071	150.743	140.522	89.141	118.078		12	2.42713	5.12583	6.87546	2.80687	3.59204	1.87349
13	0	0	1.20595	0	14.5711	31.4409		13	276.692	277.82	710.137	651.195	553.174	515.209
14	2524.66	3194.7	3269.32	3701.94	3533.07	3435.45		14	3115.22	3274.38	3205.93	3061.36	3196.91	3147.46
15	5.98827	1.23015	2.41189	4.56242	0.857125	2.09606		15	3.64069	2.05033	16.6975	17.7769	8.9801	10.3042
16	3176.18	3503.47	3702.25	3951.05	4793.9	5292.56		16	6156.4	6024.9	3938.66	3937.11	6023.85	5684.16
18	1329.4	1354.4	733.215	746.411	443.991	456.243		18	172.326	194.782	536.286	595.057	295.445	261.352
19	265.879	230.038	956.315	834.922	1073.98	1117.9		19	1205.07	1266.08	1828.87	2063.99	1460.16	1928.76
20	982.077	907.852	820.043	869.596	556.274	589.692		20	1310.65	1252.75	1740.47	1843.18	1769.98	1860.37
21	26.3484	24.603	26.5308	22.8121	34.285	51.0042		21	604.354	654.056	678.706	620.319	1199.74	1157.82
22	607.211	628.608	647.593	605.889	645.415	573.622		22	475.717	485.929	428.243	370.507	429.249	424.345
23	3786.98	4337.52	3887.97	4641.8	4258.2	4783.91		23	3413.75	3193.39	2623.48	2287.6	3328.92	3147.46
24	28.7437	35.6744	38.5902	34.6744	11.9998	12.5764		24	35.1933	52.2835	102.15	73.9144	66.4527	43.0902
25	3243.25	3189.78	3159.58	3299.54	3099.36	3017.63		25	4546.01	4665.53	4667.45	4605.15	4440.66	4845.78
26	10.7789	13.5317	0	0.912483	3.4285	1.39738		26	0	2.05033	6.87546	5.61375	2.69403	0.936744
27	2513.88	2449.23	4658.57	4509.49	4697.9	4947.41		27	2398	2092.36	2382.84	2442.92	1565.23	2273.48
28	3.59296	2.4603	0	1.82497	1.71425	3.49344		29	3796.02	3713.15	3102.8	3236.33	3254.39	3211.16
29	2618.07	2813.36	2925.62	3044.96	2841.37	2934.49		30	691.731	744.271	812.286	834.577	799.229	701.621
30	947.345	1121.9	1098.62	1335.88	1145.12	1108.82		31	2576.39	2146.7	1799.41	1863.76	1486.21	1760.14
31	2879.16	2793.68	1948.81	1984.65	1908.82	1922.09		32	182.034	137.372	110.99	89.82	82.6169	70.2558
32	186.834	218.967	129.036	139.61	117.426	127.161		33	25.4848	36.906	55.0037	53.3306	38.6144	39.3432
33	3.59296	11.0714	2.41189	11.8623	5.99988	0.698688		34	1521.81	1572.6	1210.08	1166.72	1215.91	1226.2
34	1112.62	900.471	1056.41	1003.73	1146.83	1103.93		35	55.8239	65.6106	91.3454	100.112	97.8831	104.915
35	68.2663	115.634	69.9448	82.1235	49.7133	48.2094		36	337.37	324.978	274.036	279.752	182.296	211.704
36	495.829	499.442	437.758	384.155	462.848	442.269		37	5098.18	5248.85	6402.03	6436.16	6844.63	6241.52
37	8060.22	9078.52	8444.03	9529.97	7340.42	8522.59		38	1364.04	1534.67	1261.16	1263.09	1385.63	1256.17
38	1858.76	1873.52	1887.3	1791.2	2047.67	1808.9		39	1018.18	1092.83	489.14	404.19	501.089	482.423
39	1612.04	1823.09	1215.59	1205.39	934.266	887.333		40	3.64069	0	0	1.87125	0.89801	4.68372
41	1597.67	1746.82	602.973	544.752	389.992	399.649		41	474.503	473.627	601.111	581.959	623.219	636.049
43	2.39531	6.15076	3.61784	8.21235	2.57138	5.5895		43	118.929	111.743	304.485	282.559	305.323	262.288
47	12250.8	13131.9	12254.8	12885.2	10634.4	10778.7		47	10314.1	10460.8	10954.6	11003.9	9711.08	10614.2
48	2306.68	2503.36	4035.09	4001.24	4247.91	4308.11		48	3871.26	4045.31	5930.57	5778.42	4715.45	4636.88
50	2218.06	2403.72	2059.75	2335.96	2377.66	2425.84		50	2339.75	2557.79	2284.62	2368.07	2762.28	2595.72
51	1202.45	1157.57	1169.77	1042.97	976.265	932.049		51	1898.01	1851.45	2434.89	2499.05	2235.15	2254.74
52	1544.97	1595.51	1746.21	1720.03	2000.53	1931.17		52	2751.15	2922.75	2825.81	2738.57	2980.49	2800.86
53	1304.25	1280.59	1087.76	1167.98	1043.12	1008.21		53	1024.25	1204.57	1167.85	1186.37	1408.98	1291.77
54	2989.35	2921.61	2209.29	2296.72	1660.25	1559.47		54	32.7662	21.5285	110.007	112.275	189.48	162.993
55	55.0921	35.6744	22.913	16.4247	31.7136	36.3318		55	74.0273	69.7113	167.958	171.219	150.866	163.93
56	21.5578	20.9126	18.0892	21.8996	15.4283	15.3711		56	27.9119	22.5537	11.7865	13.0987	13.4701	18.7349
58	5.98827	8.61106	3.61784	1.82497	0.857125	0		58	1.21356	2.05033	8.83987	14.0344	24.2463	16.8614
59	3958.25	4717.63	2544.54	2575.94	1585.68	1502.88		59	279.119	250.141	446.905	432.259	281.077	223.882
60	91787.1	105166	98751.2	110327	82950	82613.5		60	101532	101191	84809.8	81582.7	93439.7	93967.6
70	124.556	190.674	61.5032	59.3114	29.1423	28.6462		70	33.9798	26.6543	28.484	35.5537	6.28607	9.36744
71	52821.4	53277.9	53388.4	60408.2	41013.4	39689.6		71	67928	65538.9	70505.9	67917	74989.2	79583
72	400.017	435.474	348.518	390.543	204.853	220.087		72	0	4.10066	10.8043	11.2275	4.49005	1.87349
81	20123	21794.6	22016.9	24276.6	18387.9	19427		81	20059	19724.2	21943.5	22241.7	21317.9	23228.4
86	1162.92	1039.48	1057.61	1055.74	1414.26	1293.27		86	2623.72	2898.14	1614.75	1543.78	2051.95	1897.84
87	19039.1	20821.6	22769.5	24402.5	19405.3	20768.5		87	9883.25	10081.5	9971.38	9992.47	9739.81	9851.74
88	11.9765	12.3015	15.6773	7.29986	10.2855	7.68556		88	41.2611	36.906	67.7724	72.0431	48.4925	61.8251
90	1864.75	1659.48	1279.51	1239.15	1516.25	1592.31		89	2.42713	5.12583	0.982208	2.80687	0.89801	5.62046
91	632.362	712.258	732.009	741.849	749.984	693.797		90	1736.61	1781.74	1881.91	1940.49	2051.95	2127.35
92	689.849	498.212	495.644	500.953	380.564	390.566		91	1691.71	1794.04	2319.98	2480.34	2477.61	2615.39
93	732.965	660.592	600.561	459.891	515.989	510.042		92	485.425	543.338	364.399	405.126	528.928	506.778
94	124.556	140.237	190.539	176.109	88.2839	83.8425		93	233.004	250.141	163.047	182.447	184.092	200.463
95	1315.02	1682.85	1220.42	1440.81	1013.12	1106.72		94	58.251	72.7868	130.634	114.146	162.54	143.322
97	77.8475	75.0393	91.6518	88.5109	96.8551	113.886		95	756.05	715.566	801.482	885.101	643.873	630.429
98	81.4405	82.4202	103.711	97.6357	110.569	83.1438		97	167.472	183.505	110.007	101.047	146.376	172.361
100	425.167	425.633	576.442	552.965	334.279	327.684		98	24.2713	27.6795	54.0215	44.91	53.8806	31.8493
101	87.4288	70.1187	86.8281	87.5984	37.7135	51.7029		100	557.025	597.672	594.236	596.929	482.231	443.08
102	6942.8	5833.38	5882.6	5384.56	4947.33	4815.35		101	42.4747	32.8053	80.5411	62.6869	50.2885	39.3432
103	9632.74	9537.37	7605.9	7172.12	7725.27	7793.16		102	3590.93	3520.42	4102.68	4243.06	3764.46	4543.21
104	498.224	583.092	634.327	615.014	616.273	658.862		103	15258.1	15191.9	14762.6	14990.6	14988.7	16216.9
105	3.59296	0	1.20595	3.64993	4.28563	4.89081		104	1751.17	1909.88	2784.56	2799.39	1405.39	1543.75
107	15.5695	19.6824	20.5011	24.637	60.8559	51.0042		105	1.21356	2.05033	1.96442	0	1.79602	0.936744
108	57.4874	57.8171	13.2654	14.5997	24.8566	27.2488		107	1527.88	1401.4	1110.88	1124.62	999.485	1184.98
109	1336.58	1451.58	1457.99	1540.27	1783.68	1795.63		108	19.417	13.3272	5.89325	14.97	9.87811	12.1777
111	7.18593	6.15076	10.8535	10.0373	9.42838	16.0698		109	2398	2399.91	1918.25	1894.64	2223.47	2424.29
112	1691.09	1695.15	1155.3	1179.84	1135.69	1212.92		111	8.49494	2.05033	12.7687	10.2919	17.9602	20.6084
113	1595.28	1620.11	2220.15	2377.02	2111.1	2125.41		112	2487.8	2427.59	3195.12	3245.68	3084.66	3025.68
114	4.79062	1.23015	4.82378	7.29986	6.857	13.9738		113	1016.97	924.7	1218.92	1196.66	1157.53	1335.8
115	1149.75	1244.91	1160.12	1178.93	880.267	876.853		114	26.6984	20.5033	21.6086	23.3906	34.1244	31.8493
116	3.59296	4.92061	10.8535	1.82497	15.4283	9.78163		115	1394.38	1430.11	1681.54	1689.74	1380.24	1549.37
117	1.19765	0	3.61784	12.7748	10.2855	11.179		116	19.417	27.6795	55.9859	65.4937	18.8582	20.6084
118	5651.73	5901.04	4504.21	4532.3	4262.48	4246.62		117	115.288	83.0385	85.4521	73.9144	83.5149	130.207
119	489.841	506.823	605.385	637.826	780.841	779.037		118	5759.57	5887.53	5400.18	5166.52	5002.81	4919.78
120	5018.17	4467.91	2396.21	2062.21	2268.81	2075.1		119	1665.01	1573.63	1132.49	1031.99	1422.45	1588.72
123	5.98827	13.5317	19.2951	18.2497	24.8566	15.3711		120	4771.73	5037.67	4491.64	4574.27	5631.42	6172.21
127	0	0	1.20595	4.56242	5.99988	2.09606		123	4037.52	4880.82	4327.61	4535.91	8698.12	8373.55
128	4290	4395.33	4009.77	3840.64	4271.91	3858.15		124	1.21356	0	0	3.7425	1.79602	0.936744
130	1.19765	1.23015	1.20595	5.4749	2.57138	5.5895		127	1.21356	0	0.982208	0	3037.07	2792.43
131	1.19765	0	0	0	0.857125	1.39738		128	3126.14	3287.71	2811.08	2715.18	43.1045	45.9005
132	1361.73	1383.92	1960.87	1855.99	1610.54	1500.78		130	60.6781	55.359	33.3951	37.425	674.405	636.986
133	5.98827	4.92061	2.41189	9.12483	27.428	20.2619		132	680.809	724.792	647.275	613.77	3122.38	2915.15
134	107.789	118.095	139.89	135.96	148.283	152.314		133	2340.96	2577.27	3433.8	3224.16	522.642	572.351
135	158.09	125.476	44.62	52.0115	46.2848	34.2357		134	402.903	354.707	395.83	419.16	52.9826	42.1535
136	525.77	485.91	1026.26	1105.93	1163.98	1109.52		135	15.7763	22.5537	32.4129	26.1975	728.286	651.037
140	4.79062	0	1.20595	3.64993	1.71425	0.698688		136	486.639	542.313	458.691	519.272	3.59204	0
141	261.089	263.253	331.635	322.107	337.707	343.754		140	2.42713	0	2.94662	1.87125	84.4129	85.2437
142	5308.01	5661.16	5658.3	5541.51	6647.86	6515.96		141	103.153	94.3153	91.3454	103.854	8759.19	9049.88
143	3832.49	3630.18	3729.99	3430.02	3570.78	3782.69		142	12044.6	12795.1	7466.75	7069.58	3700.7	3826.6
146	131.742	146.388	14.4713	8.21235	9.42838	5.5895		143	4683.14	4444.1	4421.9	4394.63	246.055	222.008
148	0	0	0	0.912483	0	0.698688		146	186.889	171.203	258.321	235.777	81.7189	75.8763
150	0	0	0	1.82497	0	0		147	94.6579	110.718	100.185	100.112	0.89801	0
152	0	0	0	0.912483	2.57138	2.09606		148	1.21356	0	0	0.935625	20.6542	8.4307
153	7.18593	12.3015	14.4713	12.7748	8.57125	11.179		150	16.9899	17.4278	70.719	62.6869	2.69403	3.74698
154	110.184	125.476	171.244	158.772	132.854	125.764		151	1.21356	3.0755	3.92883	0.935625	52.9826	65.5721
155	0	0	0	0	0.857125	0.698688		152	27.9119	33.8305	36.3417	46.7812	8.08209	6.55721
156	897.043	1009.95	975.61	1053.01	1010.55	1050.13		153	6.06781	10.2517	9.82208	10.2919	130.211	123.65
157	925.787	915.233	525.792	479.966	555.417	510.741		154	140.773	149.674	194.477	166.541	1648.75	1608.39
158	3081.57	3263.59	3264.49	3308.66	3329.07	3232.13		156	1677.14	1658.72	1462.51	1506.36	373.572	393.432
159	1741.39	1472.49	1845.1	1640.64	1758.82	1660.78		157	594.646	530.011	350.648	365.829	1831.94	1675.83
160	3331.88	3411.21	3866.26	4261.3	2585.95	2583.75		158	1865.25	2017.53	1521.44	1484.84	1493.39	1498.79
161	1618.03	1637.33	1576.17	1532.97	1345.69	1356.15		159	1655.3	1781.74	1522.42	1474.54	3889.28	3952.12
162	4280.42	4753.31	5918.78	6614.59	5481.31	5314.92		160	2849.45	2673.63	3849.27	3869.74	1564.33	1450.08
163	10922.6	10815.5	11501.1	10486.3	8990.38	9678.22		161	1099.49	1178.94	1421.26	1394.08	3536.36	3501.55
164	2870.78	2748.16	2825.53	2604.23	2850.8	2900.95		162	2718.38	2755.65	3414.16	3455.26	7730.07	7784.34
165	5.98827	11.0714	2.41189	6.38738	2.57138	4.89081		163	7567.78	7614.93	6910.82	6683.17	2726.36	2831.78
166	3887.59	4403.94	4215.98	4470.25	4043.92	3844.18		164	2948.96	2963.76	2860.19	2766.64	8124.29	7894.88
172	487.445	607.695	395.55	450.767	411.42	526.81		165	7306.86	7112.6	9915.39	9785.7	5652.07	4969.43
174	14.3719	20.9126	55.4735	74.8236	122.569	107.598		166	4734.11	4735.24	4560.39	4545.27	360.102	322.24
175	689.849	579.402	650.005	632.351	687.414	610.653		172	558.239	548.464	359.488	354.602	5.38806	4.68372
176	17.9648	7.38091	18.0892	14.5997	0.857125	16.7685		174	4.85425	4.10066	0.982208	1.87125	368.184	368.14
177	164.079	205.435	100.093	90.3358	60.8559	84.5412		175	388.34	374.186	389.937	348.988	78.1269	98.3581
178	1267.12	1040.71	816.425	722.687	790.269	814.67		176	228.15	186.58	77.5945	69.2362	166.132	133.954
181	3.59296	0	0	2.73745	0.857125	0		177	281.547	223.486	209.21	174.026	598.973	753.142
182	1101.84	996.423	1148.06	1078.56	1420.26	1486.11		178	981.772	931.876	883.005	886.037	6853.61	7758.11
183	61.0804	44.2855	36.1784	42.8867	11.9998	16.7685		181	2.42713	0	0	1.87125	0.89801	0
185	3.59296	1.23015	3.61784	0.912483	5.14275	3.49344		182	5399.14	5190.42	5446.35	5403.23	44.0025	44.9637
187	2.39531	2.4603	0	0	0	0		183	1.21356	0	0.982208	0.935625	188.582	165.804
190	0	0	1.20595	0	0	1.39738		185	20.6306	22.5537	21.6086	35.5537	8130.58	8072.86
191	5327.17	5985.92	7709.61	7982.4	6316.15	6337.79		190	154.122	137.372	83.4877	92.6269	6696.46	7779.66
196	2040.8	1761.58	1994.63	1683.53	1749.39	1644.01		191	6862.7	7469.36	7258.52	6988.18	174.214	225.755
202	715	656.901	628.298	568.477	635.987	606.461		196	7241.33	7023.41	7508	8304.61	1408.98	1380.76
203	809.615	982.891	1037.11	1072.17	984.837	993.534		197	2.42713	1.02517	0.982208	1.87125	4933.67	4651.87
204	3826.51	3964.78	3432.12	3458.31	3752.49	3528.37		202	222.082	213.235	99.203	94.4981	1488	1510.97
205	4955.89	4161.6	3954.29	3684.61	2599.66	2420.95		203	976.918	1076.42	1448.76	1454.9	5176.13	5296.35
207	3154.62	3611.73	3266.91	3680.96	3257.08	3229.33		204	4800.85	5039.72	3846.33	3807.99	4044.64	4077.65
208	3438.47	3888.51	3836.11	4098.87	3335.93	3333.44		205	503.629	666.358	1208.12	1128.36	1196.15	1193.41
210	1634.8	1717.29	1205.95	1212.69	1167.4	1100.43		207	4950.12	4878.77	4784.34	4743.62	3280.43	3049.1
211	905.427	966.9	1549.64	1572.21	1961.1	2086.28		208	4184.36	4051.46	3985.8	3990.44	0.89801	0.936744
212	0	1.23015	0	2.73745	0	0		210	1194.15	1188.17	1189.45	1270.58	1551.76	1568.11
213	1.19765	0	0	1.82497	0.857125	0.698688		211	2156.5	2227.69	2579.28	2506.54	469.659	463.688
214	5606.22	5274.89	6899.21	6509.65	6713	6558.58		213	2.42713	1.02517	0.982208	2.80687	686.978	598.579
215	319.774	290.316	296.663	311.157	185.996	217.991		214	2873.72	2765.9	2646.07	2671.21	1580.5	1383.57
216	8.38358	1.23015	12.0595	4.56242	45.4276	46.1134		215	262.13	221.436	539.232	549.212	38.6144	29.9758
217	267.077	289.086	227.924	295.645	241.709	236.156		216	311.886	310.625	380.115	359.28	2213.59	2174.18
219	3777.4	4050.89	3603.36	3765.82	2915.08	2920.51		217	1163.81	1227.12	1577.43	1599.92	2115.71	2292.21
220	340.134	337.062	705.478	697.137	1044.84	1020.08		218	25.4848	28.7047	27.5018	18.7125	138.294	163.93
221	1113.82	1219.08	587.295	623.226	456.848	441.571		219	1802.14	1938.59	1803.33	1644.83	953.686	893.654
223	1595.28	1647.17	2299.74	2275.73	2194.24	2107.94		220	1708.7	1808.39	4331.54	4281.42	1221.29	1166.25
224	688.651	704.877	801.954	720.862	1229.97	1179.38		221	149.268	123.02	234.748	209.58	16.1642	23.4186
225	33.5343	25.8332	12.0595	20.9871	21.4281	17.4672		223	925.948	1013.89	665.937	697.04	101712	97338.9
226	25177.1	28449.7	31693.4	35302.1	24902.1	27007.8		224	1030.31	1009.79	816.215	803.702	1.79602	6.55721
229	0	0	0	1.82497	0	0		225	12.1356	11.2768	15.7153	17.7769	16.1642	20.6084
230	4027.71	4129.62	1942.78	2048.52	490.276	491.876		226	70833.2	69812.8	73325.8	72905.8	11267.3	9023.65
231	6146.36	7318.17	6314.33	6582.65	11027.8	10621.4		229	3.64069	6.151	8.83987	1.87125	4.49005	1.87349
238	11.9765	9.84122	7.23567	15.5122	10.2855	14.6724		230	23.0577	18.453	10.8043	8.42062	38.6144	35.5963
239	52.6968	62.7378	41.0021	54.749	23.9995	65.6766		231	4383.39	4603	4303.05	4341.3	5.38806	8.4307
240	5.98827	6.15076	8.44162	6.38738	13.714	6.98688		238	3.64069	1.02517	0.982208	0	28.7363	16.8614
241	184.439	180.832	241.189	235.421	210.853	192.139		239	58.251	47.1576	68.7546	52.395	2.69403	5.62046
242	2.39531	1.23015	1.20595	3.64993	0.857125	3.49344		240	7.28138	6.151	2.94662	8.42062	1.79602	0.936744
244	8.38358	20.9126	74.7686	74.8236	33.4279	42.6199		241	13.3492	11.2768	56.9681	49.5881	0.89801	1.87349
245	17.9648	9.84122	7.23567	5.4749	5.14275	9.78163		242	3.64069	2.05033	2.94662	6.54937	2.69403	0.936744
247	2.39531	4.92061	2.41189	0.912483	0	1.39738		244	4.85425	1.02517	6.87546	5.61375	962.667	888.97
249	80.2429	86.1106	30.1486	32.8494	10.2855	17.4672		245	1.21356	0	0	0.935625	35.9204	29.0391
250	137.73	172.221	207.423	188.884	48.8561	40.5239		246	0	2.05033	0.982208	1.87125	5.38806	3.74698
251	51.4991	39.3649	49.4438	54.749	5.14275	2.79475		247	0	2.05033	1.96442	4.67812	44.9005	50.5842
257	51.4991	57.8171	44.62	35.5868	38.5706	42.6199		249	648.042	694.037	977.297	931.882	2.69403	7.49395
258	3.59296	3.69046	2.41189	5.4749	0.857125	0		250	40.0476	48.1828	131.616	118.824	7558.55	7532.36
259	4.79062	6.15076	6.02973	3.64993	29.9994	27.2488		251	8.49494	2.05033	12.7687	6.54937	4648.1	4242.51
262	4593.01	4267.4	4569.33	4211.11	5998.16	5639.11		257	65.5324	80.9881	55.0037	66.4294	186.786	181.728
267	2176.14	2241.34	2800.2	2752.96	2739.37	2578.16		258	0	1.02517	0	0.935625	0	1.87349
268	144.916	137.777	139.89	169.722	77.9984	106.899		259	3.64069	7.17616	6.87546	4.67812	2342.01	2369.03
270	0	0	0	0.912483	1.71425	0.698688		262	5371.23	5747.08	5960.04	6134.89	285.567	282.897
271	2295.9	2563.64	2392.6	2635.25	2222.53	2490.82		267	3082.45	3367.67	3681.32	3604.96	205.644	224.819
272	140.126	114.404	195.363	205.309	261.423	310.217		268	191.743	154.8	176.797	174.962	1825.65	1734.85
273	52.6968	68.8885	53.0616	72.9986	110.569	106.201		269	3.64069	0	3.92883	6.54937	36.8184	48.7107
274	1113.82	1173.57	1008.17	1149.73	1012.26	1059.91		271	2077.62	1939.61	2517.4	2502.8	0.89801	0
275	207.194	221.427	77.1805	86.6859	47.1419	45.4147		272	132.278	151.725	317.253	338.696	26.9403	17.7981
276	2.39531	2.4603	3.61784	2.73745	4.28563	4.19213		273	387.126	360.858	272.072	319.984	22.4502	11.2409
277	2.39531	2.4603	3.61784	0.912483	5.14275	4.19213		274	1645.59	1545.95	1807.26	1762.72	1040.79	1146.57
278	2.39531	2.4603	1.20595	1.82497	4.28563	4.19213		275	60.6781	52.2835	64.8257	57.0731	635.791	644.48
279	1.19765	0	0	1.82497	0.857125	0		279	0	1.02517	0	0.935625	107.761	102.105
280	49.1038	54.1267	22.913	20.0746	26.5709	39.1265		280	21.8441	13.3272	18.662	23.3906	323.284	377.508
283	20.3601	24.603	15.6773	12.7748	17.9996	22.358		283	8.49494	15.3775	13.7509	14.0344	1705.32	2147.02
284	467.085	314.919	91.6518	97.6357	245.995	194.235		284	358.001	402.89	747.461	889.779	568.44	607.01
285	15.5695	8.61106	14.4713	12.7748	4.28563	6.98688		285	140.773	184.53	216.086	199.288	741.756	699.748
286	26.3484	38.1347	27.7367	27.3745	23.1424	18.1659		286	101.939	101.491	133.58	145.022	5845.15	5198.93
287	671.884	621.227	493.232	510.991	750.842	809.08		287	406.543	389.563	304.485	325.597	13471	12741.6
288	817.998	795.908	723.567	638.738	560.56	565.238		288	1626.17	1608.49	2043.98	2256.73	25701.9	22550.2
290	23.9531	18.4523	31.3546	24.637	52.2846	38.4278		290	604.354	605.873	615.845	678.328	64673.8	60919.3
291	885.067	1060.39	1027.47	1086.77	817.697	730.827		291	621.344	621.251	735.674	731.659	348.428	371.887
292	5995.46	6621.91	7131.96	7256.98	8027.83	7676.48		292	6282.61	6821.46	4204.83	3971.73	4743.29	4732.43
293	13405.3	13743.3	14760.8	16407.4	14546.3	13319.8		293	12169.6	11536.2	11859.2	12039.6	7.18408	1.87349
301	24517.2	24749.4	27161.5	26196.5	29239.1	27099.3		301	15090.7	16196.6	20223.7	20016.8	65.5547	62.7618
302	63303.2	66687.8	62249.7	63862.9	46406.5	43832.9		302	59075	63358.3	58981.6	55465.7	1078.51	1079.13
303	364.087	325.99	349.724	359.518	252.852	275.283		303	308.245	331.129	281.894	261.039	11671.4	10712.6
304	5111.59	5181.4	5091.5	5207.54	3752.49	3817.63		304	4251.11	4815.21	4781.39	4120.49	7929.43	7560.46
305	4.79062	2.4603	7.23567	5.4749	2.57138	1.39738		305	7.28138	3.0755	1.96442	2.80687	2395.89	2287.53
306	647.931	667.973	1629.23	1523.85	1453.68	1337.99		306	49.7561	73.812	86.4343	95.4337	4082.35	3753.53
307	1519.82	1498.33	1406.13	1355.04	1378.26	1286.28		307	951.433	961.606	1545.01	1568.11	4.49005	2.81023
308	16791.1	17166.8	18939.4	17571.7	17346.5	16222.8		308	9276.47	9478.69	9944.86	9839.97	9.87811	6.55721
309	11411.3	12770.2	9536.62	10154.1	8638.96	8597.35		309	5326.33	5727.6	7346.92	7262.32	101.475	114.283
310	2257.58	2334.83	2741.11	2752.96	3158.51	3082.61		310	1921.07	2030.85	2066.57	1911.48	53.8806	47.7739
311	4142.69	4680.73	3982.03	4218.41	3953.06	4040.51		311	3101.87	3458.91	3381.74	3314.92	1270.68	1631.81
312	2.39531	0	7.23567	1.82497	1.71425	1.39738		312	0	1.02517	0	1.87125	330.468	295.074
313	19.1625	9.84122	16.8832	10.9498	16.2854	13.9738		313	32.7662	29.7298	8.83987	16.8412	0.89801	0.936744
314	98.2077	111.944	226.718	206.221	165.425	192.838		314	80.0951	89.1895	87.4165	109.468	245.157	236.059
316	367.68	476.069	3092.04	3044.04	2951.94	2891.17		316	23.0577	18.453	44.1994	39.2962	2180.37	2145.14
317	870.695	690.115	722.361	742.761	710.557	742.705		317	1461.13	1407.55	1726.72	1613.02	986.913	972.34
318	282.646	328.451	294.251	333.969	350.564	314.409		318	387.126	372.135	382.079	357.409	1030.02	1138.14
319	0	0	1.20595	0	0	0.698688		320	416.252	385.462	277.965	289.108	1928.93	2481.43
320	52.6968	76.2694	89.24	93.9858	156.854	128.559		321	1901.65	1856.58	2101.93	2169.71	0.89801	0
321	118.568	123.015	108.535	104.936	202.282	223.58		322	836.145	815.007	958.635	976.792	1779.86	1730.17
322	643.141	665.512	711.508	752.799	559.703	586.898		323	1321.57	1284.53	1874.05	1846.92	5962.79	5470.58
323	3691.17	3622.8	2871.36	2581.41	2386.24	2402.79		324	2719.59	2478.85	2559.63	2558.93	3438.48	3425.67
324	1645.58	1562.29	1847.51	1718.21	1670.54	1772.57		326	0	1.02517	0.982208	0	272.995	294.138
325	0	3.69046	9.64756	9.12483	2.57138	1.39738		327	1950.2	1965.24	1863.25	1832.89	1021.04	1095.99
326	0	0	0	0.912483	0.857125	0		328	6878.47	7102.35	5401.16	5331.19	1807.69	1687.08
327	3512.72	4285.85	3295.85	3392.61	2969.08	2870.91		329	3298.46	3463.01	3540.86	3585.31	4297.87	4183.5
328	3990.59	4611.84	3732.4	3874.4	4445.91	4492.56		330	368.923	293.198	340.826	344.31	21266.7	21110.5
329	2537.83	2456.61	4267.84	4046.86	3722.49	3544.44		331	1258.46	1301.96	1174.72	1166.72	16.1642	21.5451
330	94.6147	79.9599	208.629	197.096	249.423	249.431		332	2473.24	2587.52	957.653	954.337	0	0.936744
331	1349.76	1203.09	1524.31	1345	1785.39	1623.05		333	1951.41	1937.56	4607.54	4578.01	2.69403	1.87349
332	455.109	469.918	799.542	765.573	840.84	774.845		334	14326.1	15352.9	18892.8	18350.4	0.89801	1.87349
333	529.363	527.735	675.329	664.288	357.421	382.182		335	8.49494	9.2265	11.7865	11.2275	38.6144	39.3432
334	46824.7	46289.4	19936.7	19253.4	14796.5	12790.9		341	1.21356	0	2.94662	0	286.465	329.734
335	9.58124	4.92061	1.20595	6.38738	1.71425	0.698688		343	2.42713	4.10066	3.92883	0.935625	38383.6	37986.8
336	1.19765	0	0	1.82497	0	0		347	8.49494	5.12583	42.235	54.2662	1418.86	1383.57
337	0	0	0	0	0	1.39738		348	77.668	48.1828	282.876	283.494	660.935	643.543
338	2.39531	2.4603	0	1.82497	9.42838	5.5895		351	28947.1	31213.2	37989.9	38430.8	460.679	444.017
341	57.4874	61.5076	14.4713	18.2497	9.42838	9.08294		353	1200.21	1189.19	1197.31	1158.3	77.2288	60.8884
342	0	2.4603	0	0	0	0		355	435.669	473.627	782.82	738.208	478.639	397.179
343	1.19765	0	0	1.82497	0	0.698688		357	394.408	433.645	536.286	586.637	1.79602	0.936744
344	3.59296	6.15076	2.41189	0	1.71425	0		358	46.1154	61.51	96.2564	85.1419	0	3.74698
347	299.414	281.705	144.713	134.135	113.998	101.31		360	234.218	275.77	550.037	506.173	9.87811	6.55721
348	334.146	317.379	270.132	298.382	85.7125	67.7727		362	0	1.02517	0.982208	0.935625	0.89801	1.87349
351	18200.8	18324.3	18072.3	17944.9	18020.2	17959.8		363	14.5628	7.17616	15.7153	14.0344	67.3507	147.069
353	1695.88	1941.18	1982.57	2344.17	1692.82	1544.8		364	1.21356	3.0755	0	8.42062	87.107	96.4846
355	661.105	629.838	1585.82	1525.67	1767.39	1794.23		367	139.56	110.718	180.726	157.185	915.072	928.313
356	3.59296	2.4603	0	4.56242	1.71425	2.09606		368	25.4848	45.1073	97.2386	98.2406	9485.68	9939.79
357	131.742	129.166	102.505	88.5109	61.713	86.6373		369	893.182	858.064	804.429	775.633	669.017	692.254
358	86.2311	120.555	56.6794	50.1866	48.8561	36.3318		372	9338.36	9895.93	10166.8	10049.5	176.01	131.144
360	61.0804	92.2614	48.2378	55.6615	41.9991	45.4147		373	546.103	602.798	747.461	815.865	11734.3	11879.8
363	1.19765	1.23015	0	0	0.857125	1.39738		374	19.417	26.6543	36.3417	55.2019	9301.59	9304.68
364	1.19765	2.4603	0	1.82497	0.857125	0.698688		375	10014.3	10336.8	10246.4	10325.6	9961.62	9371.19
366	1.19765	0	1.20595	0	1.71425	0.698688		377	8584.74	9288.01	8742.64	8450.56	276.587	306.315
367	249.112	223.888	109.741	126.835	139.711	151.615		378	7121.19	7548.3	9844.67	9621.97	2035.79	2020.56
368	184.439	177.142	97.6816	96.7232	33.4279	38.4278		379	201.451	241.939	208.228	172.155	1998.97	1933.44
369	1006.03	1164.95	1296.39	1302.11	1199.98	1198.95		381	2262.08	2221.54	1700.2	1784.24	2.69403	4.68372
372	5843.36	5434.81	5559.41	5191.12	5890.16	5630.72		382	1935.63	2148.75	1520.46	1649.51	252.341	227.629
373	341.332	298.927	346.106	328.494	422.563	416.418		383	4.85425	3.0755	6.87546	5.61375	4380.49	4349.3
374	16.7672	22.1427	197.775	205.309	90.8553	88.0346		384	305.818	315.751	217.068	194.61	640.281	602.326
375	6912.86	7384.6	8855.26	9761.74	9507.23	8804.86		387	4294.8	4693.21	4087.95	3859.45	7343.03	6603.11
377	7807.51	8742.69	8846.81	8721.51	8070.69	7906.35		388	792.456	882.668	1273.92	1080.65	11707.4	11256.9
378	11041.2	10393.6	10316.9	10082.9	10847.8	10223.2		389	4916.14	4961.8	5852	5889.76	1401.79	1311.44
379	216.775	236.189	388.314	417.917	339.422	329.781		390	5431.91	5710.18	8707.28	8875.34	4409.23	4566.63
381	1233.58	1458.96	985.257	1063.04	909.41	908.993		391	1274.24	1240.45	1056.86	1069.42	58.3706	59.9516
382	2757	2539.03	2215.32	2225.55	2554.23	2515.97		392	4342.13	4270.84	5490.54	5614.68	1213.21	1646.8
383	3.59296	3.69046	4.82378	1.82497	0.857125	1.39738		393	52.1832	57.4093	83.4877	96.3694	395.124	445.89
384	562.898	501.902	366.607	320.282	463.705	490.479		394	1451.42	1446.51	1244.46	1219.12	9612.3	9107.02
387	5797.85	6086.79	5594.38	5491.32	5568.74	5113		395	167.472	230.662	193.495	224.55	941.114	894.59
388	3184.56	3176.25	1986.19	1897.96	1537.68	1462.35		396	8327.47	7914.28	6083.8	6031.04	228.094	222.008
389	4001.36	4872.63	4575.36	5150.97	4382.48	4251.51		397	1013.32	1084.63	929.169	946.852	28.7363	28.1023
390	2622.86	2573.48	4701.98	4673.74	4865.04	4677.01		398	124.997	118.919	270.107	253.554	1901.09	1790.12
391	855.125	1182.18	1126.35	1270.18	1037.98	1017.29		399	4.85425	7.17616	12.7687	10.2919	0	0.936744
392	3113.9	3758.11	3356.15	3586.97	3076.22	3508.11		400	1623.75	1603.36	2051.83	2117.32	1045.28	1043.53
393	10.7789	15.992	12.0595	8.21235	5.14275	4.19213		402	1106.77	1101.03	900.685	798.088	493.007	452.447
394	3454.04	2814.59	3172.84	2822.31	3140.51	3101.47		403	506.056	560.766	495.033	511.787	1453.88	1642.11
395	31.139	19.6824	6.02973	10.0373	10.2855	20.9606		405	2006.02	2039.06	1683.51	1600.85	416.677	439.333
396	5112.79	5827.23	8155.81	9285.43	7213.56	7116.13		406	419.893	446.972	496.997	547.341	8.9801	7.49395
397	1688.69	1829.24	3338.06	3433.67	3272.5	3125.93		407	13.3492	6.151	11.7865	8.42062	912.378	951.732
398	0	6.15076	6.02973	9.12483	0	1.39738		408	617.703	653.031	690.492	776.569	372.674	370.951
399	1.19765	1.23015	0	2.73745	1.71425	2.09606		409	458.727	537.187	351.631	319.048	559.46	511.462
400	1207.24	1084.99	1295.19	1161.59	1523.97	1411.35		410	280.333	216.31	532.357	571.667	1153.04	1202.78
402	1001.24	1126.82	914.107	1054.83	1085.12	1010.3		411	1225.7	1234.3	1277.85	1255.61	316.099	302.568
403	607.211	679.044	329.223	318.457	419.991	359.125		412	354.36	357.783	295.645	317.177	366.388	325.987
405	1294.66	1312.57	981.639	895.146	1022.55	1011		414	299.75	297.298	506.819	494.01	129.313	98.3581
406	530.561	498.212	362.99	351.306	375.421	406.636		415	115.288	145.574	122.776	128.181	59.2686	50.5842
407	26.3484	29.5236	6.02973	18.2497	2.57138	9.08294		419	1.21356	4.10066	1.96442	7.485	136.497	129.271
408	528.166	541.267	703.066	716.299	671.129	621.832		421	121.356	75.8623	182.691	202.095	1344.32	1246.81
409	308.995	346.903	331.635	365.906	266.566	301.134		427	942.938	989.285	1269.01	1247.19	0.89801	2.81023
410	467.085	479.759	422.081	453.504	295.708	317.204		429	1.21356	2.05033	1.96442	1.87125	3.59204	0.936744
411	1051.54	989.042	1300.01	1334.96	1349.97	1312.14		430	8.49494	1.02517	0	0.935625	68.2487	67.4456
412	1007.23	885.709	1108.26	1048.44	1118.55	1054.32		432	46.1154	43.057	61.8791	76.7212	0.89801	0.936744
414	620.385	578.171	332.841	335.794	288.851	294.846		434	1.21356	1.02517	0	0.935625	1233.87	1181.23
415	476.667	498.212	417.257	392.368	455.133	488.383		435	928.375	800.655	1293.57	1235.96	7.18408	1.87349
419	0	1.23015	1.20595	0	1.71425	2.79475		438	2.42713	2.05033	0	3.7425	1454.78	1366.71
420	0	0	0	0.912483	0.857125	0.698688		439	1455.06	1417.8	1197.31	1244.38	3205	2793.37
421	52.6968	70.1187	109.741	87.5984	37.7135	43.3186		440	3003.57	3086.78	1436.97	1400.63	2.69403	0.936744
427	2728.26	2527.96	2474.6	2263.87	3613.64	3453.61		443	0	2.05033	1.96442	2.80687	7607.04	8038.2
432	16.7672	30.7538	26.5308	42.8867	10.2855	11.179		444	6173.39	6634.88	6725.18	6721.53	2488.39	2381.2
433	1.19765	0	0	0.912483	0.857125	0.698688		445	1177.16	1311.19	2155.95	2171.59	197.562	220.135
434	2.39531	0	2.41189	0	0.857125	0		460	212.373	224.511	262.25	271.331	0.89801	1.87349
435	693.442	878.329	1110.68	1316.71	976.265	918.075		462	1.21356	2.05033	2.94662	2.80687	542.398	754.079
438	4.79062	0	2.41189	0	0	0		463	904.104	731.969	752.372	755.985	582.808	560.173
439	713.802	1057.93	984.051	1147.9	1353.4	1319.82		466	719.643	723.767	521.553	552.019	610.647	557.363
440	474.271	508.053	888.782	938.033	1946.53	2052.05		467	342.225	361.884	882.023	833.642	7925.83	7071.48
443	22.7554	14.7618	6.02973	10.9498	9.42838	14.6724		468	6685.52	7093.12	5290.17	5072.96	4124.56	3744.17
444	10110.6	8558.17	10502.6	9800.98	15407.7	14247.6		471	4310.57	4778.3	3307.1	3219.48	1205.13	1821.03
445	4.79062	7.38091	8.44162	5.4749	6.857	1.39738		472	2457.46	2025.73	2215.86	2321.29	4265.55	4913.22
460	13.1742	11.0714	39.7962	71.1737	58.2845	64.9779		473	4692.85	4226.76	4562.36	4801.63	0	0.936744
462	4.79062	0	6.02973	2.73745	3.4285	2.79475		474	3.64069	0	0.982208	3.7425	1950.48	1669.28
463	1125.8	1162.49	883.958	799.335	901.696	915.979		475	1538.8	1662.82	2077.37	2123.87	15690	14897
466	453.911	484.68	436.552	357.693	486.847	421.309		476	11872.3	12583.9	11346.5	11353.8	3.59204	2.81023
467	532.956	431.783	622.268	678.887	687.414	721.046		477	1.21356	0	1.96442	0	526.234	478.676
468	5766.71	6340.2	7047.54	7510.65	9231.24	9303.02		478	271.838	294.223	373.239	348.052	3.59204	5.62046
471	4770.26	5037.47	5360.43	5226.7	5699.88	5605.57		479	2.42713	1.02517	1.96442	0.935625	2331.23	2242.56
472	2759.4	2393.88	1782.39	1639.73	1529.97	1637.72		481	1417.44	1634.11	2228.63	2237.08	184.99	204.21
473	2736.64	2604.23	2354.01	2377.93	1757.11	1829.16		482	81.3087	100.466	159.118	178.704	3214.88	2938.57
475	725.779	914.003	1290.36	1470.92	1339.69	1241.57		483	2083.69	2205.13	2208.99	2119.19	8.9801	7.49395
476	14744.3	15935.4	17427.1	17069.8	19270.7	19385.1		486	7.28138	1.02517	11.7865	6.54937	73.6368	73.066
477	120.963	177.142	101.299	88.5109	61.713	74.7596		487	80.0951	83.0385	96.2564	103.854	13725.2	14268.5
478	63.4757	68.8885	27.7367	36.4993	41.9991	54.4976		488	13149	13163.1	13304	13517	71.8408	63.6986
479	2.39531	1.23015	0	1.82497	1.71425	2.09606		489	47.3289	52.2835	57.9503	57.0731	1751.12	2068.33
480	1.19765	2.4603	3.61784	0.912483	0	0.698688		490	2018.15	2068.79	1478.22	1427.76	52.9826	53.3944
481	1897.08	1958.4	2309.39	2210.03	2775.37	2441.91		491	31.5526	30.755	50.0926	45.8456	31.4303	43.0902
482	49.1038	59.0473	2.41189	7.29986	2.57138	2.79475		492	27.9119	38.9563	44.1994	64.5581	3029.89	3808.8
483	3832.49	3688	4814.13	4670.09	4619.9	4411.51		493	2857.94	2457.32	3498.63	3529.18	1.79602	3.74698
486	1.19765	1.23015	3.61784	1.82497	4.28563	0.698688		495	2.42713	5.12583	2.94662	2.80687	10619	9508.89
487	128.149	212.816	124.212	126.835	56.5703	59.3884		498	10232.8	11252.2	9346.69	9221.52	2859.26	2673.47
488	12038.8	11947.2	13376.3	13313.1	13419.1	13397.3		501	4183.15	4389.76	3222.63	3020.2	28059.2	24829.3
489	19.1625	15.992	1.20595	9.12483	1.71425	3.49344		506	23419.3	25781.9	23221.4	22187.4	2906.86	2637.87
490	4352.28	3553.91	2969.04	2418.99	3298.22	3086.1		509	2787.55	2922.75	2653.93	2545.84	611.545	606.073
491	2.39531	0	1.20595	1.82497	1.71425	2.09606		513	391.981	376.236	505.837	527.692	6753.93	5730.06
492	3.59296	0	2.41189	1.82497	0.857125	2.79475		514	5594.52	6160.22	6500.25	6368.8	3745.6	3412.56
493	4719.96	4283.39	2565.05	2479.22	2483.09	2609.6		515	3527.83	4043.26	3535.95	3346.73	2805.38	2575.11
495	0	3.69046	0	0.912483	0.857125	1.39738		516	2831.24	2952.48	2574.37	2576.71	4167.66	4046.73
496	1.19765	0	1.20595	0	0	0		517	4872.45	5094.05	3997.59	3802.38	3894.67	3537.15
498	15520.4	15872.7	14635.4	14032.2	14707.4	13442.7		518	3554.53	3668.04	3368.97	3197.03	1207.82	1008.87
501	1772.53	1850.15	1219.21	1273.83	1431.4	1314.93		521	1027.89	1087.7	1144.27	1080.65	2986.78	2547.94
506	17078.6	18564.2	19946.3	19841	20320.7	18931.6		522	2781.49	2974.01	2720.72	2676.82	3123.28	3339.49
509	3911.54	3903.27	4236.49	3953.79	4315.62	3916.84		523	3151.62	3216.97	3657.74	3800.51	29.6343	14.0512
513	410.796	437.934	577.648	738.199	404.563	354.235		525	49.7561	44.0821	39.2883	55.2019	2595.25	2506.73
514	3954.66	4223.11	3919.32	3736.62	3999.35	3427.06		526	2211.11	2382.49	2399.53	2204.33	3295.7	2851.45
515	3976.21	4027.52	4692.33	4592.53	5397.32	4969.76		527	1749.96	1904.76	2707.95	2561.74	3157.4	3257.06
516	1088.67	1399.91	1617.17	1821.32	2145.38	2063.92		528	2757.21	2894.04	3262.9	3341.12	3240.02	2867.37
517	4164.25	4983.35	3506.89	3617.08	4046.49	3983.92		529	1973.25	2252.29	2628.39	2559.87	3521.1	2988.21
518	3516.31	3792.56	3887.97	3898.13	4379.91	3860.25		533	2110.39	2146.7	2375.96	2326.9	22.4502	41.2167
521	982.077	1158.8	992.493	1018.33	1128.83	906.896		534	23.0577	21.5285	19.6442	24.3262	3530.08	3434.1
522	2432.44	2642.37	2560.22	2393.44	2786.51	2499.9		535	2582.46	2471.68	3568.36	3627.42	7235.27	6686.48
523	4688.82	4392.87	6156.35	5864.53	5663.03	5655.88		537	4748.67	4879.79	6999.22	7134.14	679.793	958.289
525	50.3015	51.6664	2.41189	9.12483	4.28563	8.38425		538	734.205	673.534	774.962	857.032	3310.96	2892.67
526	2790.54	2938.83	4786.4	4740.35	5553.31	5565.05		539	3635.83	3867.95	3077.26	2991.19	281.077	267.909
527	1274.3	1402.37	2492.69	2675.4	2049.39	2046.46		540	262.13	220.411	342.791	337.761	984.219	1264.6
528	2313.87	2061.73	2862.91	2605.14	3102.79	3037.19		545	1811.85	1604.39	1507.69	1508.23	1341.63	1989.64
529	2995.33	3277.13	4618.77	4647.28	4940.47	4986.53		546	2343.39	2130.3	1885.84	2083.64	1910.96	2051.47
533	1625.22	1727.13	2469.78	2585.06	3111.36	3093.09		547	1021.82	1019.02	1695.29	1689.74	305.323	294.138
534	33.5343	22.1427	13.2654	18.2497	12.8569	11.8777		549	282.76	289.097	334.933	314.37	4618.46	4019.57
535	1194.06	1265.83	1473.67	1456.32	1354.26	1458.86		550	4371.25	4389.76	3979.91	3939.92	0.89801	18.7349
537	3438.47	3850.38	3106.52	3315.96	2913.37	2951.95		552	10.9221	12.302	15.7153	24.3262	1.79602	2.81023
538	870.695	725.79	586.089	531.978	675.415	681.22		554	0	4.10066	8.83987	3.7425	8585.87	8491.58
539	2579.75	2616.53	2296.12	2361.51	2639.95	2330.12		558	11760.6	11873.5	9710.11	9375.9	0.89801	1.87349
540	71.8593	94.7217	74.7686	93.0733	53.1418	85.9386		563	2.42713	1.02517	0.982208	0	4.49005	3.74698
545	1582.1	1447.89	1472.46	1383.32	1285.69	1384.8		566	1.21356	3.0755	11.7865	9.35625	27365.1	24960.5
546	3602.55	3002.8	2034.43	1877.89	1929.39	1931.87		567	14426.8	15244.2	22615.3	22993	1.79602	1.87349
547	1.19765	2.4603	8.44162	9.12483	19.7139	15.3711		570	4.85425	10.2517	9.82208	7.485	2196.53	2619.14
549	261.089	257.102	265.308	260.058	256.28	242.445		571	2560.62	2680.81	3374.87	3640.52	512.764	370.951
550	2464.77	2957.29	3250.02	3513.06	3659.92	3816.93		572	311.886	333.179	339.844	368.636	1211.42	1159.69
552	3.59296	1.23015	0	0	4.28563	0		573	944.152	1002.61	1122.66	1151.75	1294.93	1247.74
554	5.98827	4.92061	8.44162	5.4749	2.57138	2.09606		575	848.28	751.447	1140.34	1138.66	1265.3	1261.79
558	6227.8	7667.54	14845.2	15533.2	12351.2	12586.2		576	944.152	983.134	1353.48	1338.88	28.7363	45.9005
563	29.9414	28.2935	26.5308	34.6744	30.8565	24.4541		577	26.6984	35.8808	25.5374	23.3906	869.273	805.6
566	1.19765	4.92061	1.20595	6.38738	0	0		578	554.598	602.798	834.877	781.247	22.4502	26.2288
567	23262	20363.9	17939.6	16865.4	18941.6	16745.4		579	15.7763	12.302	54.0215	43.9744	178.704	230.439
570	10.7789	2.4603	7.23567	3.64993	4.28563	13.2751		580	379.845	367.009	178.762	174.962	3845.28	3575.55
571	2242.01	1861.22	2593.99	2308.58	2261.95	2295.89		581	3349.43	2984.26	3695.07	3563.79	519.05	528.324
572	209.59	198.054	295.457	347.656	219.424	228.471		582	552.171	524.885	792.642	764.405	1545.47	1552.18
573	825.184	829.122	1037.11	953.545	1139.98	1073.18		583	2078.83	2139.52	1922.18	1875.93	982.423	1002.32
574	21.5578	12.3015	12.0595	17.3372	33.4279	20.9606		585	1019.39	1024.14	1177.67	1119.01	3966.51	4684.66
575	0	0	0	1.82497	5.14275	6.28819		586	5055.7	5034.59	5310.8	5197.4	606.157	588.275
576	602.42	631.068	729.597	851.347	577.702	565.937		587	543.676	542.313	582.45	579.152	651.057	650.1
577	27.5461	13.5317	4.82378	9.12483	25.7138	27.2488		590	706.293	705.314	759.247	763.47	876.458	792.485
578	1142.56	1258.45	1814.95	1841.39	1600.25	1556.68		593	827.65	879.593	1025.43	1138.66	222.706	248.237
579	28.7437	35.6744	10.8535	6.38738	8.57125	13.9738		594	271.838	297.298	322.164	333.082	30606	31732.2
580	265.879	243.57	258.072	195.271	230.567	262.008		595	20241	20706.3	39767.6	39634	16.1642	14.0512
581	2761.79	3373.08	3821.64	4373.53	3867.35	3958.76		596	40.0476	42.0318	16.6975	17.7769	2153.43	2101.12
582	486.248	490.831	287.015	296.557	233.995	285.763		598	2098.25	2167.2	2791.44	2585.13	1475.43	1601.83
583	1093.46	949.677	666.888	697.137	793.698	730.827		599	1390.74	1332.72	1479.21	1570.91	722	695.064
585	398.819	430.553	399.168	413.355	554.56	501.658		602	557.025	543.338	483.246	460.327	969.851	1045.41
586	91.0217	79.9599	67.5329	42.8867	196.282	108.995		604	712.361	691.987	706.208	675.521	268.505	258.541
587	924.589	1092.38	1342.22	1404.31	869.125	855.892		605	282.76	273.719	249.481	270.396	17.9602	17.7981
590	1001.24	804.519	938.225	805.723	1123.69	1033.36		606	7.28138	11.2768	26.5196	23.3906	1905.58	2265.98
593	774.883	883.249	640.357	711.737	555.417	531.003		607	2662.56	2740.27	2046.92	2094.86	2.69403	1.87349
594	706.616	664.282	318.37	312.982	376.278	340.96		608	1.21356	4.10066	1.96442	1.87125	382.552	309.125
595	5902.04	5429.89	12998.9	13018.4	12912.6	12797.9		610	166.258	137.372	232.783	281.623	200.256	188.286
596	122.161	76.2694	79.5924	71.1737	224.567	197.729		611	173.539	212.209	185.637	180.576	1800.51	1738.6
597	0	0	2.41189	1.82497	2.57138	1.39738		613	1230.55	1257.88	1572.52	1627.99	1569.72	1347.04
598	1974.93	2347.13	4126.74	4361.67	3465.36	3384.44		617	1495.11	1443.43	1186.51	1137.72	461.577	600.453
599	1116.21	1135.43	1120.32	1254.66	1279.69	1295.37		618	230.577	210.159	276.001	206.773	88.005	69.319
602	201.206	206.666	69.9448	97.6357	154.283	143.231		622	105.58	93.2901	127.687	107.597	5.38806	3.74698
604	286.239	339.522	211.04	207.134	242.566	259.912		623	0	3.0755	3.92883	2.80687	90.699	72.1293
605	269.472	243.57	203.805	238.158	288.851	303.23		624	63.1053	61.51	76.6122	80.4637	840.537	725.977
606	28.7437	14.7618	8.44162	17.3372	28.2851	27.2488		627	740.273	870.366	1140.34	1019.83	22.4502	26.2288
607	1537.79	1474.95	965.962	974.532	1051.69	1120		629	12.1356	19.4782	18.662	14.0344	129.313	104.915
608	0	2.4603	0	0	0	1.39738		631	127.424	128.146	177.78	162.799	19.7562	26.2288
610	219.171	231.269	157.979	200.746	136.283	149.519		632	33.9798	25.6292	26.5196	17.7769	6291.46	6350.19
611	111.382	89.8011	73.5627	63.8738	53.9989	60.7858		633	10897.8	10768.3	11295.4	11557.8	528.03	536.754
613	1447.96	1486.02	1515.87	1467.27	1307.97	1261.83		634	63.1053	95.3405	398.777	412.611	359.204	415.914
617	574.874	672.893	938.225	1033.84	1169.98	1169.6		636	425.961	446.972	410.563	396.705	1267.99	1099.74
618	122.161	113.174	15.6773	13.6872	22.2853	6.98688		637	749.982	800.655	1044.09	1000.18	6.28607	8.4307
622	153.3	159.92	195.363	181.584	149.14	137.641		638	7.28138	7.17616	15.7153	14.97	714.816	773.75
623	13.1742	27.0633	18.0892	43.7992	44.5705	37.7291		639	933.23	925.725	1448.76	1542.85	2.69403	2.81023
624	8.38358	12.3015	4.82378	5.4749	15.4283	20.9606		640	1.21356	2.05033	6.87546	3.7425	726.49	796.232
627	1115.02	1190.79	838.132	798.423	533.132	510.741		641	1104.34	1049.77	518.606	481.847	860.293	787.802
629	137.73	151.309	78.3864	80.2985	49.7133	54.4976		642	980.559	999.537	722.905	675.521	1.79602	0
631	388.04	494.521	255.66	280.132	274.28	266.899		643	1.21356	1.02517	2.94662	4.67812	1666.71	1546.56
632	9.58124	18.4523	27.7367	16.4247	13.714	16.7685		644	1536.37	1618.74	1407.5	1462.38	1400.9	1214.02
633	299.414	325.99	71.1508	56.574	115.712	162.794		645	842.213	758.623	973.368	978.664	456.189	471.182
634	113.777	108.253	84.4162	85.7734	71.1414	83.1438		646	453.872	451.073	668.884	647.452	2077.1	2245.38
635	1.19765	0	1.20595	0	0	0		648	3041.19	3141.11	2166.75	2212.75	3222.06	3175.56
636	480.259	466.228	438.964	407.88	464.562	488.383		649	2554.55	2248.19	4341.36	4549.94	1639.77	1556.87
637	610.804	594.163	987.669	894.233	812.555	743.404		650	980.559	1213.8	984.173	1062.87	564.848	509.589
638	7.18593	14.7618	14.4713	9.12483	15.4283	9.78163		652	497.561	582.294	1567.6	1414.66	0.89801	4.68372
639	308.995	284.165	388.314	354.043	258.852	262.707		653	14.5628	19.4782	1.96442	0.935625	948.298	847.753
640	0	4.92061	4.82378	7.29986	9.42838	12.5764		654	309.458	337.28	1585.28	1517.58	1669.4	1541.88
641	573.677	488.37	593.325	524.678	610.273	596.679		655	1209.92	1260.95	1554.84	1573.72	102.373	99.2949
642	1826.42	1923.96	2029.61	1940.85	2062.24	1909.51		656	81.3087	55.359	70.719	85.1419	854.905	926.44
643	1.19765	1.23015	0	0	3.4285	0		657	907.745	944.178	746.478	828.964	205.644	204.21
644	706.616	831.583	715.126	677.062	639.415	653.273		658	184.462	198.882	116.883	108.532	2242.33	3052.85
645	244.322	305.078	302.692	353.131	442.277	432.488		659	3099.44	2912.5	3487.82	3790.22	0.89801	0
646	1.19765	2.4603	2.41189	4.56242	1.71425	3.49344		661	1467.2	1600.28	1681.54	1476.42	1646.95	1599.96
648	2831.26	2463.99	2380.54	2227.37	2952.8	2915.62		662	432.028	437.746	310.378	308.756	368.184	365.33
649	3957.05	4341.21	2802.62	3016.67	1781.96	2109.34		663	1607.97	1745.86	1664.84	1738.39	1540.98	1608.39
650	16.7672	20.9126	19.2951	27.3745	24.8566	34.2357		664	592.219	695.063	667.902	654.002	931.236	898.337
651	0	0	0	0	0.857125	2.79475		665	1101.91	1306.06	1316.16	1351.04	1000.38	1068.82
652	764.104	768.845	173.656	193.446	109.712	101.31		666	1536.37	1510.07	1958.52	2050.89	2073.5	1861.31
653	35.9296	14.7618	0	0.912483	0	0		667	11244.9	8601.14	10712.9	11111.5	6300.44	8666.75
654	1.19765	3.69046	4.82378	7.29986	20.571	23.0567		668	99.5121	136.347	229.837	235.777	202.95	191.096
655	8.38358	12.3015	13.2654	16.4247	106.284	104.803		669	957.501	1104.1	1272.94	1369.75	882.744	784.055
656	384.447	301.387	256.866	233.596	184.282	153.013		670	542.463	552.565	569.681	520.207	552.276	463.688
657	1198.85	1166.18	935.814	865.034	1058.55	943.228		672	3373.7	3083.7	1373.13	1316.42	1582.29	1806.98
658	119.765	104.563	136.272	127.748	179.139	201.222		673	395.621	398.79	358.506	405.126	334.06	511.462
659	2586.93	2264.71	1378.4	1195.35	1293.4	1261.13		675	1109.2	885.744	445.923	429.452	446.311	640.733
660	49.1038	35.6744	8.44162	4.56242	16.2854	9.78163		677	7221.91	7247.92	6429.54	6705.62	5538.03	5939.89
661	1185.68	1248.6	1103.44	1223.64	1348.26	1347.77		678	2020.58	2027.78	2112.73	2251.11	2290.82	2287.53
662	221.566	226.348	291.839	271.007	363.421	365.414		682	9291.04	8977.38	12163.7	12461.6	15111.7	14477.4
663	1620.43	1502.02	1573.76	1510.16	2016.82	1901.13		683	4.85425	11.2768	5.89325	4.67812	8.9801	2.81023
664	4563.06	4032.44	2625.34	2418.08	1678.25	1516.85		684	82.5223	110.718	243.588	300.336	1678.38	1589.65
665	5793.06	4973.5	3122.19	2937.28	2318.52	2212.04		685	9.7085	9.2265	3.92883	7.485	9.87811	19.6716
666	39.5226	22.1427	19.2951	11.8623	9.42838	11.179		686	106.794	100.466	115.901	130.052	140.988	136.765
667	7333.24	7004.49	7105.43	6857.31	4945.61	5849.41		687	881.047	956.48	1309.28	1370.69	610.647	621.998
669	356.901	349.363	361.784	344.919	340.279	315.108		688	623.771	605.873	719.959	692.362	807.311	784.055
670	295.821	355.514	172.45	182.497	154.283	162.794		689	12430.5	13050.4	10031.3	10086	11341	10506.5
671	16.7672	8.61106	4.82378	0.912483	1.71425	3.49344		694	996.335	1070.27	753.354	770.019	1127	1078.19
672	1116.21	961.979	1064.85	1108.67	1315.69	1266.72		695	4.85425	0	0	0.935625	0	6.55721
673	324.564	308.768	280.985	271.92	367.707	310.916		696	8.49494	25.6292	8.83987	10.2919	14.3682	10.3042
675	731.767	600.314	697.036	704.437	781.698	794.408		699	4651.59	4821.36	1646.18	1559.69	2671.58	2722.18
677	4097.18	4283.39	3906.06	3863.45	4219.63	4356.32		701	4470.76	4404.11	1342.68	1288.36	2359.07	2615.39
678	608.409	540.037	512.527	530.153	634.273	572.924		705	1015.75	1167.66	972.386	982.406	1173.7	1123.16
682	7387.13	7229.6	7426.21	8297.21	6168.73	5903.91		706	432.028	383.412	821.126	847.676	1220.4	960.163
683	736.558	727.02	842.956	831.272	753.413	691.002		708	2883.42	3216.97	2383.82	2302.57	3340.6	2946.06
684	1879.12	1819.39	1652.15	1856.9	1207.69	1134.67		710	297.323	330.104	466.549	462.199	511.866	518.956
685	1.19765	0	1.20595	0	2.57138	5.5895		715	718.429	744.271	1249.37	1230.35	982.423	941.428
686	415.586	429.323	342.488	302.032	316.279	306.025		716	300.964	327.028	1326.96	1366.01	1576.91	1513.78
687	743.744	690.115	401.58	435.254	454.276	415.719		717	6.06781	4.10066	7.85767	14.0344	7.18408	11.2409
688	695.837	634.758	1138.41	1118.7	662.558	732.923		718	201.451	195.807	486.193	597.864	1006.67	972.34
689	9836.34	9766.18	9330.4	9365.73	10552.1	9634.9		719	15.7763	14.3523	31.4307	20.5837	38.6144	59.9516
694	962.914	830.353	1131.18	1173.45	1200.83	1221.31		720	109.221	98.416	134.563	178.704	127.517	123.65
695	19.1625	13.5317	12.0595	4.56242	10.2855	13.9738		721	94.6579	84.0636	127.687	150.636	139.192	116.156
696	3.59296	6.15076	1.20595	4.56242	0.857125	1.39738		722	0	1.02517	7.85767	3.7425	8.08209	5.62046
699	1202.45	1166.18	1889.72	1799.42	2254.24	2098.16		725	1.21356	2.05033	18.662	19.6481	7.18408	9.36744
701	1621.62	1458.96	2164.67	2064.95	2425.66	2290.3		726	645.615	572.043	692.457	686.749	831.557	822.461
705	1052.74	1200.63	1632.85	1837.74	1605.4	1661.48		727	412.611	385.462	146.349	139.408	139.192	177.981
706	531.759	663.052	1074.5	1198.09	856.268	854.495		728	8.49494	10.2517	27.5018	22.455	14.3682	20.6084
708	3632.49	3770.42	4463.2	4431.93	5640.74	5066.88		729	2.42713	0	0	1.87125	1.79602	0
710	804.824	746.702	707.89	609.539	272.566	264.803		730	44.9018	32.8053	185.637	193.674	148.172	121.777
711	0	0	0	0.912483	0.857125	0		733	8.49494	11.2768	9.82208	15.9056	6.28607	17.7981
715	334.146	357.974	123.006	120.448	167.139	146.724		734	1634.67	1785.84	2019.42	2227.72	2113.92	2165.75
716	299.414	287.856	194.157	198.921	400.277	375.195		735	0	1.02517	0	1.87125	0.89801	0
717	120.963	124.245	20.5011	32.8494	10.2855	8.38425		738	904.104	835.51	881.041	899.135	1012.06	935.807
718	2519.87	2216.73	1886.1	2008.38	2169.38	2042.26		740	2561.83	2645.95	2596.96	2441.05	2693.13	2486.12
719	378.459	396.109	360.578	348.569	359.993	382.881		741	46.1154	22.5537	60.8969	76.7212	91.597	55.2679
720	1464.73	1246.14	112.153	89.4233	29.1423	32.8383		744	243.926	250.141	249.481	276.009	107.761	103.979
721	1316.22	1136.66	84.4162	78.4735	24.8566	31.4409		745	942.938	892.92	589.325	582.894	781.269	900.211
722	1.19765	1.23015	1.20595	0	1.71425	1.39738		746	1151.67	1307.09	1183.56	1073.16	1185.37	1086.62
725	3.59296	6.15076	83.2102	78.4735	11.1426	14.6724		747	581.297	550.514	712.101	688.62	841.435	917.072
726	859.916	932.455	734.421	792.035	792.841	845.412		750	14.5628	7.17616	15.7153	18.7125	11.6741	7.49395
727	58.6851	52.8965	36.1784	25.5495	27.428	38.4278		752	385.913	332.154	403.688	423.838	330.468	367.204
728	19.1625	24.603	9.64756	19.1621	25.7138	25.8514		753	144.414	98.416	171.886	200.224	88.005	86.1804
730	3.59296	2.4603	9.64756	14.5997	14.5711	10.4803		754	8259.51	8903.57	11261	11240.6	10077.5	9403.04
733	7.18593	7.38091	3.61784	5.4749	0.857125	4.19213		755	186.889	164.027	263.232	267.589	224.502	187.349
734	796.44	695.036	1145.65	1062.13	1224.83	1224.1		757	601.927	622.276	710.137	705.461	715.714	627.618
735	0	2.4603	8.44162	0	1.71425	1.39738		758	14.5628	21.5285	17.6797	13.0987	17.9602	18.7349
738	753.325	787.297	873.104	960.845	769.698	746.897		760	87.3765	95.3405	32.4129	49.5881	115.843	116.156
740	1131.78	1239.99	1577.38	1630.61	1661.11	1607.68		761	13.3492	13.3272	2.94662	5.61375	13.4701	9.36744
741	100.603	87.3408	120.595	125.923	77.1413	69.8688		762	1.21356	1.02517	3.92883	0	0.89801	1.87349
744	13.1742	6.15076	2.41189	0	2.57138	2.09606		766	4.85425	16.4027	9.82208	19.6481	13.4701	12.1777
745	883.869	1012.42	625.886	636.913	258.852	296.244		767	36.4069	35.8808	39.2883	31.8112	38.6144	33.7228
746	1446.77	1663.17	1178.21	1193.53	1229.12	1136.07		768	4.85425	1.02517	9.82208	3.7425	3.59204	0.936744
747	803.626	845.114	1150.47	1262.88	770.555	917.377		770	177.18	209.134	183.673	221.743	223.604	227.629
750	20.3601	11.0714	9.64756	17.3372	2.57138	9.08294		771	731.778	794.504	705.226	803.702	1532.9	1496.92
752	766.499	886.94	717.537	711.737	695.128	819.561		773	8.49494	8.20133	13.7509	24.3262	13.4701	17.7981
753	87.4288	70.1187	51.8556	32.8494	60.8559	53.7989		774	53.3968	47.1576	98.2208	91.6912	84.4129	83.3702
754	5978.69	6015.44	8438	8681.36	8458.97	8008.36		775	275.479	208.109	437.083	498.688	289.159	318.493
755	210.787	188.213	127.83	142.347	108.855	115.982		776	54.6103	22.5537	47.146	74.85	51.1866	50.5842
757	433.551	404.72	266.514	258.233	335.136	329.781		777	24.2713	39.9815	33.3951	19.6481	37.7164	41.2167
758	0	0	0	0	0	1.39738		779	1.21356	0	0	1.87125	0	0.936744
760	17.9648	15.992	13.2654	13.6872	15.4283	20.9606		780	1248.76	1170.74	1476.26	1515.71	4.49005	0
761	9.58124	7.38091	0	1.82497	1.71425	2.09606		781	1099.49	996.462	1101.06	1080.65	1402.69	1185.92
762	0	0	0	1.82497	0.857125	0		782	185.675	183.505	211.175	202.095	854.905	1210.27
766	1.19765	1.23015	0	0	1.71425	0		783	137.133	123.02	118.847	131.923	210.134	222.008
767	86.2311	75.0393	125.418	154.21	344.564	307.423		784	1223.27	1306.06	1316.16	1424.02	102.373	116.156
768	317.378	212.816	167.626	177.022	14.5711	25.8514		785	76.4544	85.0888	107.061	115.082	1493.39	1510.03
770	334.146	402.26	90.4459	85.7734	65.9986	47.5108		788	0	2.05033	0.982208	0	131.109	165.804
771	0	4.92061	1.20595	2.73745	26.5709	9.78163		790	5940.39	5384.17	4593.79	4509.71	0.89801	0
773	17.9648	7.38091	7.23567	9.12483	7.71413	18.1659		793	9.7085	5.12583	4.91104	8.42062	0.89801	3.74698
774	3.59296	4.92061	10.8535	17.3372	7.71413	13.2751		794	9.7085	6.151	8.83987	9.35625	4606.79	4969.43
775	44.3132	38.1347	15.6773	36.4993	46.2848	68.4714		796	3.64069	0	5.89325	0.935625	16.1642	16.8614
776	15.5695	4.92061	6.02973	2.73745	10.2855	8.38425		797	0	3.0755	0	2.80687	15.2662	13.1144
777	1.19765	4.92061	1.20595	1.82497	8.57125	6.98688		799	0	2.05033	3.92883	0.935625	0	0.936744
778	2.39531	0	0	0.912483	0	0		800	22180.3	21470.1	32216.4	32139.6	7.18408	8.4307
779	3.59296	1.23015	1.20595	7.29986	1.71425	1.39738		801	4367.61	4654.25	3488.8	3174.57	15.2662	10.3042
780	1643.18	1983.01	1227.65	1567.65	1410.83	1613.27		805	15915.9	16840.4	18708.1	17815.2	9977.79	11036.7
781	583.258	483.45	636.739	589.464	655.701	680.522		808	8338.39	8610.37	7518.8	7091.1	4801.66	4676.23
782	209.59	292.776	213.452	235.421	157.711	214.497		811	22321.1	23535.8	20106.8	20144	14396.9	12662.9
783	81.4405	73.8091	56.6794	54.749	39.4278	61.4845		813	23739.7	25164.8	31011.3	30683.8	9376.12	8982.44
784	728.174	805.75	422.081	458.979	327.422	340.261		814	451.445	459.274	381.097	391.091	26265.9	24612
785	49.1038	59.0473	47.0319	41.0617	48.8561	62.8819		816	13.3492	10.2517	36.3417	57.0731	34554.5	34914.3
788	573.677	699.957	770.599	823.06	796.269	716.853		817	1404.09	1389.1	1070.61	1103.1	308.915	421.535
790	3243.25	3625.26	3661.25	3939.19	3325.65	3893.09		818	1139.54	1159.46	1157.04	1162.98	42.2065	35.5963
793	4.79062	2.4603	60.2973	63.8738	31.7136	29.3449		819	856.775	918.549	925.24	908.492	1431.43	1567.17
794	13.1742	19.6824	3.61784	10.0373	53.1418	63.5806		821	37233.3	38090	34384.2	34277.6	1255.42	1244
795	0	0	1.20595	0	0	0.698688		822	2378.58	2327.13	2094.07	2048.08	1014.75	910.515
796	1.19765	1.23015	0	0	0	0		823	3904.03	3908.96	4950.33	4807.24	37643.7	40428.9
797	2.39531	6.15076	4.82378	10.0373	5.14275	8.38425		824	7734.03	8015.77	8330.11	8129.64	2395.89	2450.52
799	4.79062	0	6.02973	3.64993	0	2.09606		825	7.28138	12.302	12.7687	13.0987	5101.59	5098.7
800	24141.1	21136.5	19025	17996	13208.3	13117.9		826	15226.6	16107.4	16262.4	15761.5	9008.83	8699.54
801	7025.44	6645.28	7853.12	7758.84	7720.13	7221.63		827	24.2713	35.8808	30.4485	23.3906	3.59204	2.81023
805	12249.6	11837.8	15008	14013.9	13919.7	12753.8		828	15.7763	7.17616	44.1994	39.2962	17436.7	15836.6
808	5773.89	6049.89	4717.66	4952.96	5312.46	4922.25		829	4524.16	4984.36	4294.21	4285.16	59.2686	34.6595
811	39177.7	43864.8	32975.4	33227.2	27017.4	25630		830	4245.04	4406.16	3962.23	3974.53	21.5522	29.0391
813	20379.3	18844.7	23714.9	21688.8	25377.8	23696		831	6378.49	6861.44	6803.76	6863.74	4851.05	4547.89
814	213.183	198.054	195.363	182.497	269.137	271.789		832	6550.81	7228.45	7139.67	7100.46	4343.67	4192.87
815	93.4171	111.944	59.0913	69.3487	22.2853	25.1528		833	1730.54	1604.39	1645.2	1556.88	6560.86	6910.36
816	1.19765	3.69046	0	5.4749	0.857125	2.09606		834	40.0476	48.1828	135.545	148.764	7332.25	6774.53
817	2474.35	2187.21	1778.77	1697.22	1565.97	1535.72		835	3171.04	3144.18	2298.37	2113.58	2157.92	2013.06
818	1021.6	1059.16	873.104	973.619	983.98	999.822		836	907.745	947.254	734.692	763.47	138.294	125.524
819	346.122	348.133	378.667	371.381	384.849	349.344		837	1637.1	1770.46	1796.46	1636.41	2370.75	2531.08
821	23971.1	21830.3	22405.3	20791.8	25336.6	24359		839	321.594	313.701	304.485	265.717	820.781	816.841
822	897.043	950.908	1034.7	1139.69	731.985	710.565		840	555.812	619.2	592.272	621.255	1906.47	1703
823	3828.9	4321.52	3505.68	3852.5	2966.51	2833.18		841	1157.74	1124.61	1131.5	1104.97	303.527	353.152
824	6612.25	7132.42	8952.94	8977.92	11482.9	11032.3		842	305.818	303.449	253.41	280.687	675.303	648.227
825	91.0217	141.467	67.5329	68.4362	62.5701	81.0478		843	8.49494	5.12583	18.662	11.2275	992.301	1061.33
826	4004.96	4663.51	3903.64	4178.26	3993.35	4028.63		844	7.28138	2.05033	6.87546	1.87125	239.769	215.451
827	547.328	490.831	312.34	298.382	174.854	160.698		845	1.21356	0	1.96442	0.935625	17.9602	12.1777
828	382.052	370.276	202.599	209.871	89.9981	90.1307		847	1224.48	1392.18	1200.26	1167.66	7.18408	7.49395
829	6464.94	6086.79	6597.73	6452.17	6817.57	6594.21		857	14972.9	15228.8	15087.7	13927.7	1.79602	0.936744
830	2464.77	2245.03	2200.85	2022.98	2541.38	2274.23		858	1503.6	1521.35	2085.23	2049.95	1491.59	1399.5
831	6917.65	6362.35	6796.71	6459.47	6120.73	6103.73		860	959.928	897.02	929.169	930.947	11634.6	10582.4
832	8897.38	9498	7945.97	7869.25	7276.99	7281.02		861	1531.52	1378.85	1504.74	1482.97	1813.98	1552.18
833	2310.28	2256.1	3075.16	3294.06	3082.22	3213.26		862	144.414	139.423	158.136	144.086	650.159	745.648
834	268.275	259.562	319.576	307.507	479.133	424.103		863	70.3866	59.4596	77.5945	88.8844	959.972	1051.03
835	1070.7	1205.55	1080.53	1178.02	1157.98	1215.02		864	1826.41	1964.22	1672.7	1595.24	96.087	129.271
836	990.46	861.106	1148.06	1050.27	1179.4	1041.74		865	2021.8	1941.66	1413.4	1437.12	100.577	90.8642
837	1203.64	1134.2	1882.48	1873.33	2141.96	2144.27		866	1.21356	0	2.94662	0	1761.9	1670.21
838	0	0	0	0	0	2.09606		867	4279.02	3532.72	3205.93	3291.53	1710.71	1614.95
839	651.524	635.989	424.493	393.28	402.849	374.497		868	368.923	438.771	466.549	514.594	0.89801	0
840	1067.11	840.194	684.977	648.775	707.128	774.146		869	138.346	135.322	80.5411	87.0131	2826.04	4004.58
841	1216.82	1214.16	1260.21	1080.38	1307.97	1252.75		871	17511.7	18183.4	17818.2	17833	358.306	381.255
842	299.414	328.451	266.514	260.058	255.423	259.213		873	861.63	913.423	930.151	917.848	78.1269	82.4335
843	126.951	153.769	170.038	136.872	140.569	124.366		874	103.153	105.592	92.3276	92.6269	21564.8	20678.6
844	20.3601	15.992	18.0892	23.7246	5.14275	4.89081		875	714.788	698.138	1029.35	1010.47	1186.27	1031.36
845	1.19765	1.23015	2.41189	0	0.857125	2.79475		881	14.5628	10.2517	20.6264	24.3262	143.682	117.093
846	0	0	3.61784	1.82497	0	2.09606		883	337.37	402.89	251.445	248.876	1049.77	987.328
847	1948.58	2056.81	1351.86	1295.73	1604.54	1532.92		885	32.7662	31.7802	34.3773	50.5237	20.6542	19.6716
857	6498.47	6763.38	10479.7	10157.8	7840.98	7440.32		886	20.6306	21.5285	47.146	41.1675	305.323	269.782
858	919.799	877.098	1184.24	1146.08	814.269	788.12		889	2065.48	2041.11	1927.09	1903.06	44.9005	35.5963
859	0	1.23015	1.20595	0	0	0		890	2033.93	2054.43	724.87	708.268	13.4701	18.7349
860	723.383	762.694	391.932	315.719	328.279	347.946		891	9712.14	10020	2993.77	2828.39	1553.56	1722.67
861	2961.8	2946.21	2965.42	2847.86	2755.66	2774.49		892	1269.39	1265.06	1330.89	1233.15	1184.47	1219.64
862	27.5461	9.84122	31.3546	23.7246	20.571	20.9606		894	2476.88	2499.36	7626.85	7592.6	6403.71	5982.98
863	0	0	1.20595	0.912483	0	0.698688		896	1040.02	1110.25	1982.1	1926.45	1280.56	1292.71
864	52.6968	59.0473	45.8259	50.1866	29.1423	46.1134		898	845.853	894.97	942.92	894.457	6366.89	5745.99
865	1220.41	1189.56	1160.12	1135.13	1511.97	1330.3		899	2576.39	2505.51	980.244	896.329	2245.02	2107.67
866	5.98827	4.92061	3.61784	7.29986	2.57138	2.79475		900	4206.21	4431.79	4245.1	4297.32	1029.12	978.897
867	2299.5	2163.84	2128.49	2033.01	1983.39	1962.61		901	464.795	458.249	545.126	566.053	1868.76	1904.4
868	795.243	856.186	627.092	669.763	648.844	721.046		902	949.006	994.411	870.237	878.552	4437.07	4266.87
871	26055	29334.2	17230.5	18617.4	15983.7	14940.7		904	981.772	939.052	928.187	934.689	445.413	455.258
873	992.856	1082.53	1209.56	1277.48	1431.4	1401.57		905	1618.89	1301.96	1314.19	1325.78	1215.91	1155.01
874	59.8827	43.0553	69.9448	88.5109	106.284	101.31		908	13491.2	14653.7	11093.1	10821.4	669.017	1053.84
875	531.759	504.362	540.263	621.401	659.986	634.408		912	161.404	194.782	288.769	321.855	1025.53	1204.65
881	5.98827	7.38091	13.2654	11.8623	4.28563	2.09606		919	24.2713	28.7047	9.82208	11.2275	13894	12980.5
883	271.868	296.467	356.96	367.731	265.709	278.776		920	21.8441	19.4782	25.5374	26.1975	329.57	281.023
885	1.19765	0	8.44162	6.38738	11.1426	6.28819		921	2.42713	0	0.982208	0.935625	34.1244	24.3553
886	0	2.4603	0	0.912483	0	0		922	1.21356	1.02517	1.96442	0.935625	16.1642	25.2921
887	0	1.23015	0	0.912483	2.57138	1.39738		923	0	1.02517	0	0.935625	4.49005	2.81023
889	1277.9	1146.5	1037.11	911.571	1087.69	1068.99		924	12.1356	5.12583	9.82208	19.6481	24.2463	9.36744
890	1346.16	1151.42	1968.1	1826.79	2469.38	2077.2		925	15.7763	24.604	39.2883	29.0044	21.5522	27.1656
891	1899.48	1941.18	3594.92	3680.04	4171.63	3841.38		928	2231.74	2409.14	1939.86	1908.67	2711.99	2593.84
892	2160.57	1903.05	2282.85	2104.19	2175.38	1944.45		929	2.42713	2.05033	3.92883	4.67812	1.79602	3.74698
894	150.904	139.007	290.633	378.68	598.273	709.168		933	59.4646	60.4848	117.865	119.76	153.56	157.373
896	879.078	884.479	1684.71	1750.14	1661.97	1648.2		939	20.6306	15.3775	18.662	23.3906	3.59204	10.3042
898	538.945	578.171	697.036	714.474	631.701	634.408		943	7.28138	6.151	10.8043	6.54937	15.2662	8.4307
899	858.718	857.416	1324.13	1469.1	1229.97	1243.66		945	2.42713	2.05033	1.96442	2.80687	1.79602	11.2409
900	5920.01	5137.12	5845.22	5651.92	5401.6	5257.62		947	701.439	663.283	802.464	784.989	310.711	294.138
901	985.67	797.139	366.607	384.155	324.85	353.536		948	16.9899	26.6543	106.078	109.468	512.764	526.45
902	964.112	878.329	1167.36	1053.01	1237.69	1102.53		949	1815.49	1816.59	2512.49	2433.56	2682.36	2520.78
904	816.8	692.576	671.712	614.101	706.271	763.666		950	4899.15	5085.85	5888.34	5884.14	6720.71	6824.18
905	1415.63	1254.76	1041.94	1025.63	1114.26	1231.79		951	143.2	131.221	120.812	146.893	90.699	145.195
908	9090.2	8730.39	10919.8	10678.8	11900.3	11174.1		952	78.8816	73.812	203.317	210.516	158.948	133.018
909	0	0	0	0.912483	0.857125	0		953	502.415	561.791	365.381	367.701	457.087	474.929
912	7.18593	11.0714	13.2654	10.9498	7.71413	11.8777		954	14.5628	8.20133	26.5196	16.8412	18.8582	20.6084
915	45.5109	33.2141	119.389	109.498	81.4269	63.5806		955	2073.98	1908.86	2149.07	2116.38	2854.77	2770.89
916	2.39531	1.23015	3.61784	1.82497	0	0.698688		956	2.42713	8.20133	0.982208	6.54937	10.7761	3.74698
917	9.58124	9.84122	12.0595	3.64993	0.857125	2.09606		957	265.77	293.198	297.609	289.108	257.729	305.379
919	4.79062	1.23015	0	3.64993	0.857125	4.89081		958	12.1356	4.10066	11.7865	7.485	8.08209	5.62046
920	1016.81	1008.72	580.06	558.44	316.279	292.051		960	35122.9	37635.9	45802.3	44733.2	50300.2	48787.5
921	0	0	1.20595	0.912483	0	0.698688		961	2385.86	2471.68	2666.7	2703.96	3004.74	3094.07
922	2.39531	0	3.61784	4.56242	6.857	6.98688		963	1.21356	1.02517	1.96442	0	0.89801	3.74698
923	0	0	1.20595	0	0	1.39738		965	202.665	225.537	212.157	232.971	255.933	257.605
924	1.19765	0	1.20595	2.73745	0	1.39738		966	8820.17	9599.66	12656.7	12354.9	11951.6	11240.9
926	2.39531	0	0	0	0	0		967	10213.3	11100.5	13315.8	13114.7	17524.7	15449.7
928	610.804	619.997	875.516	833.097	658.272	582.007		968	228.15	231.688	343.773	337.761	346.632	347.532
929	91.0217	73.8091	14.4713	18.2497	13.714	7.68556		969	81.3087	72.7868	84.4699	90.7556	58.3706	54.3311
931	1.19765	0	1.20595	0.912483	0	0.698688		970	359.215	320.877	410.563	406.997	453.495	414.041
932	0	0	0	0.912483	0.857125	0		971	13.3492	22.5537	16.6975	14.97	19.7562	16.8614
933	308.995	391.188	1163.74	1341.35	1571.11	1767.68		972	20.6306	17.4278	31.4307	37.425	36.8184	37.4698
939	17.9648	19.6824	6.02973	11.8623	2.57138	9.08294		973	3.64069	2.05033	11.7865	3.7425	6.28607	6.55721
940	68.2663	84.8805	8.44162	8.21235	9.42838	2.79475		975	4163.73	4173.45	5470.9	5348.03	5942.13	5776.9
941	0	1.23015	1.20595	0	1.71425	2.79475		976	6.06781	10.2517	4.91104	6.54937	2.69403	8.4307
942	4.79062	7.38091	4.82378	3.64993	9.42838	2.79475		977	5738.94	5689.67	7396.03	7163.14	8952.26	8271.45
943	2.39531	3.69046	10.8535	15.5122	5.14275	9.08294		978	1.21356	5.12583	6.87546	2.80687	3.59204	4.68372
944	2.39531	0	13.2654	15.5122	17.1425	16.0698		983	3770.54	4082.21	1712.97	1671.96	2996.66	2853.32
945	814.405	921.384	1006.96	1096.8	1034.55	1052.92		984	1124.97	1148.19	1013.64	1064.74	1150.35	1021.99
947	120.963	114.404	142.302	118.623	109.712	106.201		987	1705.06	1666.92	1495.9	1553.14	1236.56	1596.21
948	892.253	784.837	423.287	298.382	236.567	248.034		988	1941.7	1951.92	1301.43	1310.81	1523.02	1583.1
949	3439.66	3870.06	3423.68	3663.62	2338.24	2433.53		989	8612.65	9192.66	6995.29	6991.92	7292.74	7386.23
950	8783.6	7662.62	5747.54	5221.23	6663.29	6330.11		990	1995.1	2255.37	1266.07	1204.15	1669.4	1675.83
951	51.4991	70.1187	20.5011	19.1621	3.4285	5.5895		991	8068.98	8235.16	2221.76	2144.45	5238.99	4927.27
952	3.59296	3.69046	1.20595	1.82497	2.57138	2.79475		993	1038.81	1117.43	782.82	732.594	1181.78	1203.72
953	428.76	488.37	492.026	500.953	739.699	693.098		994	4689.21	4715.76	2473.2	2526.19	3670.17	3517.47
954	1.19765	0	0	0	0	0.698688		995	757.263	805.781	164.029	156.249	339.448	308.189
955	1558.15	1693.92	1918.66	2147.07	2022.82	1950.74		996	5462.25	5456.96	3846.33	3844.48	3724.05	4468.27
956	1.19765	0	2.41189	3.64993	7.71413	9.78163		997	989.054	1078.47	1109.9	1119.94	1440.41	1386.38
957	191.625	199.285	201.393	175.197	223.71	253.624		998	7354.19	7726.68	6623.03	6685.97	7783.95	7173.58
958	8.38358	2.4603	2.41189	3.64993	3.4285	5.5895		1000	7617.53	7872.25	8060	8242.85	7345.72	7359.06
960	3649.25	3646.17	9845.34	9811.02	10924.9	10818.5		1001	37.6204	25.6292	39.2883	43.0387	21.5522	26.2288
961	1785.7	1454.04	1601.5	1474.57	1531.68	1511.26		1002	467.222	398.79	189.566	196.481	210.134	274.466
962	2.39531	6.15076	4.82378	7.29986	9.42838	6.98688		1003	3.64069	1.02517	4.91104	1.87125	3.59204	4.68372
963	130.544	121.785	104.917	131.398	145.711	166.986		1004	11235.2	11677.7	14658.5	14886.7	9811.66	11537.9
965	403.61	396.109	344.9	343.094	392.563	396.855		1005	78.8816	71.7616	80.5411	53.3306	86.2089	72.1293
966	11634	11435.5	14139.7	13627.9	13660.9	12845.4		1006	43.6883	54.3338	141.438	107.597	75.4328	66.5088
967	10180.1	11440.4	9754.89	10437.9	12505.5	11311.1		1007	3.64069	3.0755	4.91104	1.87125	0.89801	8.4307
968	621.583	679.044	949.079	990.957	1312.26	1325.41		1008	214.801	241.939	450.834	473.426	423.861	352.216
970	1401.26	1706.22	1379.6	1367.81	570.845	534.496		1009	3819.08	3963.29	4120.36	4316.04	4383.19	4711.82
971	10.7789	3.69046	1.20595	2.73745	0	0.698688		1010	93.4443	111.743	105.096	112.275	152.662	137.701
972	1347.36	1415.91	996.111	1115.97	678.843	649.779		1012	5001.09	5192.47	5715.47	5869.17	4703.78	4704.33
973	1.19765	3.69046	2.41189	3.64993	2.57138	0.698688		1013	1.21356	3.0755	10.8043	4.67812	5.38806	6.55721
974	23.9531	44.2855	53.0616	68.4362	24.8566	20.9606		1015	3.64069	1.02517	1.96442	6.54937	1.79602	0
975	7572.77	8214.96	8499.5	8852	7101.28	7089.58		1016	41.2611	50.2331	44.1994	36.4894	20.6542	26.2288
976	1827.62	2265.94	3036.57	3340.6	2443.66	2522.26		1017	2965.95	3132.91	1771.9	1740.26	2372.54	2409.31
977	8384.78	8943.21	9864.63	11094	7930.98	7480.15		1018	341.011	272.694	288.769	271.331	191.276	186.412
978	134.137	228.808	411.227	395.105	398.563	398.951		1019	7311.72	7919.41	5140.88	5143.13	6791.65	6329.58
983	1992.9	1754.2	3037.78	2714.64	3188.51	3028.11		1020	1101.91	1220.97	1378.04	1406.24	1447.59	1195.29
984	1064.71	1088.68	1137.21	1154.29	909.41	906.896		1021	9416.03	8443.27	9091.32	8900.6	5467.08	7763.73
987	2227.64	1983.01	1556.88	1453.59	1361.11	1426.02		1022	1165.02	1199.44	1344.64	1324.84	1503.27	1361.09
988	1680.31	1549.99	1738.97	1666.19	1953.39	1950.74		1024	583.724	632.528	641.382	630.611	739.062	677.266
989	5378.67	4620.45	5052.91	4684.69	4889.04	4458.33		1025	1493.9	1500.84	1486.08	1481.09	1730.46	1647.73
990	2406.09	2252.41	2745.94	2632.51	2857.65	2642.44		1026	5395.5	5593.31	22005.4	21042.2	16558.4	14624.4
991	1261.13	1567.21	2850.85	3172.7	3395.93	3478.07		1027	379.845	355.733	250.463	249.812	299.935	250.111
993	1014.41	957.058	1553.26	1631.52	1483.68	1528.73		1028	31.5526	41.0066	19.6442	14.97	15.2662	30.9125
994	2249.2	2473.84	2578.31	2717.37	2607.37	2589.34		1029	20.6306	24.604	32.4129	20.5837	26.9403	32.786
995	105.394	141.467	189.333	160.597	209.996	208.908		1030	1786.36	1746.88	3829.63	4047.51	3398.97	3237.39
996	4106.76	3515.77	3557.54	3188.22	4020.77	3738.68		1031	696.585	676.61	188.584	210.516	330.468	291.327
997	879.078	1077.61	1328.95	1507.42	1182.83	1151.44		1032	128.638	105.592	54.0215	59.88	120.333	118.03
998	7090.12	6866.71	6638.73	6184.81	6924.71	6231.59		1033	610.422	577.169	215.104	211.451	361	308.189
999	41.9179	49.2061	104.917	85.7734	44.5705	60.0871		1036	245.14	224.511	253.41	243.262	254.137	189.222
1000	7461.39	7355.08	8670.75	7998.83	6570.72	6530.63		1038	292.469	258.342	325.111	323.726	213.726	247.3
1001	137.73	129.166	32.5605	22.8121	3.4285	7.68556		1039	1746.32	1893.48	1927.09	1966.68	2177.67	1974.66
1002	21.5578	46.7458	137.478	119.535	200.567	193.536		1040	279.119	266.543	389.937	394.834	287.363	339.101
1003	188.032	139.007	172.45	132.31	31.7136	48.2094		1041	1.21356	2.05033	0	4.67812	0	1.87349
1004	51.4991	55.3568	15.6773	9.12483	75.427	56.5937		1043	4.85425	5.12583	18.662	23.3906	18.8582	14.9879
1006	136.533	107.023	86.8281	76.6486	133.712	142.532		1044	3.64069	2.05033	0.982208	0.935625	0.89801	1.87349
1007	8.38358	6.15076	1.20595	4.56242	5.14275	1.39738		1045	74.0273	94.3153	172.869	172.155	123.027	133.018
1008	886.264	800.829	414.845	367.731	278.566	262.008		1047	165.045	157.876	116.883	91.6912	211.93	205.147
1009	325.762	297.697	142.302	169.722	342.85	354.235		1050	140.773	135.322	146.349	114.146	188.582	176.108
1010	316.181	334.601	165.215	124.098	120.855	106.899		1051	421.106	437.746	619.773	675.521	878.254	808.41
1012	1408.44	1530.31	2852.06	2856.07	2322.81	2265.84		1052	44.9018	62.5351	117.865	130.987	123.925	97.4214
1013	255.1	242.34	107.329	161.51	46.2848	76.1569		1054	2175.92	2361.98	1627.52	1590.56	2220.78	2209.78
1015	3.59296	7.38091	0	4.56242	0.857125	2.79475		1056	110.434	91.2398	174.833	153.442	90.699	102.105
1016	2.39531	12.3015	3.61784	2.73745	5.14275	4.19213		1057	10.9221	16.4027	38.3061	33.6825	2.69403	24.3553
1017	1106.63	1126.82	1587.02	1571.3	1526.54	1634.93		1058	765.758	749.396	216.086	214.258	461.577	423.408
1018	162.881	216.507	104.917	131.398	81.4269	118.777		1059	1921.07	2009.33	1920.22	1871.25	2320.46	2178.87
1019	4290	4908.31	4220.81	4757.69	5791.59	5548.98		1060	462.367	436.721	384.043	297.529	316.099	330.671
1020	764.104	921.384	867.075	858.647	783.412	696.591		1062	3049.68	2712.59	604.058	621.255	1186.27	1487.55
1021	7851.82	6715.4	7487.71	6924.83	6331.58	6495		1063	12573.7	10559.2	2989.84	2765.71	4150.6	5448.1
1022	788.057	832.813	1295.19	1267.44	1205.97	1128.38		1069	1415.01	1502.89	1635.38	1554.07	1524.82	1252.43
1024	761.708	680.274	801.954	791.123	845.982	718.251		1070	1002.4	1001.59	740.585	720.431	724.694	726.913
1025	1891.1	1776.34	1658.17	1824.97	1653.39	1604.89		1071	2.42713	8.20133	5.89325	6.54937	3.59204	7.49395
1026	3792.97	4319.06	14385.7	15181.9	11870.3	12404.5		1072	28971.4	30033.3	23832.3	22804	27842.8	25538.4
1027	1053.94	1046.86	637.945	625.963	613.702	600.173		1073	1359.19	1516.22	1194.37	1180.76	1216.8	1243.06
1028	2.39531	3.69046	0	1.82497	9.42838	2.79475		1075	7669.72	8731.34	8781.92	8996.97	10428.6	9598.81
1029	61.0804	94.7217	44.62	52.0115	81.4269	59.3884		1080	88.5901	77.9126	190.548	176.833	63.7587	58.0781
1030	1104.24	1038.25	688.595	694.4	635.13	579.212		1081	3.64069	6.151	30.4485	14.97	96.087	92.7376
1031	1182.09	1231.38	426.905	434.342	474.847	404.54		1082	2.42713	3.0755	13.7509	8.42062	4.49005	1.87349
1032	107.789	125.476	97.6816	135.047	107.141	98.5149		1101	23.0577	26.6543	23.573	23.3906	19.7562	20.6084
1033	396.424	361.665	554.735	549.315	680.557	595.98		1102	143.2	148.649	133.58	135.666	118.537	99.2949
1038	10.7789	9.84122	6.02973	6.38738	11.1426	8.38425		1104	3873.69	4175.5	1703.15	1630.79	2975.11	2897.35
1039	1176.1	1392.53	1239.71	1181.67	1166.55	1048.03		1105	2913.76	2807.93	2131.39	2161.29	2183.06	2776.51
1040	64.6733	57.8171	65.121	59.3114	76.2841	83.1438		1106	3260.84	2898.14	2836.62	2952.83	2324.05	2804.61
1041	5.98827	2.4603	13.2654	11.8623	1.71425	8.38425		1107	8772.84	8200.3	6419.71	6747.73	6024.75	6018.58
1043	53.8945	68.8885	12.0595	24.637	5.99988	8.38425		1108	12997.3	12670	8964.62	9186.9	9611.4	10585.2
1045	2.39531	1.23015	0	0.912483	0	3.49344		1111	1925.92	2059.56	1157.04	1034.8	1398.2	1511.9
1047	19.1625	23.3729	27.7367	32.8494	86.5696	71.2661		1112	1523.02	1533.65	1856.37	1876.86	972.545	1290.83
1050	0	1.23015	0	0.912483	1.71425	5.5895		1113	3.64069	4.10066	10.8043	14.97	25.1443	24.3553
1051	144.916	156.229	261.69	260.97	473.99	419.213		1114	134.705	153.775	156.171	167.477	220.91	242.617
1052	51.4991	49.2061	41.0021	27.3745	49.7133	40.5239		1116	8.49494	9.2265	6.87546	11.2275	35.9204	26.2288
1054	334.146	294.006	539.058	526.503	990.837	937.639		1118	1.21356	0	0.982208	0	2.69403	1.87349
1056	95.8124	114.404	63.9151	79.386	43.7134	74.7596		1119	703.866	722.742	698.35	702.654	781.269	658.531
1057	27.5461	14.7618	15.6773	15.5122	9.42838	11.8777		1120	1.21356	1.02517	3.92883	5.61375	2.69403	4.68372
1058	219.171	215.277	289.427	293.82	365.135	350.741		1121	766.972	787.328	852.557	847.676	810.005	858.057
1059	1226.4	1376.54	1420.6	1633.34	1433.97	1367.33		1122	3593.36	3225.17	2366.14	2469.11	1793.33	2297.83
1060	382.052	329.681	399.168	324.844	296.565	312.313		1123	928.375	994.411	833.895	836.449	803.719	761.573
1062	1286.28	986.582	2095.93	1894.31	1752.82	1639.82		1124	401.689	482.853	454.762	421.967	271.199	288.517
1063	3172.59	2812.13	3883.14	3880.79	3889.63	4250.12		1128	3.64069	1.02517	7.85767	1.87125	2.69403	2.81023
1066	59.8827	77.4996	66.327	118.623	259.709	248.034		1129	774.253	725.818	1256.24	1222.86	441.821	641.67
1069	434.749	483.45	309.928	287.432	396.849	345.85		1130	888.328	728.893	860.414	902.878	616.933	903.958
1070	443.132	403.49	517.351	414.267	463.705	445.763		1131	194.17	186.58	200.37	214.258	305.323	362.52
1071	16.7672	15.992	7.23567	6.38738	9.42838	6.98688		1132	13.3492	12.302	15.7153	17.7769	18.8582	20.6084
1072	28907.8	34705.1	31709.1	34054.8	30185.4	28470.8		1133	6.06781	4.10066	2.94662	3.7425	1.79602	3.74698
1073	2419.26	2364.35	3395.94	3187.3	3509.07	3413.79		1134	18.2034	27.6795	121.794	110.404	180.5	187.349
1075	3583.38	3598.19	4258.19	4237.57	4209.34	3789.68		1136	50.9696	35.8808	34.3773	32.7469	58.3706	51.5209
1080	5.98827	8.61106	1.20595	0.912483	8.57125	3.49344		1137	21.8441	11.2768	48.1282	22.455	30.5323	40.28
1081	5.98827	7.38091	13.2654	24.637	11.9998	8.38425		1138	743.914	780.151	566.734	532.371	762.41	649.164
1082	49.1038	77.4996	377.461	454.417	80.5698	100.611		1139	509.696	501.306	418.421	434.13	481.333	513.336
1101	8.38358	9.84122	4.82378	3.64993	0.857125	3.49344		1140	103.153	102.517	146.349	161.863	132.007	98.3581
1102	450.318	439.164	239.983	204.396	212.567	219.388		1141	27.9119	18.453	29.4662	33.6825	18.8582	8.4307
1103	8.38358	24.603	19.2951	28.287	2.57138	7.68556		1143	14.5628	12.302	10.8043	11.2275	14.3682	13.1144
1104	1713.84	2007.61	2210.5	2345.99	3022.22	3027.41		1144	0	1.02517	2.94662	2.80687	2.69403	0.936744
1105	2367.76	1832.93	2174.32	2033.01	2121.38	2192.48		1145	1.21356	1.02517	7.85767	5.61375	0.89801	2.81023
1106	2851.62	2847.8	2300.94	2254.75	2075.96	2224.62		1146	4.85425	5.12583	6.87546	9.35625	8.08209	10.3042
1107	5045.72	5245.37	3362.18	3604.31	2917.65	3049.07		1147	1081.28	1202.52	883.005	851.419	1001.28	1047.28
1108	16968.4	17741.3	13089.3	12515.6	11770	13163.3		1152	667.459	739.145	1394.74	1328.59	1873.25	1701.13
1109	2.39531	2.4603	0	7.29986	3.4285	6.28819		1153	3387.05	3331.79	2549.81	2555.19	2437.2	2290.34
1111	903.032	788.527	1039.52	954.457	1207.69	1045.24		1154	110.434	120.97	76.6122	75.7856	108.659	124.587
1112	3329.48	3337.4	2870.15	2740.19	2527.66	2335.71		1155	3122.5	3323.59	2927.96	2719.86	3561.51	3260.81
1113	0	0	0	0	1.71425	0		1159	122.57	108.668	136.527	141.279	160.744	121.777
1114	129.347	123.015	60.2973	64.7863	79.7126	67.074		1160	29.1255	30.755	30.4485	19.6481	31.4303	31.8493
1116	119.765	121.785	26.5308	13.6872	8.57125	13.9738		1161	734.205	759.648	682.635	650.259	713.918	751.269
1117	79.0452	79.9599	25.3249	30.1119	29.9994	39.8252		1163	2815.47	2961.71	1141.33	1001.12	2174.08	2028.05
1118	0	0	1.20595	1.82497	0	0		1164	1797.29	1864.78	813.268	788.732	1516.74	1428.53
1119	847.939	900.471	1154.09	1230.03	1129.69	1210.83		1173	14642.8	15369.3	15083.8	14595.7	14339.4	13280.2
1120	13.1742	4.92061	4.82378	7.29986	3.4285	3.49344		1174	2283.92	2494.23	2969.22	2952.83	3535.46	3109.05
1121	1021.6	884.479	1072.09	930.733	1238.55	1200.35		1175	2423.48	2616.22	2501.68	2324.09	3374.72	2959.17
1122	1733.01	1424.52	2604.84	2309.49	2253.38	2181.3		1176	1781.51	1915.01	1576.44	1593.37	1756.51	1660.85
1123	1547.37	1568.44	935.814	881.459	793.698	656.068		1180	0	1.02517	7.85767	0.935625	3.59204	3.74698
1124	70.6616	51.6664	34.9724	33.7619	57.4274	62.8819		1181	252.421	247.065	287.787	274.138	300.833	256.668
1128	1.19765	1.23015	1.20595	0	0.857125	0		1182	1407.73	1407.55	1452.69	1506.36	1487.1	1704.87
1129	2.39531	1.23015	1.20595	1.82497	2.57138	0		1183	325.235	392.639	536.286	508.98	344.836	361.583
1130	886.264	720.869	641.563	571.214	719.985	811.875		1184	251.207	194.782	153.224	123.502	169.724	202.337
1131	10.7789	6.15076	7.23567	7.29986	9.42838	5.5895		1185	1230.55	1052.85	1089.27	1081.58	862.089	876.792
1132	9.58124	18.4523	25.3249	28.287	11.1426	18.1659		1186	1646.8	1421.91	2432.93	2427.95	2559.33	2453.33
1133	0	0	1.20595	3.64993	1.71425	0.698688		1187	44.9018	34.8556	48.1282	49.5881	24.2463	23.4186
1134	445.528	391.188	254.454	213.521	113.998	143.231		1188	0	2.05033	1.96442	1.87125	0	1.87349
1136	3.59296	6.15076	9.64756	22.8121	13.714	11.8777		1191	3866.41	3889.48	3421.03	3451.52	4814.23	4251.88
1138	182.043	159.92	268.926	269.183	287.137	275.283		1192	12013.1	12060.1	7942.14	7921	12077.3	10613.3
1139	31.139	35.6744	10.8535	14.5997	43.7134	48.2094		1193	12.1356	6.151	9.82208	12.1631	33.2264	34.6595
1140	119.765	135.317	82.0043	86.6859	87.4268	60.7858		1195	889.541	935.977	816.215	783.118	922.256	907.705
1141	5.98827	12.3015	20.5011	15.5122	11.1426	7.68556		1196	1453.85	1512.12	1127.58	1190.11	1079.41	1066.01
1142	0	0	0	1.82497	0	0		1197	24.2713	21.5285	9.82208	17.7769	18.8582	18.7349
1143	0	0	2.41189	0	1.71425	0		1198	1134.68	1169.71	1034.27	1107.78	1344.32	1308.63
1145	5.98827	3.69046	2.41189	3.64993	3.4285	2.09606		1200	4452.56	4712.69	5903.07	5740.99	5279.4	5279.49
1146	3.59296	3.69046	0	8.21235	0	0.698688		1201	1032.74	1050.8	874.165	908.492	1193.46	1067.89
1147	1132.98	1073.92	1289.16	1203.57	1381.69	1358.25		1203	525.473	534.112	552.983	505.237	589.992	509.589
1149	0	0	3.61784	4.56242	2.57138	0.698688		1207	2626.15	2870.47	2591.07	2475.66	2884.41	2622.88
1152	703.023	695.036	537.852	572.127	177.425	155.109		1209	2421.06	2563.94	2680.45	2683.37	3277.74	2929.2
1153	3227.68	3464.11	2099.55	2403.48	2243.1	2135.19		1211	3315.45	3566.55	3641.05	3424.39	4328.41	3796.62
1154	106.591	116.864	50.6497	60.2239	58.2845	46.1134		1212	878.619	948.279	1380	1278.06	1779.86	1484.74
1155	886.264	1011.18	952.697	1001.91	923.124	877.552		1213	24233.6	23400.4	21481.9	21461.4	19533.5	22171.8
1158	2.39531	6.15076	3.61784	2.73745	0.857125	0		1215	0	1.02517	0.982208	2.80687	0	0.936744
1159	26.3484	8.61106	3.61784	4.56242	5.99988	12.5764		1233	0	1.02517	0	0.935625	0	0.936744
1160	15.5695	9.84122	16.8832	10.0373	6.857	6.98688		1235	2.42713	2.05033	1.96442	2.80687	4.49005	3.74698
1161	197.613	225.118	186.922	170.634	240.852	276.68		1236	1.21356	3.0755	8.83987	11.2275	5.38806	4.68372
1163	548.526	585.552	816.425	866.859	1115.98	1090.65		1238	1.21356	6.151	7.85767	6.54937	1.79602	2.81023
1164	1100.64	1248.6	1728.12	1595.93	1841.96	1560.87		1240	8.49494	5.12583	5.89325	2.80687	8.9801	13.1144
1173	12386.1	15688.1	15495.2	16545.1	14425.4	15298.5		1241	531.54	426.469	618.791	595.057	338.55	369.077
1174	1705.46	2024.83	2715.79	2900.78	2912.51	2775.89		1244	72.8138	67.661	52.057	55.2019	42.2065	49.6474
1175	2794.13	3064.31	3539.45	3950.14	3654.78	3277.54		1258	0	1.02517	0.982208	0.935625	6.28607	3.74698
1176	1413.23	1331.02	2227.38	1994.69	1835.1	1660.78		1262	3.64069	3.0755	4.91104	4.67812	739.96	711.925
1179	0	0	7.23567	5.4749	5.14275	0.698688		1263	393.194	396.739	878.094	792.474	4.49005	12.1777
1180	0	2.4603	0	1.82497	1.71425	0.698688		1264	9.7085	15.3775	6.87546	10.2919	5806.53	5684.16
1181	155.695	227.578	195.363	206.221	181.711	186.55		1265	6707.36	7067.5	6707.5	6557.79	5140.21	4739.92
1182	2901.92	2780.14	2472.19	2285.77	2793.37	2695.54		1266	5616.37	6177.65	4834.43	4636.02	2656.31	2522.65
1183	99.4053	119.325	157.979	126.835	224.567	211.004		1267	1939.27	2035.98	2093.09	2122	43.1045	57.1414
1184	229.95	263.253	443.788	428.867	494.561	545.675		1268	47.3289	39.9815	46.1638	43.9744	1.79602	1.87349
1185	812.01	925.074	565.588	613.189	557.131	660.958		1269	1.21356	0	0.982208	0.935625	461.577	467.435
1186	1730.61	1738.2	2606.05	2773.04	2032.24	2207.15		1270	3.64069	4.10066	1.96442	4.67812	56.5746	58.0781
1187	4.79062	9.84122	3.61784	0	0	0.698688		1271	225.723	159.926	301.538	274.138	52340.5	54183.1
1188	1.19765	0	2.41189	0	0	0		1272	57.0374	75.8623	69.7368	58.0087	26127.6	26971.7
1191	895.846	1017.34	1228.86	1260.14	1849.68	1852.92		1277	62382	51513.6	127260	127397	162.54	148.942
1192	7977.58	9569.35	11052.5	11710.8	12049.5	11837.9		1278	16750.8	16104.3	39347.3	41825.2	39577.1	41743.2
1193	29.9414	19.6824	37.3843	49.2741	175.711	177.467		1280	88.5901	89.1895	117.865	91.6912	23693.1	27416.6
1195	1003.63	960.749	756.128	738.199	758.556	888.032		1281	34823.2	34554.3	46201.1	48974.3	35166.1	36882.4
1196	1487.49	1535.23	921.342	907.921	732.842	864.277		1282	26370.7	26999.8	45560.7	47536.3	4.49005	8.4307
1197	23.9531	12.3015	19.2951	8.21235	6.857	13.9738		1284	31067.2	29913.3	52921.4	55528.4	8.9801	7.49395
1198	1249.15	1276.9	1132.38	1207.22	1114.26	1022.18		1285	9.7085	8.20133	4.91104	3.7425	4418.21	5073.41
1200	4135.5	4054.58	3444.18	3379.84	4568.48	4870.55		1286	16.9899	6.151	8.83987	8.42062	616.035	681.013
1201	730.569	952.138	807.983	899.708	982.265	1014.49		1287	2654.06	2782.3	5044.62	5450.01	7136.48	7671
1203	1129.39	1019.8	1006.96	995.519	1150.26	1081.57		1288	259.702	339.33	647.275	704.525	31742	37055.7
1207	2851.62	2772.76	2865.33	2799.5	3237.36	2840.86		1289	8292.27	7475.51	21591.9	22346.5	11695.7	11634.4
1209	2592.92	2938.83	2965.42	3374.36	2864.51	3107.76		1290	35169	35645	44201.3	44765	9946.36	9821.76
1211	3397.75	3676.92	4529.53	4520.44	4572.76	4370.99		1291	7822.63	7171.04	13426.8	14051.2	37925.6	46538.4
1212	541.34	683.965	1968.1	2302.19	1366.26	1378.51		1292	6942.79	6390.89	12496.6	12951.9	386.144	480.55
1213	24131.5	21998.8	21556.3	19833.7	17990.2	20150.8		1293	96723.4	78958.3	83805.9	88253.7	1813.08	2331.56
1215	0	2.4603	1.20595	1.82497	0	0.698688		1294	1071.58	823.208	690.492	779.375	184.99	221.072
1230	280.251	254.641	202.599	172.459	162.854	179.563		1295	2502.37	2547.54	1515.55	1537.23	2.69403	2.81023
1232	19.1625	28.2935	2.41189	9.12483	6.857	6.28819		1296	171.112	208.109	196.442	188.061	17.9602	17.7981
1233	0	0	2.41189	0	5.14275	3.49344		1297	4.85425	8.20133	0.982208	4.67812	168.826	172.361
1234	1.19765	0	0	0	0.857125	0		1298	8.49494	11.2768	17.6797	19.6481	2.69403	2.81023
1235	1.19765	3.69046	1.20595	1.82497	1.71425	0.698688		1299	184.462	165.052	271.089	263.846	9686.83	10889.6
1236	2.39531	2.4603	10.8535	23.7246	17.9996	12.5764		1300	2.42713	3.0755	4.91104	0.935625	151.764	144.259
1238	4.79062	2.4603	10.8535	9.12483	5.14275	9.08294		1301	6933.08	7426.3	12227.5	11920.8	5572.15	7876.14
1240	4.79062	20.9126	4.82378	8.21235	3.4285	5.5895		1302	131.065	89.1895	215.104	178.704	566.644	611.694
1241	279.054	291.546	372.637	423.392	202.282	294.147		1303	12181.7	10771.4	14867.7	15308.7	144.58	170.487
1244	943.752	915.233	961.138	937.12	1283.12	1372.22		1305	509.696	452.098	475.389	479.976	186.786	207.02
1258	1.19765	1.23015	1.20595	0	1.71425	2.79475		1306	78.8816	69.7113	105.096	96.3694	13.4701	10.3042
1259	5.98827	2.4603	4.82378	6.38738	8.57125	8.38425		1307	311.886	232.713	433.154	409.804	4.49005	4.68372
1261	0	0	3.61784	0	1.71425	2.09606		1308	6.06781	7.17616	7.85767	4.67812	52.0846	58.0781
1262	2.39531	0	0	0	0	0		1310	8.49494	3.0755	9.82208	3.7425	1222.19	1108.17
1263	308.995	316.149	805.571	870.509	702.843	792.312		1311	54.6103	45.1073	78.5767	67.365	11473	11312.1
1264	196.415	217.737	635.533	585.814	141.426	124.366		1312	901.677	762.724	1036.23	1031.99	10198.7	9974.45
1265	10934.6	12131.8	10540	11608.6	7804.12	7763.12		1314	9956.07	10253.7	12382.7	12351.2	3617.18	3885.61
1266	13761.1	13010.1	11766.4	11177.9	11286.6	10572.5		1315	8869.93	9405.9	9703.24	9631.32	3286.72	3197.11
1267	4826.55	5233.07	3919.32	4318.78	3489.36	3477.37		1316	4265.67	3778.76	2781.61	2709.57	136.497	120.84
1268	20.3601	23.3729	4.82378	3.64993	6.857	9.78163		1317	2266.94	2294.32	3074.31	3164.28	0	2.81023
1270	3.59296	2.4603	4.82378	0.912483	0.857125	1.39738		1318	93.4443	95.3405	108.043	138.472	93.393	92.7376
1271	1.19765	2.4603	1.20595	0	0	0		1325	3.64069	4.10066	1.96442	1.87125	5593.7	5129.61
1272	43.1156	30.7538	18.0892	16.4247	31.7136	39.1265		1326	58.251	73.812	85.4521	126.309	1922.64	1505.35
1277	12828.1	12381.5	6448.19	5573.45	2121.38	1276.5		1327	5464.67	5774.76	5129.09	5347.1	3361.25	2940.44
1278	104679	103991	45268.8	45124.1	26741.4	25312.1		1329	1628.6	1671.02	1762.08	1684.12	6.28607	7.49395
1280	17.9648	3.69046	1.20595	4.56242	1.71425	1.39738		1337	2754.79	2807.93	2845.46	2867.69	10746.5	9191.33
1281	8007.52	7909.88	1719.68	1571.3	810.84	408.034		1339	1.21356	1.02517	3.92883	11.2275	3718.66	3219.59
1282	19697.8	20180.6	34054.7	34797.5	18292.8	17328.2		1340	9605.35	10370.6	9968.43	9526.53	2.69403	4.68372
1284	12775.4	12898.1	21193.3	22266.4	11010.6	10707.4		1345	3135.85	3386.12	3549.7	3300.88	2678.76	2225.7
1285	15.5695	15.992	14.4713	12.7748	17.1425	5.5895		1346	2.42713	2.05033	5.89325	10.2919	1929.82	1615.88
1286	61.0804	87.3408	109.741	123.185	76.2841	84.5412		1347	2200.19	2257.42	2233.54	2228.66	5640.4	4530.09
1287	3139.05	3005.26	2284.06	2241.06	1405.69	1540.61		1349	1708.7	1867.85	1571.53	1512.91	4150.6	3646.74
1288	38.3249	49.2061	91.6518	108.585	159.425	160.698		1350	5195.26	5722.48	5288.21	5008.4	381.654	347.532
1289	22756.6	21996.3	15573.6	15243.9	5285.03	5397.36		1351	3413.75	3561.43	3599.79	3544.15	828.863	825.271
1290	39558.5	39994.7	17650.2	17448.5	10119.2	9751.58		1352	373.777	441.847	337.88	316.241	1446.69	1439.78
1291	420.377	391.188	508.909	450.767	635.13	503.055		1353	851.921	888.819	760.229	811.187	105.067	103.042
1292	791.65	720.869	1006.96	1017.42	775.698	577.116		1355	1331.28	1420.88	1418.31	1375.37	15.2662	6.55721
1293	2086.31	1834.16	635.533	583.989	2891.08	1674.75		1356	1.21356	1.02517	8.83987	14.0344	11.6741	6.55721
1294	8848.27	8854.63	11698.9	13337.8	6076.16	7786.87		1358	16.9899	8.20133	10.8043	10.2919	0.89801	0
1295	1995.29	2173.68	2747.14	2784.9	1535.97	1420.43		1359	3.64069	9.2265	11.7865	6.54937	2907.76	3640.19
1296	39.5226	31.984	4.82378	1.82497	2.57138	0		1362	2253.59	2163.1	2514.45	2710.51	1822.96	1699.25
1297	1.19765	1.23015	1.20595	0.912483	0.857125	0.698688		1363	956.287	1062.07	1541.08	1669.15	42.2065	38.4065
1298	83.8358	59.0473	38.5902	22.8121	10.2855	10.4803		1364	12.1356	12.302	19.6442	26.1975	1.79602	1.87349
1299	416.784	337.062	190.539	196.184	51.4275	58.6898		1365	1.21356	0	0	1.87125	8.9801	14.0512
1300	13.1742	6.15076	13.2654	4.56242	2.57138	6.28819		1366	10.9221	11.2768	10.8043	13.0987	156.254	143.322
1301	23042.9	21923.8	11320.2	10791.9	4914.76	5130.46		1368	93.4443	78.9378	164.029	201.159	889.928	950.795
1302	192.822	239.88	83.2102	88.5109	44.5705	56.5937		1371	969.637	1054.9	825.055	826.157	18.8582	29.0391
1303	5094.82	4966.12	6630.29	6589.04	4711.62	4888.02		1373	29.1255	33.8305	37.3239	29.94	2513.53	2554.5
1305	849.137	885.709	2232.2	2702.77	1755.39	1705.5		1374	2155.29	1981.65	2424.09	2453.21	3.59204	2.81023
1306	111.382	93.4916	127.83	124.098	65.1415	55.1963		1375	2.42713	6.151	10.8043	3.7425	745.348	700.684
1307	3830.1	3764.27	3333.23	3954.7	2681.09	2908.64		1376	718.429	708.39	869.254	807.444	40.4104	21.5451
1308	39.5226	73.8091	1455.58	1544.83	841.697	904.102		1378	7.28138	12.302	62.8613	51.4594	11.6741	5.62046
1310	123.358	120.555	51.8556	62.0489	95.1409	78.253		1379	9.7085	9.2265	4.91104	13.0987	94.291	83.3702
1311	0	2.4603	1.20595	0.912483	0	0		1380	70.3866	64.5855	106.078	92.6269	7076.32	7203.56
1312	2026.43	2211.81	2742.32	3003.89	2081.1	2001.04		1382	5763.21	5882.4	5396.25	5181.49	1156.64	1135.33
1314	9970.47	10051.6	9326.78	8617.49	7726.13	8510.01		1384	938.084	902.146	1149.18	1187.31	1235.66	1492.23
1315	6014.62	5591.04	5982.69	5539.68	5801.02	5490.29		1385	1715.98	1745.86	1350.54	1329.52	861.191	1009.81
1316	5941.56	5805.09	4301.61	4066.94	3479.93	3515.8		1386	1188.08	1268.13	961.582	959.015	2905.06	3522.16
1317	1738.99	1506.94	1794.45	1837.74	2274.81	2135.89		1387	4838.47	4215.48	3308.08	3533.85	1566.13	1637.43
1318	225.159	275.554	511.321	539.278	473.133	460.435		1388	1976.89	1774.56	1597.07	1659.8	370.878	324.113
1325	2.39531	1.23015	3.61784	0.912483	0.857125	1.39738		1389	319.167	359.833	326.093	401.383	894.418	798.106
1326	43.1156	56.587	30.1486	44.7117	37.7135	44.716		1390	487.852	511.558	535.304	572.602	46.6965	47.7739
1327	5425.38	6446	5728.24	6414.76	6341.01	6212.03		1393	49.7561	70.7365	82.5055	69.2362	30.5323	27.1656
1329	1286.28	1422.06	1355.48	1385.15	1260.83	1183.58		1394	32.7662	29.7298	16.6975	39.2962	8.08209	7.49395
1337	2336.62	2568.56	2601.22	2883.45	2609.09	2432.13		1395	1.21356	3.0755	0.982208	2.80687	10.7761	8.4307
1340	2559.39	2988.04	2625.34	2881.62	2821.66	2481.74		1396	7.28138	12.302	6.87546	11.2275	620.525	588.275
1345	1432.39	1495.86	1392.87	1362.34	1661.97	1416.24		1397	370.137	334.204	458.691	421.031	1428.73	1607.45
1346	0	0	1.20595	0.912483	2.57138	1.39738		1398	1565.5	1624.89	1528.32	1429.63	2229.76	2289.4
1347	2588.13	2900.7	2713.38	2686.35	3089.94	2607.5		1399	2598.24	2680.81	2123.53	2003.17	2565.61	2450.52
1349	1287.48	1524.16	1436.28	1443.55	1715.11	1453.27		1400	2374.94	2447.07	2561.6	2538.35	6.28607	7.49395
1350	3136.66	3387.84	2985.92	2961.92	3408.79	2926.1		1404	3.64069	5.12583	10.8043	5.61375	703.142	668.835
1351	1861.16	2158.92	2387.77	2624.3	2350.24	2265.15		1407	822.795	780.151	622.72	609.092	475.945	480.55
1352	463.492	508.053	548.705	505.516	568.274	551.264		1408	407.757	410.066	571.645	501.495	19.7562	9.36744
1353	579.665	538.807	514.939	486.353	558.846	562.443		1409	0	1.02517	0	0.935625	0.89801	0.936744
1355	1657.55	1755.43	1789.62	1639.73	1890.82	1821.48		1410	2.42713	1.02517	2.94662	2.80687	7.18408	10.3042
1356	9.58124	7.38091	12.0595	7.29986	16.2854	19.5633		1414	0	1.02517	1.96442	0.935625	444.515	411.231
1357	0	1.23015	2.41189	0.912483	0	0		1415	2.42713	5.12583	2.94662	1.87125	4.49005	1.87349
1358	1.19765	0	1.20595	4.56242	0	0		1416	320.381	328.053	373.239	343.374	6.28607	6.55721
1359	2.39531	0	4.82378	4.56242	8.57125	7.68556		1417	1.21356	3.0755	2.94662	0	12.5721	10.3042
1360	1.19765	0	0	0	0	0.698688		1421	1.21356	3.0755	4.91104	0.935625	14.3682	10.3042
1361	2.39531	3.69046	4.82378	4.56242	5.99988	9.78163		1427	29.1255	27.6795	21.6086	15.9056	664.527	689.444
1362	4937.93	4232.95	3611.81	3279.46	3581.07	3462		1428	15.7763	19.4782	15.7153	14.97	9133.66	8955.27
1363	2638.43	2500.9	1154.09	977.269	493.704	425.501		1429	696.585	783.227	495.033	478.104	1632.58	1617.76
1364	161.683	172.221	432.934	445.292	255.423	277.379		1431	9221.86	9674.49	7502.11	7555.17	8406.27	8389.48
1366	45.5109	67.6584	38.5902	41.0617	10.2855	9.78163		1432	1393.17	1504.94	1655.02	1658.86	1760.1	1802.3
1368	95.8124	109.484	178.48	160.597	188.568	169.082		1434	11021.6	11913.5	6116.21	5644.62	10.7761	15.9246
1369	0	0	0	0	1.71425	0		1435	1564.28	1475.21	1975.22	1995.69	11.6741	4.68372
1370	50.3015	38.1347	9.64756	10.9498	5.99988	7.68556		1436	15.7763	6.151	41.2527	29.94	18.8582	20.6084
1371	1253.94	1131.74	830.896	851.347	1116.83	1047.33		1437	9.7085	4.10066	9.82208	14.0344	1.79602	0.936744
1373	1909.06	1847.69	1238.51	1124.18	1197.4	1086.46		1438	14.5628	8.20133	12.7687	13.0987	2.69403	1.87349
1374	839.556	885.709	742.862	761.923	928.266	1017.99		1439	0	1.02517	0	1.87125	0	0.936744
1375	9.58124	11.0714	6.02973	0.912483	5.99988	8.38425		1440	1.21356	1.02517	3.92883	3.7425	0.89801	0.936744
1376	959.321	960.749	828.484	801.16	655.701	603.666		1442	0	2.05033	3.92883	0.935625	2007.05	1924.07
1378	0	0	3.61784	1.82497	0.857125	1.39738		1443	0	5.12583	5.89325	1.87125	0	0.936744
1379	1.19765	0	6.02973	2.73745	2.57138	1.39738		1445	1770.59	1688.45	1537.16	1513.84	0.89801	0
1382	2185.72	2634.99	734.421	724.512	394.278	361.221		1448	3.64069	2.05033	0	0.935625	6956.88	7167.96
1384	501.817	553.568	295.457	334.881	305.137	301.134		1452	7123.61	7668.24	7136.73	6971.34	4862.72	4887.93
1385	1443.17	1268.29	1096.2	977.269	1133.98	1150.74		1453	4553.29	4874.67	4826.57	4809.11	3246.31	3291.72
1386	1080.28	963.209	845.368	700.787	1000.26	945.324		1454	2995.07	2961.71	3216.73	3185.8	1140.47	1094.12
1387	1862.35	1869.83	1526.73	1511.98	1724.54	1737.64		1455	853.135	852.938	1004.8	944.981	1780.75	1858.5
1388	1950.98	2527.96	1790.83	1481.87	1745.96	2019.21		1456	2031.5	2310.72	1940.84	1945.16	4544.83	4773.65
1389	1264.72	1118.21	1325.33	1179.84	1391.11	1309.34		1457	4452.56	4800.85	3862.04	3814.54	2456.06	2559.18
1390	294.623	332.141	568	570.302	611.13	657.465		1459	2530.28	2596.75	2291.49	2277.31	4343.67	3837.84
1392	5.98827	2.4603	2.41189	4.56242	1.71425	0		1460	3980.49	4084.26	3634.17	3616.19	5197.68	6706.15
1393	17.9648	20.9126	39.7962	41.9742	47.1419	41.2226		1462	4872.45	3968.42	7171.1	7332.49	29.6343	31.8493
1395	1.19765	4.92061	3.61784	0.912483	2.57138	2.09606		1463	15.7763	16.4027	22.5908	26.1975	4376	4855.14
1396	3.59296	8.61106	2.41189	2.73745	3.4285	0		1464	2394.36	2035.98	3033.06	3012.71	5520.07	5263.56
1397	651.524	623.687	460.671	531.065	260.566	230.567		1465	4718.33	4984.36	4516.19	4303.87	488.517	461.815
1398	2621.67	2336.06	2429.98	2277.56	2446.23	2265.15		1466	485.425	531.036	396.812	424.774	1092.88	991.075
1399	3306.72	3055.7	2598.81	2552.22	2752.23	2650.82		1468	949.006	842.687	679.688	615.641	3562.4	3262.68
1400	102.998	94.7217	103.711	113.148	101.998	108.995		1471	2133.44	2181.55	3487.82	3469.3	0.89801	0.936744
1404	7011.07	4859.1	668.094	590.377	103.712	68.4714		1474	1.21356	2.05033	0	1.87125	1453.88	1168.12
1407	446.725	425.633	488.408	455.329	506.561	472.313		1476	899.25	987.235	1127.58	1092.81	1830.14	1690.82
1408	255.1	264.483	238.777	239.983	275.137	280.872		1477	2139.51	2208.21	1762.08	1687.87	815.393	823.398
1410	964.112	1167.41	1067.26	1132.39	1235.12	1248.55		1478	917.453	868.316	672.813	650.259	828.863	885.223
1411	0	0	0	0	0.857125	1.39738		1479	962.355	927.775	825.055	809.315	351.122	257.605
1412	0	0	0	2.73745	0.857125	0		1482	257.275	266.543	340.826	347.117	643.873	661.341
1414	3.59296	1.23015	1.20595	2.73745	0.857125	0		1486	627.412	616.125	699.332	709.204	1501.47	1443.52
1415	11.9765	4.92061	2.41189	10.9498	4.28563	6.98688		1487	1482.97	1448.56	1422.24	1383.79	2310.58	2255.68
1416	354.506	329.681	300.28	363.168	333.422	324.89		1488	2288.78	2252.29	2078.35	1982.59	184.99	163.93
1417	4.79062	2.4603	3.61784	6.38738	5.14275	5.5895		1489	214.801	236.813	312.342	299.4	15083.9	14911.1
1420	3.59296	1.23015	4.82378	10.0373	5.99988	0.698688		1490	20395.1	21351.1	33174.1	31608.2	64.6567	59.0149
1427	16.7672	28.2935	16.8832	15.5122	6.857	11.179		1491	61.8917	64.5855	91.3454	96.3694	13553.7	13510.7
1428	4.79062	2.4603	7.23567	11.8623	23.9995	24.4541		1495	14682.9	14955.1	14202.7	13935.2	65.5547	44.9637
1429	1748.58	1687.77	2322.65	2122.44	2193.38	2172.22		1496	72.8138	98.416	113.936	130.987	402.308	373.761
1431	6964.36	7826.23	8571.86	8433.17	8584.96	8470.19		1497	313.099	343.431	393.866	382.671	7554.96	7340.33
1432	1949.78	1792.33	1991.02	1844.13	2028.82	1982.88		1499	8084.75	8550.91	6840.1	6720.59	8456.56	9133.25
1434	4905.59	4392.87	6307.09	5741.34	6905.86	6620.76		1500	10062.9	10543.8	9883.96	9688.39	111.353	116.156
1435	385.645	402.26	366.607	403.318	1049.98	1013.1		1501	200.238	191.706	215.104	192.739	4887.87	4495.43
1436	88.6264	134.087	101.299	66.6113	107.998	102.008		1503	4700.13	4996.66	3910.17	3672.33	3.59204	2.81023
1437	4.79062	12.3015	15.6773	18.2497	17.9996	18.1659		1504	1.21356	0	7.85767	6.54937	46.6965	46.8372
1438	23.9531	15.992	138.684	168.809	470.562	433.885		1506	58.251	41.0066	56.9681	37.425	14374.4	14133.6
1439	29.9414	30.7538	354.548	398.755	227.138	248.733		1508	11151.4	11889.9	14299	14566.7	8464.64	7851.79
1440	0	0	3.61784	0.912483	1.71425	2.09606		1509	3060.61	2850.99	5741.99	5753.16	1.79602	4.68372
1445	2015.65	2161.38	2325.06	2699.12	2615.95	2649.42		1510	1.21356	1.02517	0.982208	1.87125	781.269	704.431
1452	3625.3	3473.95	3538.24	3473.82	4505.91	4404.53		1512	660.178	688.912	741.567	771.89	97.8831	120.84
1453	2279.14	2625.14	2305.77	2382.49	2190.81	2271.43		1513	106.794	103.542	134.563	147.829	4322.12	3843.46
1454	3145.04	3108.59	3178.87	3353.38	3024.79	3097.28		1514	3054.54	3222.1	3086.1	3040.78	176.01	179.855
1455	968.903	943.527	894.811	970.882	722.556	746.897		1515	286.401	304.474	120.812	113.211	130.211	151.753
1456	1682.7	1420.83	1513.46	1287.51	1478.54	1354.76		1517	0	1.02517	3.92883	0.935625	1379.34	1221.51
1457	3422.9	3305.42	3719.14	3691.91	3914.49	3891.69		1519	98.2986	129.171	176.797	187.125	3.59204	4.68372
1459	904.229	954.598	1146.85	1100.45	1311.4	1311.44		1520	857.989	986.21	1624.57	1672.9	237.075	236.059
1460	3540.27	3996.76	3955.5	4317.87	3998.49	4161.38		1521	9.7085	6.151	5.89325	8.42062	1793.33	2072.08
1462	10716.6	8333.05	5459.31	4754.95	4092.77	4471.6		1522	280.333	340.355	382.079	365.829	380.756	555.489
1463	0	0	1.20595	0.912483	1.71425	0		1523	1804.57	1816.59	2162.82	2338.13	255.035	196.716
1464	3201.33	3151.65	5175.92	5609.95	2292.81	2431.43		1525	424.747	437.746	459.673	508.044	1817.57	1732.98
1465	9265.06	10928.7	7988.18	8581.9	8590.11	8564.51		1528	253.635	238.864	237.694	215.194	1293.13	1092.24
1466	513.794	439.164	505.291	469.929	322.279	295.545		1534	1230.55	1292.73	1605.91	1644.83	11.6741	6.55721
1468	668.291	711.028	534.234	604.976	543.417	545.675		1535	365.282	446.972	1044.09	1075.97	2964.33	2765.27
1469	0	0	0	0	1.71425	17.4672		1536	9.7085	11.2768	1.96442	0.935625	513.662	596.706
1470	0	0	0	0	0	1.39738		1537	3044.83	3202.62	2245.33	2149.13	108.659	104.915
1471	1215.62	1724.67	1732.94	1994.69	1790.53	1783.05		1540	541.249	586.395	663.973	729.787	5333.28	5426.56
1472	1.19765	0	1.20595	1.82497	1.71425	7.68556		1543	58.251	88.1643	102.15	133.794	1.79602	0.936744
1474	1.19765	2.4603	2.41189	3.64993	1.71425	3.49344		1545	5223.17	5401.6	9170.88	9743.6	11.6741	26.2288
1475	2.39531	1.23015	4.82378	16.4247	30.8565	34.9344		1548	0	4.10066	4.91104	8.42062	0.89801	0
1476	955.728	1237.53	1246.95	1365.07	1463.11	1494.49		1551	23.0577	12.302	21.6086	17.7769	3.59204	11.2409
1477	1018.01	1053.01	1081.73	1027.46	1018.26	968.381		1553	0	2.05033	0.982208	0	33.2264	48.7107
1478	996.449	1115.75	1571.35	1660.72	1777.68	1798.42		1555	19.417	18.453	16.6975	16.8412	0.89801	0
1479	1415.63	1360.55	1334.98	1188.05	1486.25	1394.58		1556	46.1154	51.2583	77.5945	82.335	20.6542	31.8493
1482	63.4757	68.8885	96.4756	92.1608	91.7124	84.5412		1562	1.21356	1.02517	0	0.935625	18.8582	28.1023
1485	0	0	2.41189	1.82497	0.857125	0		1564	25.4848	22.5537	33.3951	31.8112	0	0.936744
1486	604.816	514.204	506.497	446.204	593.988	597.378		1565	42.4747	27.6795	31.4307	32.7469	142.784	128.334
1487	1134.18	1178.49	955.109	1158.85	1081.69	1066.2		1573	83.7358	92.265	144.385	135.666	17.9602	13.1144
1488	2047.99	2049.43	2030.81	2043.05	2274.81	2091.87		1577	16.9899	20.5033	18.662	21.5194	6.28607	10.3042
1489	2.39531	4.92061	7.23567	9.12483	6.857	3.49344		1583	14.5628	10.2517	17.6797	15.9056	0.89801	0.936744
1490	14622.2	14223	17638.2	17697.6	11265.2	12063.5		1586	0	1.02517	0	0.935625	21.5522	31.8493
1491	200.008	242.34	225.512	209.871	206.567	204.017		1588	6.06781	4.10066	15.7153	13.0987	64.6567	95.5479
1493	21.5578	11.0714	1.20595	0	0	0.698688		1589	1.21356	0	0	0.935625	22.4502	32.786
1495	10859.1	11013.6	13026.6	13009.3	12055.5	11918.2		1591	99.5121	97.3908	336.897	324.662	660.037	534.881
1496	1.19765	3.69046	3.61784	0.912483	1.71425	2.79475		1592	3.64069	12.302	45.1816	51.4594	271.199	242.617
1497	752.127	739.321	817.631	878.721	871.696	911.089		1593	649.256	626.377	618.791	685.813	1730.46	1646.8
1499	12345.4	11666.8	10719.6	10088.4	10139.8	10237.9		1594	317.953	240.914	269.125	244.198	94.291	102.105
1500	10772.9	10391.1	7429.83	6803.47	6408.72	6337.1		1595	1982.96	2019.58	1458.58	1449.28	4493.64	4458.9
1501	34.732	28.2935	19.2951	11.8623	37.7135	54.4976		1600	97.085	100.466	117.865	129.116	116.741	135.828
1503	2201.29	2195.82	3862.64	3868.02	3329.93	3234.22		1601	3235.36	3359.47	5450.27	5158.1	2793.71	2458.02
1504	0	0	2.41189	0	0	2.09606		1602	69.1731	103.542	140.456	116.017	11250.3	9896.7
1506	50.3015	40.595	44.62	54.749	48.8561	56.5937		1603	2107.96	2358.91	2429	2500.93	2990.37	3350.73
1508	18052.2	19248.2	13968.5	13946.4	15727.4	14961		1604	1999.95	2452.2	6278.28	6602.7	888.132	861.804
1509	13582.6	13751.9	12188.5	13961.9	17271.1	16479.9		1605	3453.8	3390.22	2955.46	3097.85	6.28607	6.55721
1510	41.9179	34.4443	37.3843	40.1493	30.8565	30.7423		1606	1037.6	1007.74	1655.02	1490.45	23.3483	34.6595
1512	11.9765	27.0633	19.2951	11.8623	5.99988	15.3711		1607	7.28138	3.0755	4.91104	6.54937	521.744	493.664
1513	1229.99	1253.52	1362.72	1406.14	1755.39	1627.24		1608	15.7763	14.3523	31.4307	41.1675	7957.26	7152.04
1514	3336.67	3545.3	3894	3937.36	5095.61	4426.19		1609	353.147	316.776	569.681	588.508	515.458	623.871
1515	81.4405	66.4282	73.5627	65.6988	42.8563	37.0304		1611	6678.24	7116.7	8466.64	8266.25	1119.82	1053.84
1518	13.1742	8.61106	1.20595	3.64993	4.28563	2.79475		1612	872.552	842.687	561.823	656.809	1959.46	1971.85
1519	816.8	574.481	106.123	94.8982	113.141	119.476		1613	764.544	767.849	1049.98	1120.88	1763.69	1596.21
1520	168.869	132.856	291.839	287.432	407.134	352.837		1615	2257.23	2411.19	1828.87	1825.4	25.1443	14.0512
1521	10.7789	14.7618	15.6773	21.8996	15.4283	11.179		1616	1876.17	2112.87	1332.86	1318.3	17.9602	41.2167
1522	5960.73	6431.23	5737.89	6134.62	5153.04	4826.53		1617	2.42713	11.2768	7.85767	5.61375	4.49005	7.49395
1523	1123.4	1120.67	776.629	938.945	883.696	809.08		1620	33.9798	27.6795	43.2172	41.1675	2774.85	2523.59
1524	0	3.69046	0	0.912483	0	0		1621	7.28138	2.05033	4.91104	9.35625	8718.78	8528.12
1525	342.529	260.792	449.818	355.868	358.278	319.999		1622	2834.88	2942.23	2498.74	2431.69	82.6169	59.9516
1528	528.166	578.171	687.389	653.338	594.845	542.88		1627	7335.99	7352.49	8106.17	8083.8	484.027	553.616
1534	570.084	514.204	511.321	505.516	474.847	463.929		1628	87.3765	69.7113	67.7724	55.2019	8.08209	10.3042
1536	2.39531	6.15076	12.0595	0.912483	0	6.28819		1629	501.201	483.878	597.183	612.834	759.716	782.181
1537	917.403	1156.34	1093.79	1328.58	1253.12	1257.64		1630	23.0577	8.20133	5.89325	5.61375	580.114	622.935
1540	1173.7	1013.65	1594.26	1440.81	2081.96	2031.78		1632	679.595	599.722	482.264	474.362	159.846	132.081
1543	122.161	139.007	447.406	503.691	719.985	647.683		1633	774.253	836.536	459.673	494.01	1808.59	1651.48
1544	0	3.69046	7.23567	8.21235	1.71425	1.39738		1634	8.49494	21.5285	58.9325	68.3006	829.761	844.006
1545	196.415	163.61	116.977	118.623	335.993	277.379		1635	1615.25	1704.85	1655.02	1608.34	1.79602	4.68372
1548	3.59296	7.38091	1.20595	0.912483	2.57138	0.698688		1636	283.974	305.5	760.229	901.007	7748.93	7600.74
1549	2.39531	0	1.20595	0	0	0		1638	1.21356	0	0.982208	0	22.4502	14.0512
1551	8.38358	2.4603	2.41189	3.64993	6.857	12.5764		1639	7929.42	8293.59	6901	6721.53	12524.5	12422.2
1555	0	0	0	0	1.71425	0		1641	7.28138	7.17616	13.7509	21.5194	1613.72	1428.53
1556	11.9765	8.61106	8.44162	7.29986	18.8568	14.6724		1642	11775.2	12464	12280.6	12406.4	6.28607	12.1777
1557	9.58124	3.69046	2.41189	5.4749	5.14275	5.5895		1643	1780.3	1853.5	1745.38	1775.82	403.206	323.177
1558	4.79062	2.4603	0	0.912483	0	2.09606		1644	4.85425	4.10066	7.85767	3.7425	146.376	83.3702
1559	1.19765	4.92061	2.41189	3.64993	19.7139	26.5501		1645	59.4646	59.4596	123.758	162.799	2116.61	1745.15
1562	20.3601	9.84122	20.5011	20.9871	11.1426	13.9738		1646	13.3492	18.453	17.6797	30.8756	859.395	780.308
1564	47.9062	56.587	28.9427	25.5495	29.1423	22.358		1647	1675.93	1469.06	2034.15	1867.51	14659.1	13451.6
1565	9.58124	19.6824	3.61784	10.0373	7.71413	11.179		1649	422.32	439.796	524.499	514.594	154.458	135.828
1571	14.3719	13.5317	1.20595	10.9498	5.99988	6.98688		1650	11407.5	12231.3	13861.9	13481.4	4943.54	4712.76
1572	0	2.4603	0	0	0	0		1652	104.366	109.693	129.651	101.047	8772.66	9995.06
1573	43.1156	36.9046	49.4438	51.0991	69.4271	87.3359		1653	5289.92	5530.77	4629.15	4508.78	20476.4	20106.3
1576	1.19765	0	3.61784	1.82497	1.71425	1.39738		1654	11191.5	11817.1	8733.8	8935.22	3729.43	4152.59
1577	39.5226	31.984	28.9427	24.637	9.42838	13.9738		1655	25981.2	28019.8	22226.4	22257.6	887.234	1343.29
1583	8.38358	13.5317	143.507	157.86	71.1414	76.1569		1656	5002.31	4705.51	3905.26	4194.41	2308.78	2490.8
1586	0	1.23015	1.20595	1.82497	0	0		1657	1594.62	1399.35	1400.63	1427.76	9861.05	10272.3
1588	31.139	22.1427	14.4713	10.0373	16.2854	15.3711		1659	3115.22	3255.93	2378.91	2497.18	1800.51	1781.69
1589	7.18593	1.23015	0	0	0	0.698688		1660	13036.1	13452.2	8011.87	7909.77	1488.9	1570.92
1591	153.3	103.333	266.514	208.959	51.4275	55.895		1662	1651.66	1911.93	1452.69	1451.15	5465.29	5569.88
1592	4.79062	6.15076	3.61784	3.64993	1.71425	2.79475		1663	2627.36	2489.1	1301.43	1343.56	1028.22	934.87
1593	389.238	399.799	235.159	271.007	402.849	365.414		1665	6351.79	6996.76	4757.82	4656.6	17.0622	29.0391
1594	39.5226	41.8252	39.7962	51.0991	44.5705	55.895		1666	965.996	1100	1126.59	1100.29	15.2662	12.1777
1595	976.088	966.9	552.323	559.352	667.7	642.793		1674	13.3492	13.3272	41.2527	33.6825	1544.58	1534.39
1600	0	0	1.20595	0	1.71425	0		1675	7.28138	12.302	14.7331	11.2275	222.706	225.755
1601	1995.29	2093.72	3654.01	3558.68	2726.51	2898.16		1676	1320.36	1320.41	1214.99	1142.4	322.386	354.089
1602	122.161	94.7217	10.8535	19.1621	8.57125	12.5764		1677	271.838	267.568	228.855	248.876	901.602	965.783
1603	1664.74	1974.39	1890.92	1862.38	2148.81	1955.63		1678	361.642	344.456	327.075	334.954	664.527	615.441
1604	443.132	383.807	1049.17	1033.84	1342.26	1411.35		1687	1274.24	1323.49	1294.55	1221.93	1827.45	1636.49
1605	8942.89	10029.4	6834.09	6917.53	5662.17	5400.16		1690	648.042	661.232	541.197	462.199	1270.68	1145.64
1606	1310.23	1374.08	2218.94	2337.78	1435.68	1603.49		1716	1458.7	1579.78	1642.25	1557.82	4673.24	4695.9
1607	2.39531	3.69046	9.64756	5.4749	5.99988	1.39738		1717	1906.51	1973.44	1430.1	1310.81	2349.19	2404.62
1608	25.1507	23.3729	42.2081	51.0991	178.282	146.026		1718	7111.48	7142.33	5472.86	5149.68	326.876	296.011
1609	382.052	327.22	405.198	490.916	273.423	287.161		1719	3594.57	3661.89	2175.59	2053.7	832.455	843.07
1610	1.19765	0	2.41189	4.56242	0	0		1723	330.089	323.953	268.143	250.747	4928.28	4956.31
1611	2912.7	3266.05	3837.32	3988.46	3989.92	3905.66		1725	1072.79	973.908	677.724	661.487	14845	12810.9
1612	1584.5	1718.52	1725.71	1706.34	1461.4	1567.16		1727	3667.39	3899.73	4641.92	4689.35	8107.23	8633.03
1613	1141.36	1289.2	1752.24	1992.86	1459.68	1377.11		1728	8683.04	9182.41	10973.2	10755.9	170.622	231.376
1615	3154.62	2767.84	1852.33	1877.89	2241.38	1984.97		1729	9055.6	9045.04	7285.04	7208.05	34.1244	29.0391
1616	2529.45	2878.56	2461.33	2695.48	2547.38	2627.07		1730	218.441	214.26	145.367	115.082	5.38806	4.68372
1617	28.7437	14.7618	7.23567	4.56242	10.2855	4.89081		1731	36.4069	23.5788	35.3595	56.1375	1046.18	1176.55
1620	1.19765	3.69046	0	0.912483	6.857	6.28819		1733	2.42713	1.02517	5.89325	3.7425	26.9403	29.9758
1621	4.79062	25.8332	6.02973	3.64993	5.99988	5.5895		1734	874.979	972.883	1625.55	1573.72	5001.91	4606.91
1622	1880.32	2103.56	1466.43	1476.4	1818.82	1599.99		1735	16.9899	15.3775	58.9325	67.365	2694.93	2639.74
1627	2087.51	2156.46	2256.32	2421.73	1343.97	1499.38		1736	5052.06	5426.2	3755.96	3507.66	4409.23	4344.62
1628	146.114	142.698	74.7686	72.9986	53.9989	70.5674		1737	2617.65	2768.97	2358.28	2250.18	1616.42	1899.72
1629	998.844	890.63	1043.14	945.332	884.553	853.796		1738	4661.29	4836.73	4465.12	4361.88	10.7761	7.49395
1630	2.39531	7.38091	1.20595	0	1.71425	2.79475		1739	2631	2646.98	2314.08	2331.58	251.443	252.921
1632	329.355	370.276	303.898	405.142	308.565	271.789		1740	23.0577	16.4027	18.662	26.1975	915.97	954.542
1633	640.745	597.854	776.629	723.599	890.553	843.316		1741	273.052	259.367	230.819	206.773	2806.28	2781.19
1634	9.58124	7.38091	2.41189	5.4749	36.8564	13.9738		1742	969.637	869.341	1014.62	1030.12	702.244	723.166
1635	2117.45	2174.91	2422.74	2363.33	2460.81	2213.44		1743	2834.88	3033.47	2556.69	2520.57	362.796	324.113
1636	5.98827	2.4603	3.61784	9.12483	0.857125	1.39738		1745	667.459	745.296	697.368	773.762	3.59204	6.55721
1638	11.9765	8.61106	20.5011	33.7619	63.4273	74.7596		1746	220.868	210.159	367.346	403.254	331.366	281.96
1639	6496.08	7572.82	7608.31	7924.92	6355.58	6824.08		1747	8.49494	6.151	6.87546	0.935625	120.333	167.677
1641	63.4757	61.5076	20.5011	16.4247	15.4283	18.8646		1748	297.323	346.506	327.075	363.022	206.542	198.59
1642	9362.07	10137.7	11224.9	11167.9	10378.9	10275.6		1749	111.648	83.0385	92.3276	103.854	710.326	830.892
1643	1437.19	1486.02	1779.98	2024.8	1728.82	1728.55		1750	233.004	230.662	150.278	157.185	53.8806	68.3823
1644	0	0	2.41189	0	0	0		1756	849.494	829.359	1406.52	1336.07	2.69403	0
1645	67.0687	93.4916	62.7092	117.71	1222.26	1047.33		1757	54.6103	32.8053	72.6834	79.5281	1249.13	1314.25
1646	31.139	15.992	26.5308	38.3243	213.424	129.956		1758	0	2.05033	2.94662	3.7425	909.684	945.175
1647	482.655	492.061	1529.14	1482.79	1598.54	1475.63		1759	1232.98	1220.97	1188.47	1221.93	19.7562	20.6084
1649	129.347	154.999	227.924	285.607	542.56	554.059		1760	945.365	867.291	1085.34	1157.37	1047.98	1081.94
1650	10917.8	12037	9904.43	10280	10307.8	9483.98		1761	32.7662	14.3523	18.662	20.5837	528.03	583.591
1652	188.032	136.547	235.159	224.471	180.853	171.877		1762	1008.47	927.775	1024.44	1031.06	167.928	152.689
1653	4806.19	4568.78	5156.62	5126.33	5892.73	5450.46		1763	956.287	892.92	430.207	360.216	16.1642	14.0512
1654	10067.5	9035.47	8879.38	8168.55	11464	11062.3		1767	208.733	185.555	185.637	170.284	8.08209	11.2409
1655	19231.9	18426.4	14755.9	14420.9	14524	14573.2		1768	27.9119	27.6795	10.8043	15.9056	0.89801	5.62046
1656	3341.46	3032.32	2982.3	2860.63	3150.79	3291.52		1769	7.28138	8.20133	12.7687	12.1631	221.808	261.352
1657	1050.34	914.003	852.603	778.348	826.269	936.94		1770	1.21356	1.02517	3.92883	0	1544.58	1599.02
1659	1804.87	1900.58	1966.9	1983.74	1925.96	2011.52		1773	263.343	228.612	236.712	233.906	52.0846	41.2167
1660	7727.27	7391.98	7991.8	7604.63	8156.4	8421.28		1774	1106.77	1084.63	1999.78	1871.25	8.08209	12.1777
1662	867.102	829.122	1394.07	1347.74	1382.54	1291.87		1775	29.1255	19.4782	41.2527	39.2962	8884.91	11413.3
1663	1281.49	1467.57	1416.99	1610.53	1284.83	1580.43		1777	7.28138	11.2768	18.662	15.9056	180.5	225.755
1665	5311.6	4893.54	5456.9	5338.03	6074.45	5994.04		1778	12641.7	9207.02	10690.4	10451.9	3791.4	3757.28
1666	1244.36	1275.67	988.875	959.932	881.982	838.425		1780	108.007	129.171	177.78	180.576	3575.88	4064.53
1672	4.79062	0	1.20595	0	0.857125	0		1781	4013.25	4118.09	3530.06	3538.53	2382.42	2413.99
1674	167.672	184.523	153.155	146.91	29.1423	27.2488		1783	4204.99	4067.86	4167.51	4131.72	4622.95	4754.91
1675	10.7789	14.7618	8.44162	21.8996	5.14275	4.89081		1785	2323.97	2219.48	1947.72	2034.98	103.271	115.22
1676	1356.94	1289.2	1684.71	1777.52	1621.68	1518.25		1786	7018.03	6676.91	3395.49	3480.52	1355.1	1359.22
1677	234.74	201.745	230.336	221.733	226.281	213.1		1787	183.248	164.027	101.167	96.3694	231.687	355.026
1678	491.038	552.338	798.336	799.335	899.981	772.05		1788	1598.26	1634.11	1453.67	1551.27	1903.78	2074.89
1687	905.427	973.05	1215.59	1282.04	1334.54	1357.55		1789	424.747	425.444	175.815	181.511	150.866	148.006
1690	16.7672	12.3015	8.44162	10.0373	10.2855	11.8777		1793	2686.83	2659.28	2254.17	2263.28	283.771	327.86
1716	1247.96	1215.39	1127.56	1170.72	1209.4	1226.9		1794	265.77	284.996	262.25	290.979	514.56	462.751
1717	2027.63	2646.06	1495.37	1744.67	1138.26	1266.72		1795	348.292	315.751	355.559	388.284	208.338	207.957
1718	7169.16	8082.1	9383.46	9709.73	6671.86	7086.09		1796	479.357	432.62	429.225	419.16	1649.64	1479.12
1719	2104.28	1899.35	2163.47	2068.6	2555.95	2157.55		1797	266.984	246.04	276.001	256.361	592.686	588.275
1723	269.472	246.03	284.603	285.607	315.422	309.519		1798	1779.08	1839.15	1319.11	1327.65	1259.01	1214.02
1725	774.883	943.527	682.565	819.41	784.269	934.844		1801	572.802	586.395	668.884	687.684	314.303	287.58
1727	5129.55	5610.72	5863.31	6287.01	4187.06	3893.09		1802	1131.04	1149.21	1101.06	1184.5	2.69403	1.87349
1728	1841.99	2209.35	1114.29	1231.85	6105.3	5492.38		1803	94.6579	101.491	133.58	110.404	1057.86	1056.65
1729	2385.73	2559.95	3270.52	3271.25	3419.93	3656.93		1804	2.42713	1.02517	0.982208	1.87125	0.89801	1.87349
1730	336.541	289.086	338.871	289.257	371.135	328.383		1805	2.42713	0	3.92883	0.935625	2514.43	2582.6
1731	23.9531	19.6824	13.2654	10.9498	5.99988	9.08294		1806	1148.03	1297.86	1249.37	1315.49	9818.84	9980.07
1733	2.39531	0	1.20595	0.912483	1.71425	2.79475		1807	1.21356	1.02517	2.94662	0.935625	1219.5	1383.57
1734	349.715	371.506	348.518	354.956	408.849	452.75		1808	2644.35	2552.66	2156.93	2169.71	0.89801	0
1736	2881.56	2840.42	2919.59	3012.11	3945.35	3729.59		1809	18795.7	19512	14153.6	14213.1	264.913	327.86
1737	1813.25	1717.29	2032.02	1876.07	2278.24	2188.29		1810	1530.3	1418.83	1184.54	1262.16	632.199	605.137
1738	2706.7	2569.79	2649.46	2533.05	2892.8	2664.1		1812	635.907	642.779	277.965	313.434	0.89801	0
1739	6332	5611.95	4742.98	4357.11	4494.76	4356.32		1813	258.489	277.82	139.474	170.284	563.052	604.2
1740	4.79062	7.38091	7.23567	3.64993	10.2855	9.08294		1815	0	1.02517	2.94662	0.935625	299.037	307.252
1741	82.6382	135.317	94.0637	108.585	137.997	144.628		1819	566.734	568.967	512.713	501.495	14.3682	18.7349
1742	1255.14	1372.85	991.287	1020.16	707.128	834.233		1820	269.411	270.644	297.609	340.567	7695.05	8079.42
1743	4433.72	4593.39	4153.28	4305.1	4031.06	3950.38		1821	29.1255	28.7047	35.3595	35.5537	205.644	212.641
1745	279.054	325.99	183.304	252.758	229.71	224.279		1822	8246.16	8082.41	7149.49	7246.41	120.333	154.563
1746	114.975	156.229	73.5627	101.286	82.284	95.7202		1824	168.685	140.448	165.993	190.867	0.89801	1.87349
1747	10.7789	24.603	14.4713	12.7748	6.857	11.8777		1825	114.075	110.718	187.602	184.318	2685.95	2405.56
1748	56.2898	63.9679	18.0892	22.8121	14.5711	12.5764		1826	3.64069	3.0755	6.87546	5.61375	4045.53	4832.66
1749	32.3367	38.1347	41.0021	36.4993	59.1416	43.3186		1827	1087.35	1238.4	2740.36	2776.93	372.674	330.671
1750	62.278	56.587	65.121	64.7863	62.5701	70.5674		1829	3593.36	3670.09	4007.41	3910.91	1755.61	2187.3
1755	1.19765	11.0714	2.41189	3.64993	10.2855	18.8646		1831	200.238	215.285	359.488	342.439	32.3284	31.8493
1756	1209.63	1110.83	1034.7	1046.62	929.124	943.228		1832	1843.4	1517.25	3779.54	4135.46	27.8383	32.786
1757	118.568	161.15	88.034	118.623	66.8558	99.9123		1833	1.21356	1.02517	10.8043	10.2919	889.03	1190.6
1758	10.7789	7.38091	8.44162	7.29986	7.71413	4.19213		1834	52.1832	29.7298	37.3239	19.6481	944.706	922.693
1759	225.159	233.729	44.62	62.9613	35.1421	41.9213		1836	1552.15	1361.42	1468.4	1493.26	351.122	300.695
1760	1810.85	1867.37	1093.79	1107.75	530.56	716.155		1837	628.625	690.962	960.6	961.822	474.149	462.751
1761	22.7554	11.0714	25.3249	16.4247	10.2855	15.3711		1838	262.13	335.229	268.143	272.267	382.552	328.797
1762	685.058	720.869	551.117	594.939	435.42	562.443		1839	252.421	295.248	428.243	395.769	1484.41	1493.17
1763	668.291	530.196	529.41	478.141	575.131	566.636		1840	252.421	259.367	317.253	348.988	20.6542	18.7349
1767	75.4522	59.0473	67.5329	52.924	68.57	72.6635		1841	1895.58	1852.48	927.205	906.62	4509.81	3992.4
1768	33.5343	28.2935	95.2697	87.5984	135.426	183.755		1842	13.3492	11.2768	23.573	28.0687	306.221	268.846
1769	0	3.69046	0	0.912483	1.71425	1.39738		1843	3527.83	3485.56	5749.85	5640.88	2600.64	2573.24
1770	245.519	221.427	155.567	165.159	189.425	200.523		1844	201.451	196.832	223.943	257.297	729.184	703.495
1773	167.672	178.372	159.185	176.109	152.568	168.384		1845	2320.33	2320.98	2644.1	2612.26	844.129	724.103
1774	416.784	457.617	595.737	568.477	423.42	433.186		1846	286.401	271.669	706.208	711.075	6477.34	6603.11
1775	13.1742	11.0714	25.3249	31.9369	14.5711	10.4803		1847	775.467	806.806	770.051	766.277	960.87	904.895
1776	0	1.23015	0	2.73745	0	0		1848	5109.1	5448.76	6326.4	6462.36	110.455	122.713
1777	1025.19	1164.95	971.992	1025.63	1128.83	1041.04		1849	830.077	908.297	859.432	891.65	255.933	195.779
1778	14968.3	16302	15293.8	15126.2	10483.5	12670		1850	69.1731	78.9378	115.901	100.112	1484.41	1317.06
1780	33.5343	38.1347	55.4735	39.2368	77.9984	65.6766		1852	299.75	257.317	199.388	202.095	1051.57	977.024
1781	3289.96	3195.94	2874.97	2576.85	2676.8	2514.58		1854	1922.28	2010.35	1140.34	1084.39	1091.98	1178.42
1783	5717.6	5059.62	4759.87	4399.99	4367.05	4471.6		1855	626.198	565.892	772.998	778.44	2905.06	3002.26
1785	2919.88	3198.4	3377.85	3659.97	2885.08	2937.28		1856	1408.95	1400.38	1083.38	1034.8	924.052	982.644
1786	4376.23	4490.06	5108.38	5100.78	5165.89	5445.57		1857	3179.53	3172.89	3771.68	3723.79	1558.05	1396.69
1787	400.017	391.188	362.99	322.107	462.848	420.61		1859	1183.22	1232.25	932.116	931.882	1551.76	1373.27
1788	344.925	354.284	186.922	184.322	165.425	206.812		1861	1387.1	1405.5	1480.19	1372.56	695.958	696.937
1789	397.621	392.419	464.289	490.916	389.135	389.169		1869	1724.47	1814.54	1205.17	1043.22	1012.06	1172.8
1793	2865.99	2773.99	1957.25	1892.49	1937.96	1758.6		1870	991.481	1000.56	560.841	520.207	2544.96	2443.96
1794	81.4405	118.095	239.983	229.033	173.139	146.724		1871	1242.69	1233.27	1105.97	1104.97	345.734	331.607
1795	249.112	305.078	180.892	238.158	290.565	291.353		1874	2996.29	2976.06	2446.68	2473.79	948.298	872.109
1796	65.871	77.4996	75.9746	102.198	80.5698	85.9386		1875	331.303	396.739	268.143	234.842	778.575	714.736
1797	380.854	488.37	353.342	361.343	359.135	428.295		1876	896.823	984.16	823.091	741.95	345.734	444.017
1798	1311.43	1394.99	1308.45	1274.74	1540.25	1659.38		1877	607.995	578.194	659.062	623.126	3.59204	1.87349
1800	10.7789	4.92061	0	0.912483	0.857125	0		1879	512.123	471.576	292.698	339.632	9923.01	10111.2
1801	471.876	469.918	595.737	628.701	553.703	650.478		1880	2.42713	2.05033	3.92883	5.61375	8.08209	14.9879
1802	1500.66	1577.05	2065.78	2253.83	2279.95	2288.2		1889	6845.71	6766.1	8260.37	8422.49	564.848	557.363
1803	4131.91	3767.96	5269.98	5023.22	4684.19	4426.19		1890	10.9221	13.3272	15.7153	22.455	2840.41	2511.41
1804	0	0	1.20595	0.912483	0.857125	0.698688		1891	355.574	323.953	477.353	456.585	1926.23	1952.17
1805	11.9765	24.603	2.41189	1.82497	0.857125	0.698688		1892	2418.63	2494.23	2441.77	2427.01	2640.15	2935.76
1806	874.288	774.996	1101.03	1098.63	1021.69	1033.36		1893	2031.5	2181.55	2110.77	2116.38	10.7761	7.49395
1807	9.58124	8.61106	2.41189	2.73745	1.71425	2.79475		1894	4658.87	4676.81	1630.47	1624.24	129.313	124.587
1808	2990.54	2958.52	2856.88	2924.51	2244.81	2246.28		1896	24.2713	14.3523	6.87546	5.61375	2156.12	2188.23
1809	4166.64	4017.68	3246.4	3085.11	3743.07	3581.47		1901	98.2986	91.2398	142.42	130.987	2376.13	2371.84
1810	1707.86	1515.55	1994.63	2014.76	2427.38	2213.44		1902	2222.03	2396.84	2102.91	2073.34	821.679	753.142
1812	7.18593	9.84122	1.20595	0.912483	0	0.698688		1903	1429.58	1658.72	2405.43	2622.56	6.28607	1.87349
1813	13.1742	12.3015	49.4438	50.1866	101.141	119.476		1906	639.548	674.559	1809.23	1583.08	409.492	331.607
1815	0	2.4603	1.20595	0.912483	0	3.49344		1907	6.06781	6.151	10.8043	6.54937	223.604	333.481
1816	0	0	0	0	3.4285	4.19213		1908	296.109	412.117	296.627	474.362	8.08209	5.62046
1819	898.241	1039.48	1312.07	1369.64	1133.12	1122.79		1909	442.95	461.325	418.421	500.559	1569.72	1776.07
1820	522.177	451.466	627.092	633.263	411.42	377.291		1910	1.21356	4.10066	0.982208	0.935625	6218.72	6289.3
1821	20.3601	27.0633	65.121	70.2612	49.7133	52.4016		1911	2633.43	2597.77	1605.91	1674.77	116935	106876
1822	3678	4946.44	4376.38	4629.03	3857.06	4625.31		1912	6436.74	6494.43	5769.49	5944.96	4512.5	4328.69
1823	0	0	3.61784	1.82497	7.71413	6.28819		1915	134267	149779	118909	116148	6931.74	6311.78
1824	94.6147	72.579	74.7686	56.574	56.5703	43.3186		1917	2436.83	2395.81	4026.07	4076.52	9733.53	9361.82
1825	0	0	0	0.912483	0.857125	1.39738		1933	7492.54	8230.03	6563.12	6409.03	20591.4	19652.9
1826	0	0	0	0.912483	3.4285	9.78163		1936	9417.25	8681.11	8542.27	8473.02	35867.4	35959.7
1827	1386.88	1402.37	2567.46	2493.82	2278.24	2215.54		1937	22789.5	24410.2	20636.2	20807.4	1166.51	1185.92
1828	0	1.23015	1.20595	0	0	0		1938	28475	27289.9	33171.1	33452.3	239.769	205.147
1829	6528.42	5923.18	11302.1	10017.2	8706.68	8635.78		1939	1530.3	1560.3	1293.57	1305.2	33.2264	39.3432
1830	1.19765	0	3.61784	6.38738	1.71425	0.698688		1942	327.662	333.179	384.043	357.409	204.746	177.045
1831	467.085	509.283	224.306	223.558	391.706	368.208		1943	32.7662	26.6543	19.6442	21.5194	457.087	438.396
1832	1294.66	1166.18	1975.34	1803.98	862.268	1008.9		1944	104.366	142.498	166.975	142.215	836.047	771.877
1833	94.6147	73.8091	0	1.82497	0.857125	4.89081		1945	469.649	450.048	465.567	444.422	501.987	577.971
1836	2810.9	2441.85	2771.26	2652.59	3130.22	3098.68		1946	598.286	584.345	458.691	473.426	3689.92	4303.4
1837	731.767	658.131	542.675	550.227	719.128	763.666		1947	226.936	256.292	552.001	521.143	576.522	598.579
1838	237.136	228.808	165.215	183.409	227.995	223.58		1948	4245.04	4119.12	3311.02	3312.11	135.599	161.12
1839	3655.24	3767.96	4812.93	4776.85	3249.36	3258.68		1949	666.246	711.465	593.254	604.414	640.281	711.925
1840	7.18593	11.0714	1.20595	5.4749	2.57138	9.08294		1950	70.3866	75.8623	93.3098	96.3694	234.381	284.77
1841	543.735	653.211	777.835	983.657	1049.12	1049.43		1951	848.28	706.339	938.991	991.762	427.453	476.803
1842	31.139	27.0633	44.62	33.7619	67.7129	70.5674		1952	366.496	331.129	368.328	364.894	4743.29	4982.54
1843	1129.39	1184.64	1246.95	1311.24	797.983	782.53		1953	607.995	480.803	769.069	747.564	680.691	780.308
1844	2.39531	1.23015	1.20595	3.64993	0.857125	0.698688		1954	4105.48	3992	5307.85	5548.26	1398.2	2032.73
1845	2487.53	2567.33	3270.52	3402.65	3629.07	3522.78		1955	1383.46	1277.36	1039.18	1012.35	3636.94	3883.74
1846	579.665	500.672	971.992	977.269	955.694	979.56		1956	2973.23	2612.12	2566.51	2815.3	105.067	103.042
1847	1156.93	1169.87	1684.71	1584.07	1930.25	1952.13		1958	13373.5	14298	7654.35	7875.15	145.478	121.777
1848	1177.29	1022.26	1211.98	1099.54	1293.4	1261.83		1959	178.394	172.228	213.139	217.065	0.89801	0
1849	589.246	622.457	924.96	937.12	947.123	879.648		1960	207.519	154.8	143.402	149.7	207.44	247.3
1850	209.59	223.888	323.193	368.643	195.425	202.619		1962	322.808	319.852	304.485	300.336	1854.39	1912.83
1852	9.58124	7.38091	19.2951	10.0373	25.7138	25.1528		1964	1799.71	1900.66	1425.18	1521.33	2865.55	2634.12
1854	1366.52	1216.62	1113.09	1119.62	1412.54	1235.28		1965	2513.29	2778.2	2343.55	2457.89	1393.71	1248.68
1855	668.291	670.433	1225.24	1352.3	870.839	865.674		1967	1504.82	1568.5	1236.6	1351.98	4191.01	4175.07
1856	1415.63	1634.87	962.344	1043.88	1073.12	959.997		1968	4124.9	4547.64	3768.73	3741.56	3614.49	3775.08
1857	3335.47	3263.59	2743.53	2712.81	2276.52	2423.05		1969	2564.26	2518.83	3126.37	3093.18	28077.2	25442.9
1859	1283.89	1194.48	1086.56	1011.03	1211.12	1176.59		1973	26777.3	29788.3	19981.1	19519	6014.87	5676.67
1861	1928.22	1907.97	1946.4	1835	2037.39	1975.19		1974	5603.02	5767.58	5862.8	6144.25	10368.4	10742.6
1869	514.991	554.799	449.818	427.955	508.275	491.177		1975	13865	14658.9	11786.5	11933	1407.18	1242.12
1870	253.903	226.348	186.922	156.035	188.568	196.331		1977	1387.1	1459.84	1086.32	1118.07	2465.04	2144.21
1871	1416.83	1344.56	1398.9	1418	1529.11	1588.82		1978	2160.14	2137.47	1623.59	1625.18	3055.03	3301.09
1874	2804.91	3482.56	3145.11	3348.81	3490.21	3758.94		1979	3172.25	3283.61	3096.9	3144.63	17229.2	17904
1875	397.621	354.284	284.603	261.883	212.567	200.523		1981	19620.9	19300.8	17045.2	16700	31883.8	33068.9
1876	608.409	533.886	635.533	626.876	673.7	691.701		1982	35705.4	37690.2	32091.7	31347.2	6416.28	6308.03
1877	200.008	186.983	300.28	333.969	212.567	200.523		1983	6566.59	6980.36	4727.37	4696.84	13499.8	11960.3
1879	83.8358	95.9519	50.6497	48.3616	88.2839	99.2136		1984	12431.7	12574.7	9693.41	9218.71	497.497	456.194
1880	10.7789	8.61106	6.02973	9.12483	6.857	3.49344		1992	262.13	302.424	404.67	442.551	749.838	844.943
1889	5430.17	5379.45	5385.75	5767.81	5497.6	5581.12		1993	837.358	852.938	634.507	590.379	2944.57	2844.89
1890	41.9179	44.2855	26.5308	22.8121	4.28563	8.38425		1994	3236.57	3248.75	2466.33	2488.76	290.057	311.936
1891	446.725	402.26	231.541	283.782	188.568	153.013		1995	269.411	294.223	218.05	210.516	4.49005	1.87349
1892	2645.62	2893.32	2685.64	2750.22	2549.09	2418.86		1996	0	3.0755	3.92883	6.54937	885.438	1021.05
1893	2535.43	3166.41	3673.31	4097.05	2407.66	2539.73		1997	1137.11	1189.19	1180.61	1175.14	534.316	572.351
1894	1458.74	1291.66	1982.57	1905.26	2290.24	2173.62		1998	688.09	667.383	572.627	576.345	32.3284	48.7107
1896	20.3601	15.992	10.8535	11.8623	29.9994	42.6199		1999	94.6579	94.3153	76.6122	54.2662	1039.9	1110.04
1901	194.02	184.523	671.712	685.275	431.134	458.339		2000	1155.31	1128.71	1068.64	982.406	695.958	677.266
1902	720.988	651.981	291.839	259.145	227.138	239.65		2002	622.558	643.804	613.88	663.358	1285.95	1548.44
1903	32.3367	38.1347	9.64756	10.0373	65.1415	37.7291		2004	2015.73	1959.09	1586.27	1546.59	219.114	384.065
1906	570.084	624.917	1138.41	1064.87	372.849	381.483		2005	430.815	397.764	311.36	335.889	2.69403	6.55721
1907	4.79062	8.61106	1.20595	0.912483	0	1.39738		2006	8.49494	18.453	12.7687	15.9056	871.968	792.485
1909	98.2077	60.2775	34.9724	33.7619	76.2841	60.7858		2009	1361.62	1474.19	1058.82	1073.16	2379.73	2107.67
1910	144.916	109.484	113.359	92.1608	123.426	133.449		2010	2257.23	2509.61	2236.49	2016.27	1637.07	1796.67
1911	1789.3	1943.64	1115.5	1186.23	1170.83	1187.07		2011	1571.56	1709.98	1531.26	1602.73	2130.08	2166.69
1912	4105.56	4776.68	2897.89	3315.96	3658.21	3801.56		2012	2224.46	2411.19	1990.94	2043.4	1509.55	1510.97
1915	130070	139001	112741	112443	138966	129040		2013	2052.13	2264.59	969.44	911.299	2251.31	2162.94
1917	1479.1	1519.24	2262.35	2600.58	1838.53	2059.03		2014	1830.05	2073.91	1457.6	1536.3	19.7562	27.1656
1933	6615.84	6957.74	6601.34	6725	7643.84	6691.33		2015	19.417	18.453	27.5018	28.0687	10.7761	15.9246
1936	3904.35	4273.55	4782.78	5705.76	4163.91	3865.84		2016	13.3492	10.2517	32.4129	20.5837	10175.3	10392.2
1937	16986.3	20007.2	15598.9	16477.6	17787.9	17481.9		2017	8172.13	8262.84	9683.59	9895.17	88.005	74.9395
1938	47061.8	45567.3	61827.6	66977.2	48868.1	49622.2		2018	21.8441	35.8808	99.203	72.9787	123.925	125.524
1939	1121	1188.33	1193.89	1265.61	1393.69	1443.49		2019	120.143	111.743	176.797	193.674	259.525	265.099
1942	223.961	222.658	209.834	264.62	249.423	235.458		2020	195.384	173.253	167.958	145.022	116.741	108.662
1943	1.19765	0	1.20595	0	0	0		2021	145.628	113.793	111.972	116.017	5235.4	4930.08
1944	108.987	157.459	55.4735	48.3616	46.2848	59.3884		2022	2912.55	2997.59	4221.53	4100.84	57440.3	53085.3
1945	164.079	166.071	98.8875	92.1608	90.8553	85.2399		2023	57288.7	60981	37422.1	36495.9	1519.43	1698.32
1946	491.038	498.212	455.847	500.953	375.421	412.924		2026	1463.56	1660.77	1211.06	1081.58	103.271	104.915
1947	190.427	209.126	258.072	305.682	253.709	277.379		2027	116.502	128.146	171.886	182.447	16.1642	21.5451
1948	1663.54	1458.96	1285.54	1165.24	1285.69	1175.19		2028	18.2034	11.2768	16.6975	16.8412	2926.61	2828.03
1949	853.928	980.431	373.843	388.718	330.85	354.933		2029	3146.77	3401.5	2711.88	2694.6	1329.95	1334.86
1950	153.3	199.285	358.166	400.58	343.707	359.824		2030	1237.83	1327.59	800.5	668.972	1552.66	2028.99
1951	777.278	809.44	504.085	470.841	257.138	224.977		2033	2842.16	2336.35	2276.76	2340.93	3576.77	3757.28
1952	2028.83	1987.93	875.516	932.558	539.132	521.221		2034	1355.55	1512.12	3929.82	3854.77	1043.49	1238.38
1953	5.98827	13.5317	31.3546	31.0244	25.7138	27.9475		2035	1262.11	1269.16	1122.66	1022.64	2516.22	2517.97
1954	2983.36	2948.67	1605.11	1734.63	1275.4	1198.95		2036	1959.9	1892.46	2520.35	2387.71	1649.64	1907.21
1955	847.939	905.392	623.474	557.527	743.127	725.936		2037	2737.8	2695.16	1701.18	1609.27	251.443	216.388
1956	875.486	850.035	935.814	994.607	1164.83	1092.05		2039	230.577	223.486	282.876	320.919	7795.62	7245.71
1958	972.496	1002.57	68.7389	60.2239	57.4274	41.2226		2040	3662.53	3945.86	6347.03	6280.85	9.87811	4.68372
1959	21.5578	23.3729	8.44162	8.21235	6.857	9.78163		2041	4.85425	2.05033	5.89325	0.935625	79.0249	114.283
1960	32.3367	20.9126	3.61784	8.21235	3.4285	8.38425		2042	293.682	253.216	145.367	126.309	1083.9	1402.31
1961	0	0	0	1.82497	0	0		2043	724.497	725.818	1014.62	998.312	29.6343	44.027
1962	434.749	437.934	391.932	337.619	280.28	257.816		2044	58.251	48.1828	101.167	88.8844	617.831	739.091
1964	2558.19	2192.13	2813.47	2467.35	3115.65	2813.61		2045	999.976	1043.62	971.404	1081.58	48.4925	66.5088
1965	3378.58	3118.44	4012.18	3792.28	4358.48	4016.06		2046	35.1933	29.7298	31.4307	35.5537	211.93	201.4
1967	2311.47	2320.07	2874.97	2966.48	2841.37	2753.53		2047	265.77	259.367	263.232	221.743	5769.71	5808.75
1968	6611.05	6431.23	7469.63	7195.84	7724.41	7703.03		2048	4779.01	4974.11	4931.67	5048.63	127.517	103.979
1969	4178.62	4380.57	6700.23	7543.5	6210.73	6606.09		2049	194.17	180.429	147.331	136.601	3900.06	3850.95
1973	27808.3	30454.9	29311.7	30186.8	35981.3	35134.9		2050	2772.99	2832.53	3231.47	3180.19	401.41	406.547
1974	6264.93	5565.21	5226.57	5282.36	5963.02	6213.43		2051	476.93	434.67	509.766	506.173	1723.28	1451.95
1975	15931.2	15593.4	12658.8	12153.4	13658.3	12811.1		2052	1279.1	1377.82	1565.64	1431.51	224.502	161.12
1977	1676.72	1413.44	1643.7	1567.65	2054.53	1947.24		2053	252.421	281.921	281.894	294.722	837.843	897.401
1978	1244.36	1545.07	2774.88	3254.83	3090.79	3079.81		2054	1078.86	1159.46	882.023	859.839	627.709	540.501
1979	5582.27	5165.41	3985.65	3720.19	4135.63	3725.4		2055	507.269	486.954	745.496	725.109	3.59204	3.74698
1981	19635.5	21419.4	23128.8	24180.8	21541.3	22901.6		2056	6.06781	2.05033	1.96442	3.7425	52.9826	58.0781
1982	28516.2	28234.5	29112.7	27401	32358.2	31014.7		2057	53.3968	61.51	37.3239	29.94	8141.36	8371.68
1983	4421.74	4139.46	5992.34	5393.69	7588.99	7124.52		2058	8234.02	8462.75	7518.8	7177.18	2709.3	2760.58
1984	10354.9	12734.5	15111.7	16074.3	16713.1	16442.2		2059	2923.47	3220.05	2686.34	2756.35	1856.19	1961.54
1990	0	1.23015	2.41189	0	1.71425	0.698688		2060	2427.13	2504.48	1964.42	2100.48	1444	1272.1
1992	634.757	602.775	446.2	419.742	397.706	425.501		2063	964.782	967.757	1153.11	1060.06	1485.31	1570.92
1993	1.19765	4.92061	4.82378	1.82497	5.14275	2.09606		2064	1237.83	1273.26	1745.38	1625.18	7.18408	11.2409
1994	2248	2269.63	2069.4	2016.59	2185.67	2226.02		2065	9.7085	15.3775	6.87546	4.67812	32.3284	34.6595
1995	0	0	0	1.82497	1.71425	0.698688		2066	32.7662	26.6543	15.7153	25.2619	1819.37	1906.27
1997	1547.37	1481.1	1565.32	1475.49	1713.39	1653.09		2067	1759.67	1724.33	1553.85	1619.57	1065.94	1092.24
1998	800.033	795.908	658.446	577.602	670.272	633.011		2068	1078.86	1013.89	1272.94	1208.83	2967.02	3121.23
1999	16.7672	14.7618	15.6773	20.0746	19.7139	9.08294		2069	2073.98	2227.69	1826.91	1905.87	2776.65	3302.02
2000	887.462	960.749	1000.93	975.444	846.84	848.905		2070	2663.77	2711.56	2823.85	2962.19	2001.66	1858.5
2002	674.28	766.385	814.013	795.685	933.409	922.268		2071	2137.08	2251.26	1895.66	1784.24	414.881	473.056
2004	1026.39	906.622	1297.6	1222.73	1481.97	1460.96		2072	621.344	578.194	572.627	518.336	982.423	1011.68
2005	203.601	210.356	184.51	171.547	254.566	249.431		2073	800.951	804.755	1032.3	1034.8	194.868	236.059
2006	15.5695	45.5156	9.64756	9.12483	5.99988	4.19213		2074	171.112	185.555	326.093	305.014	2503.65	2435.53
2009	188.032	193.134	207.423	210.784	330.85	324.191		2077	2063.06	2072.89	1868.16	1925.52	74.5348	87.1172
2010	1159.33	1142.81	1040.73	930.733	1037.12	864.975		2078	98.2986	128.146	64.8257	63.6225	2755.99	2364.34
2011	794.045	884.479	834.514	948.982	864.839	902.704		2079	2645.57	2870.47	2275.78	2108.9	170.622	217.325
2012	2552.2	2663.28	5052.91	4974.86	5317.6	5126.97		2081	110.434	95.3405	153.224	169.348	352.918	488.98
2013	2176.14	2321.3	1613.55	1710.91	1728.82	1518.95		2086	523.046	470.551	675.759	621.255	6265.41	5866.83
2014	1783.31	2286.85	1760.68	2063.12	2079.39	1980.78		2091	6647.9	7346.34	4336.45	4264.58	1564.33	1330.18
2015	359.296	433.014	407.61	412.442	446.562	424.802		2098	1634.67	1758.16	1208.12	1158.3	1.79602	2.81023
2016	0	0	0	0	0.857125	0.698688		2099	2.42713	1.02517	4.91104	3.7425	3.59204	9.36744
2017	7500.91	7692.14	9138.65	9499.86	7133.85	7395.61		2100	8.49494	5.12583	2.94662	2.80687	1174.6	1112.85
2019	0	3.69046	0	0	0	0		2101	934.443	869.341	886.934	878.552	0.89801	0
2021	128.149	151.309	106.123	156.947	106.284	126.462		2103	1.21356	0	1.96442	4.67812	27.8383	28.1023
2022	6312.84	6805.2	7479.27	7814.51	6660.72	6810.81		2104	20.6306	26.6543	34.3773	26.1975	8731.35	8551.54
2023	45885.7	48985.9	45058.9	47391.6	48586.1	50131.5		2107	8235.24	8816.43	7934.28	7766.62	4276.32	3996.15
2026	2406.09	2273.32	2901.5	2898.96	1473.4	1759.99		2108	3356.71	3766.46	3457.37	3515.14	1153.94	1089.43
2027	1125.8	1522.93	657.24	681.625	325.708	306.025		2109	692.944	710.44	928.187	813.994	435.535	442.143
2028	7.18593	4.92061	8.44162	4.56242	5.99988	4.19213		2110	526.686	568.967	467.531	454.714	2983.19	3470.64
2029	2319.86	2615.3	2209.29	2329.57	2465.09	2258.86		2113	4077.57	4420.52	3527.11	3317.73	764.206	858.057
2030	687.454	770.075	924.96	970.882	1147.69	1121.39		2114	1029.1	1001.59	711.119	672.714	2724.56	3093.13
2033	3482.78	3176.25	2720.61	2641.64	2447.09	2703.22		2115	2893.13	3187.24	2848.4	3215.74	28.7363	30.9125
2034	1129.39	1158.8	1637.67	1522.02	2008.24	1964.71		2116	13.3492	8.20133	27.5018	24.3262	338.55	436.523
2035	758.115	719.639	732.009	737.286	956.552	957.202		2117	427.174	394.689	456.727	496.817	2102.24	1976.53
2036	1364.13	1671.78	1105.85	1179.84	1276.26	1306.55		2118	2253.59	2155.92	1799.41	1785.17	2160.61	2186.36
2037	6076.9	5860.44	6366.19	5972.2	4388.48	4542.17		2119	2116.45	2161.05	2125.5	2232.4	895.316	926.44
2039	21.5578	36.9046	30.1486	43.7992	37.7135	28.6462		2120	1132.25	1118.46	1194.37	1231.28	901.602	1021.05
2040	704.221	687.655	1503.81	1578.6	1485.4	1481.92		2121	1012.11	981.084	1112.84	1179.82	507.376	608.884
2041	3.59296	4.92061	4.82378	7.29986	0	4.89081		2122	576.442	569.992	617.809	594.122	35.0224	43.0902
2042	214.38	129.166	37.3843	28.287	20.571	27.2488		2123	29.1255	29.7298	37.3239	43.0387	54.7786	37.4698
2043	114.975	91.0313	116.977	107.673	125.997	153.711		2124	31.5526	38.9563	43.2172	45.8456	11.6741	7.49395
2044	28.7437	28.2935	6.02973	7.29986	58.2845	76.8556		2125	0	1.02517	0.982208	1.87125	5985.24	5932.4
2045	21.5578	19.6824	0	1.82497	0.857125	2.09606		2128	3.64069	3.0755	13.7509	8.42062	9371.63	9175.41
2046	0	0	0	0.912483	0.857125	0		2130	7851.75	8069.08	5824.5	5884.14	3925.2	3790.07
2047	16.7672	15.992	18.0892	16.4247	59.9988	51.7029		2131	10090.8	11071.8	10757.1	10640.9	8.08209	13.1144
2048	434.749	461.307	525.792	587.639	1175.98	1207.33		2132	2560.62	2801.78	3371.92	3296.21	1045.28	1010.75
2049	147.312	158.69	26.5308	30.1119	28.2851	38.4278		2134	3.64069	2.05033	12.7687	19.6481	2509.04	2714.68
2050	1225.2	1340.87	747.686	803.898	725.985	700.085		2135	1087.35	1087.7	944.884	1024.51	53.8806	56.2046
2051	14.3719	22.1427	4.82378	9.12483	14.5711	24.4541		2137	2075.19	2109.79	2107.82	2112.64	201.154	162.057
2052	1809.66	2119.55	853.809	780.173	1281.4	1379.21		2138	114.075	109.693	60.8969	53.3306	413.983	545.185
2053	43.1156	52.8965	16.8832	15.5122	26.5709	19.5633		2139	223.296	226.562	271.089	266.653	579.216	600.453
2054	823.986	827.892	647.593	586.727	732.842	714.059		2140	544.89	519.759	440.029	431.323	2537.78	2401.81
2055	1225.2	1302.73	2019.96	2011.11	1733.96	1625.85		2145	691.731	672.509	727.816	709.204	6.28607	3.74698
2056	2.39531	2.4603	0	0	0	0		2146	3865.2	3979.7	1744.4	1674.77	8640.65	9181.03
2057	203.601	252.181	172.45	179.759	127.712	138.34		2147	3.64069	3.0755	5.89325	4.67812	11283.5	11955.7
2058	4965.48	4554.02	5857.28	5682.94	6323.87	6056.92		2149	9356.57	10132.7	9827.98	9895.17	2217.19	2146.08
2059	1858.76	1670.55	2068.2	2011.11	2928.8	2717.2		2150	13157.4	14236.5	13599.7	14010	753.43	665.088
2060	3188.16	2791.22	3339.26	3116.13	3161.08	2933.09		2151	1587.34	1583.88	2050.85	1955.46	5.38806	5.62046
2063	1328.2	1291.66	1010.58	1043.88	889.696	815.368		2152	396.835	491.055	1119.72	1009.54	286.465	288.517
2064	1577.31	1931.34	1298.8	1437.16	1061.98	1101.83		2153	2.42713	3.0755	11.7865	1.87125	17.0622	11.2409
2065	638.35	575.711	253.249	254.583	183.425	179.563		2157	269.411	269.619	349.666	332.147	121.231	81.4967
2066	0	1.23015	1.20595	2.73745	3.4285	2.09606		2159	4.85425	15.3775	7.85767	14.0344	13.4701	22.4819
2067	1237.18	1370.39	1074.5	1201.74	1035.41	1136.76		2161	52.1832	50.2331	70.719	60.8156	249.647	241.68
2068	1499.46	1612.73	1802.89	2106.01	1316.54	1395.28		2166	13.3492	17.4278	9.82208	11.2275	39.5124	39.3432
2069	0	0	2.41189	1.82497	0.857125	0		2167	40.0476	45.1073	78.5767	88.8844	669.017	509.589
2070	1031.18	928.765	717.537	688.925	753.413	812.574		2170	44.9018	37.9311	32.4129	43.9744	3.59204	6.55721
2071	1873.13	1974.39	2082.67	2085.02	2063.96	2075.1		2171	379.845	416.217	322.164	353.666	977.035	942.364
2072	348.517	294.006	272.544	249.108	329.993	361.92		2172	1.21356	4.10066	4.91104	6.54937	429.249	441.206
2073	1447.96	1417.14	1322.92	1405.22	1212.83	1284.19		2175	1584.91	1532.62	645.311	635.289	906.092	912.389
2074	809.615	771.305	969.58	955.37	695.986	697.989		2176	708.721	701.214	388.954	377.992	264.913	275.403
2077	1026.39	1216.62	1151.68	1203.57	962.551	937.639		2177	1501.18	1456.76	614.862	579.152	906.092	942.364
2078	2.39531	2.4603	4.82378	0	1.71425	3.49344		2178	371.35	466.451	243.588	231.099	3247.2	3433.17
2079	3155.82	3312.8	3793.9	3788.63	4469.05	3807.15		2180	933.23	939.052	723.888	719.495	2850.28	3204.6
2081	86.2311	79.9599	106.123	104.936	143.997	139.738		2181	3897.96	3868.98	2745.27	2695.54	879.152	862.741
2086	362.889	392.419	142.302	135.96	95.998	94.3228		2182	2575.18	2701.31	2809.12	3021.13	93.393	104.915
2091	1977.33	2291.77	2226.18	2309.49	2719.66	2682.96		2184	874.979	869.341	775.945	844.869	2640.15	3319.82
2098	2390.52	2406.18	2941.3	2769.39	3062.51	2765.41		2185	115.288	102.517	170.904	172.155	163.438	175.171
2099	10.7789	11.0714	15.6773	15.5122	13.714	20.9606		2186	4587.27	4067.86	3699	3675.13	432.841	466.498
2100	3.59296	6.15076	2.41189	5.4749	5.14275	10.4803		2187	252.421	257.317	99.203	103.854	1125.21	1168.12
2101	479.062	543.727	842.956	852.259	762.841	794.408		2188	439.31	489.004	439.047	435.066	1112.63	1229.01
2103	8.38358	3.69046	1.20595	0	0.857125	2.79475		2189	1759.67	1749.96	830.948	805.573	4599.61	4786.76
2104	10.7789	11.0714	2.41189	8.21235	14.5711	11.8777		2191	1167.45	1209.7	1611.8	1596.18	2306.99	2193.85
2107	7112.87	6557.94	8333.08	7890.24	9182.38	8852.37		2192	4628.53	4629.65	4357.08	4287.03	8898.38	9397.41
2108	2590.53	2578.4	2499.92	2546.74	2515.66	2377.63		2193	1703.84	1781.74	1689.4	1700.97	6700.05	9726.21
2109	1062.32	1087.45	1208.36	1324.01	1188.83	1053.62		2194	8657.56	6877.84	7850.79	7997.72	26.0423	20.6084
2110	617.99	554.799	473.937	484.529	508.275	461.134		2195	9265.55	7242.8	10995.8	11462.3	5812.82	5649.5
2113	4020.53	3868.83	6036.96	5842.63	6277.58	5967.49		2196	29.1255	30.755	29.4662	36.4894	683.385	738.154
2114	806.022	804.519	1016.61	960.845	964.266	999.123		2197	4834.83	4638.88	5197.85	5140.32	11454.1	13316.8
2115	604.816	570.791	253.249	249.108	407.134	410.13		2199	486.639	480.803	1097.13	1122.75	4603.2	6278.06
2116	3.59296	11.0714	2.41189	5.4749	4.28563	2.79475		2200	11592	9840.57	22886.4	23668.5	4360.74	4120.74
2117	386.842	399.799	458.259	422.48	463.705	496.767		2201	9322.59	6879.89	8403.77	8133.39	9.87811	0
2118	364.087	366.585	561.971	656.988	749.127	793.709		2202	6894.25	7070.57	5574.03	5497.73	8.9801	14.9879
2119	955.728	916.463	1058.82	1083.12	1591.68	1586.02		2207	8.49494	7.17616	7.85767	7.485	39.5124	59.9516
2120	794.045	774.996	558.353	536.54	559.703	623.229		2209	15.7763	10.2517	11.7865	14.0344	1329.95	1177.49
2121	703.023	739.321	810.395	835.835	859.696	908.294		2212	52.1832	31.7802	46.1638	46.7812	1111.74	1248.68
2122	196.415	178.372	185.716	158.772	244.281	227.772		2217	680.809	762.724	1356.43	1322.04	1741.24	1564.36
2123	155.695	161.15	317.164	241.808	487.704	466.723		2218	1277.88	1240.45	1171.77	1207.89	3107.11	3057.53
2124	83.8358	56.587	153.155	108.585	216.853	219.388		2222	2882.21	2924.8	1983.08	1850.67	749.838	656.657
2125	0	0	4.82378	2.73745	0	0		2224	4299.65	4530.21	2972.16	2824.65	860.293	888.033
2130	7288.93	8208.8	6140.67	6740.51	6866.43	6982.68		2230	536.395	506.432	566.734	540.791	321.488	295.074
2131	3622.91	4079.18	3845.76	3888.09	3661.64	3416.58		2232	689.304	688.912	1314.19	1289.29	2689.54	2648.18
2132	4197.78	4424.86	4264.22	4181	4945.61	4857.28		2235	405.33	431.595	365.381	341.503	1567.93	1587.78
2134	679.07	674.123	717.537	823.06	310.279	400.348		2237	3450.16	3766.46	1935.93	1841.31	158.948	289.454
2135	1602.46	1353.17	1102.23	991.869	1169.12	1103.93		2239	1307.01	1385	1793.51	1811.37	44.9005	51.5209
2137	3806.15	3964.78	3584.07	3573.28	4094.49	3965.75		2241	360.428	352.657	292.698	297.529	58.3706	34.6595
2138	98.2077	86.1106	53.0616	41.9742	73.7128	76.1569		2242	66.7459	55.359	69.7368	60.8156	515.458	517.083
2139	5.98827	8.61106	1.20595	5.4749	6.857	24.4541		2244	4.85425	4.10066	3.92883	1.87125	3.59204	3.74698
2140	464.69	446.545	482.378	427.042	460.276	503.055		2245	496.347	545.388	530.392	505.237	2210	2532.96
2145	615.594	717.179	554.735	531.978	502.275	629.517		2246	4.85425	3.0755	6.87546	5.61375	99.6791	108.662
2146	990.46	961.979	873.104	861.384	994.265	978.163		2247	2387.08	2348.66	4341.36	4476.03	33.2264	49.6474
2147	0	2.4603	0	2.73745	0.857125	2.09606		2250	69.1731	82.0133	110.007	96.3694	0.89801	3.74698
2149	21350.6	20937.2	13515	12635.2	10384.1	9561.54		2252	4.85425	6.151	17.6797	15.9056	9.87811	3.74698
2150	711.407	661.822	686.183	517.378	432.848	398.951		2253	4.85425	1.02517	1.96442	0.935625	520.846	476.803
2151	1937.81	1995.31	2525.25	2355.12	2248.24	2373.44		2254	16.9899	10.2517	13.7509	6.54937	63.7587	55.2679
2152	1020.4	1064.08	2738.7	2751.14	1829.96	1962.61		2256	377.418	451.073	543.161	526.757	638.485	604.2
2153	1.19765	1.23015	7.23567	3.64993	2.57138	4.89081		2257	46.1154	46.1325	60.8969	65.4937	17.0622	14.0512
2157	189.229	146.388	195.363	145.997	194.567	180.96		2258	790.029	871.391	540.215	522.079	2689.54	2861.75
2159	0	2.4603	2.41189	2.73745	4.28563	4.89081		2259	18.2034	24.604	22.5908	14.0344	250.545	296.011
2160	0	0	2.41189	0	0	0		2260	1928.35	1886.31	3047.79	3137.15	22.4502	18.7349
2161	10.7789	20.9126	19.2951	27.3745	17.9996	18.1659		2261	163.831	159.926	296.627	316.241	41.3085	49.6474
2162	1.19765	2.4603	0	0	0.857125	0		2262	21.8441	15.3775	10.8043	12.1631	388.838	380.318
2165	0	0	0	0	1.71425	0		2263	84.9494	66.6358	41.2527	46.7812	8.08209	2.81023
2166	5.98827	6.15076	6.02973	5.4749	7.71413	5.5895		2264	309.458	300.374	311.36	308.756	2545.86	2272.54
2167	4.79062	0	6.02973	4.56242	11.1426	2.79475		2267	0	1.02517	0	0.935625	26.0423	34.6595
2170	23.9531	22.1427	18.0892	19.1621	17.1425	16.7685		2271	2939.25	3172.89	2341.58	2126.68	5419.49	5081.84
2171	0	2.4603	0	0.912483	0	1.39738		2272	38.834	23.5788	42.235	35.5537	11041	9865.79
2172	75.4522	77.4996	49.4438	47.4491	79.7126	65.6766		2273	4836.05	5050.99	6096.57	5789.65	1594.87	1424.79
2173	31.139	12.3015	8.44162	9.12483	14.5711	12.5764		2274	8254.65	8977.38	11181.5	10877.6	1.79602	2.81023
2175	943.752	1045.63	984.051	1032.02	1040.55	1117.2		2275	1243.9	1346.04	1092.22	1201.34	8996.26	8345.45
2176	408.4	421.942	453.435	385.98	466.276	518.426		2277	6.06781	2.05033	1.96442	0	105.067	103.979
2177	1103.04	1029.64	1338.6	1276.56	1363.69	1375.02		2280	7124.83	7760.51	8277.07	7901.35	116.741	92.7376
2178	231.147	328.451	260.484	265.533	277.709	307.423		2281	121.356	127.121	114.918	114.146	1183.58	1152.2
2180	1583.3	1435.59	1084.14	999.169	1521.4	1488.9		2282	89.8036	90.2146	118.847	90.7556	1552.66	1399.5
2181	5227.76	5027.63	4546.41	4381.74	4039.63	3843.48		2286	898.036	989.285	813.268	954.337	7106.85	6545.97
2182	2301.89	1899.35	2606.05	2362.42	2681.09	2615.89		2287	1752.38	1748.93	1381.97	1309.87	898.01	971.403
2184	962.914	1260.91	965.962	997.344	1259.97	1298.16		2288	6910.03	7342.24	4558.43	4243.99	581.91	564.857
2185	112.58	145.158	90.4459	120.448	83.9983	109.694		2289	1175.94	1234.3	760.229	677.392	2622.19	2641.62
2186	3227.68	3167.64	2401.04	2335.04	2263.67	2337.11		2290	554.598	559.741	398.777	387.349	386.144	390.622
2187	214.38	186.983	252.043	217.171	258.852	251.528		2294	2296.06	2394.79	2623.48	2798.45	573.828	567.667
2188	449.12	364.125	287.015	275.57	352.278	281.571		2295	276.692	327.028	319.218	310.627	1054.26	1051.03
2189	576.072	607.695	666.888	714.474	775.698	838.425		2296	444.164	433.645	509.766	563.246	27.8383	24.3553
2191	1156.93	1019.8	864.663	824.885	823.697	794.408		2297	900.464	921.624	933.098	811.187	25.1443	25.2921
2192	3.59296	6.15076	4.82378	3.64993	5.14275	6.28819		2298	20.6306	27.6795	32.4129	20.5837	1.79602	1.87349
2193	3305.53	3512.08	4328.14	5026.87	3902.49	3942.69		2300	21.8441	23.5788	15.7153	37.425	339.448	321.303
2194	5109.19	4975.97	4809.31	5234	2885.94	3122.43		2302	1.21356	3.0755	2.94662	1.87125	146.376	148.006
2195	6860.17	6860.56	7958.03	7715.96	5205.32	5885.74		2303	405.33	411.092	302.52	323.726	3388.19	3595.22
2196	23.9531	35.6744	26.5308	30.1119	32.5708	44.716		2304	162.617	150.699	180.726	154.378	47.5945	53.3944
2197	3151.03	3400.14	4207.54	4855.32	3916.2	3631.78		2305	6310.53	6336.55	1944.77	1729.03	0.89801	0.936744
2199	23.9531	12.3015	14.4713	11.8623	2.57138	3.49344		2306	37.6204	33.8305	26.5196	20.5837	431.045	428.092
2200	8562.03	9008.4	10527.9	9848.43	3587.93	3913.35		2307	1.21356	3.0755	1.96442	2.80687	1003.08	1177.49
2201	4479.23	4214.5	5014.32	4775.94	2524.23	2879.29		2308	408.971	405.966	508.784	532.371	260.423	339.101
2202	2285.12	2311.46	2121.26	1895.23	1832.53	1752.31		2309	1351.91	1336.82	1326.96	1308.94	253.239	385.002
2203	0	0	0	2.73745	0.857125	0		2310	591.005	368.035	231.801	243.262	1814.88	1664.59
2204	0	0	0	0	0	2.09606		2312	490.279	428.519	376.186	318.112	3463.62	3379.77
2205	0	0	0	0	0	1.39738		2313	1406.52	1635.14	1510.64	1362.27	4.49005	3.74698
2207	122.161	134.087	274.956	221.733	145.711	139.039		2314	3215.94	3141.11	3315.94	3255.04	62837.3	68698.9
2209	4.79062	1.23015	8.44162	2.73745	1.71425	2.09606		2315	4.85425	5.12583	7.85767	1.87125	5450.02	6225.6
2212	174.858	175.912	138.684	133.223	122.569	132.052		2316	84413	73955.5	72884.8	71760.6	20930.8	21960.1
2213	3.59296	0	1.20595	0.912483	1.71425	1.39738		2317	6160.04	5208.87	6706.52	6769.25	1486.21	1436.03
2217	219.171	248.491	139.89	148.735	75.427	74.7596		2318	13172	11121	22047.6	21761.7	4729.82	5488.38
2218	990.46	880.789	861.045	802.073	1061.12	1022.88		2319	1035.17	1069.25	1098.11	1084.39	53.8806	52.4577
2222	4098.37	4562.63	3301.88	3474.74	2657.09	2635.45		2321	3804.52	3883.33	6203.63	6140.51	70.0448	75.8763
2224	3200.13	3827	2849.65	3106.09	2601.37	2647.33		2322	64.3188	69.7113	45.1816	61.7512	176.908	193.906
2230	494.631	516.664	557.147	571.214	682.272	640.696		2323	64.3188	66.6358	103.132	116.017	0.89801	0.936744
2232	464.69	520.354	1290.36	1490.08	827.983	872.661		2324	188.102	180.429	158.136	154.378	63.7587	68.3823
2235	950.938	953.368	834.514	818.497	1191.4	1249.25		2329	78.8816	78.9378	121.794	109.468	11.6741	17.7981
2237	3333.07	3433.35	4256.99	4462.04	4599.33	4457.63		2330	12.1356	12.302	19.6442	11.2275	1731.36	1886.6
2239	143.719	140.237	68.7389	67.5237	167.997	224.279		2332	2658.92	2611.1	1887.8	1997.56	53.8806	73.066
2241	307.797	260.792	235.159	206.221	275.994	245.239		2334	84.9494	114.819	62.8613	74.85	152907	180870
2242	15.5695	20.9126	9.64756	12.7748	11.9998	8.38425		2335	299508	264087	540924	567390	838.741	765.32
2245	729.372	851.265	692.213	733.636	845.125	830.041		2339	774.253	792.453	774.962	698.912	576.522	547.058
2246	355.703	399.799	1425.43	1460.89	1054.26	1013.8		2342	708.721	706.339	520.57	552.954	35.9204	39.3432
2247	1107.83	915.233	1753.44	1645.21	2083.67	1972.39		2346	25.4848	36.906	30.4485	25.2619	162.54	170.487
2250	270.67	243.57	816.425	758.273	683.986	651.875		2353	999.976	978.009	337.88	300.336	56.5746	53.3944
2251	0	0	0	0	0	2.09606		2354	1521.81	920.599	153.224	101.047	1663.11	1934.38
2252	2.39531	0	3.61784	1.82497	5.99988	0.698688		2355	1898.01	1869.9	2355.34	2206.2	1319.18	1222.45
2253	2.39531	1.23015	0	0	0.857125	0		2356	1316.72	1252.75	1290.62	1368.82	515.458	467.435
2254	0	1.23015	0	1.82497	1.71425	2.09606		2395	498.774	530.011	414.492	418.224	3.59204	2.81023
2256	44.3132	44.2855	28.9427	27.3745	5.99988	11.8777		2444	3.64069	5.12583	8.83987	5.61375	3259.78	3554.94
2257	4.79062	11.0714	10.8535	10.0373	29.1423	32.8383		2475	4055.73	4068.88	3645.96	3687.3	671.711	625.745
2258	88.6264	92.2614	74.7686	82.1235	105.426	81.0478		2483	651.683	691.987	574.592	606.285	98.7811	93.6744
2259	7.18593	0	3.61784	3.64993	7.71413	7.68556		2487	32.7662	35.8808	55.0037	53.3306	302.629	334.418
2260	2640.83	2701.41	2895.47	2965.57	2690.52	2647.33		2491	549.744	484.904	230.819	186.189	189.48	223.882
2261	150.904	150.079	118.183	106.761	30.8565	33.537		2494	111.648	130.196	110.007	99.1762	38355.8	31132.7
2262	16.7672	17.2221	10.8535	8.21235	32.5708	22.358		2495	21174.2	22050.3	22994.5	22928.4	109.557	70.2558
2263	15.5695	15.992	2.41189	1.82497	7.71413	8.38425		2498	59.4646	50.2331	44.1994	62.6869	74595	67159.9
2264	196.415	218.967	188.127	223.558	161.997	163.493		2512	46673.6	47498	51907.7	51860.7	26.0423	14.0512
2266	5.98827	2.4603	6.02973	6.38738	3.4285	2.79475		2516	8.49494	14.3523	18.662	19.6481	1588.58	1475.37
2271	1201.25	1194.48	1429.05	1343.18	1876.25	1752.31		2517	1192.93	1211.75	2114.69	2092.99	2791.01	2529.21
2272	5.98827	12.3015	6.02973	8.21235	13.714	16.0698		2519	1953.84	2046.23	2158.89	2094.86	16096.8	16219.7
2273	2222.85	2353.28	1682.29	1640.64	1380.83	1476.33		2521	24357.4	25262.1	16224.1	15586.6	21.5522	15.9246
2274	1719.83	1932.57	3499.65	3580.58	3361.64	3341.12		2523	25.4848	23.5788	17.6797	21.5194	17.9602	20.6084
2275	912.613	1084.99	742.862	804.81	683.129	770.652		2524	16.9899	14.3523	20.6264	19.6481	0.89801	0
2277	2.39531	2.4603	1.20595	0	7.71413	4.89081		2525	0	1.02517	0	1.87125	365.49	345.659
2280	6596.68	6794.13	7470.83	7529.81	8003.83	7717.7		2526	372.564	353.682	316.271	292.851	0.89801	0.936744
2281	178.451	180.832	139.89	140.522	74.5699	101.31		2530	1122.55	1180.99	1104	1090.94	1041.69	1003.25
2282	45.5109	44.2855	62.7092	54.749	64.2844	63.5806		2531	588.578	665.333	613.88	639.032	537.01	518.956
2286	841.951	975.511	705.478	824.885	685.7	693.098		2532	13.3492	19.4782	17.6797	11.2275	14.3682	6.55721
2287	1921.04	1857.53	1836.65	1768.39	1831.68	1562.27		2533	7.28138	3.0755	9.82208	12.1631	29.6343	29.0391
2288	2986.95	3194.7	4183.42	4358.93	4615.62	4485.57		2534	781.534	742.22	757.283	807.444	974.341	1005.13
2289	1330.59	1247.37	1173.38	1022.89	1106.55	1045.24		2535	599.5	521.81	712.101	705.461	554.072	590.149
2294	44.3132	31.984	103.711	93.9858	171.425	187.248		2537	231.79	282.946	616.827	656.809	4162.28	3857.51
2295	179.648	216.507	200.187	188.884	262.28	241.047		2539	9500.98	9147.56	7978.48	7883.57	9998.44	9259.71
2296	144.916	153.769	120.595	136.872	179.996	186.55		2542	952.647	1019.02	558.877	551.083	728.286	668.835
2297	540.142	527.735	1414.57	1606.88	1260.83	1155.63		2547	9791.02	10869.8	6894.12	6597.09	1.79602	11.2409
2298	7.18593	9.84122	9.64756	15.5122	13.714	15.3711		2548	1950.2	1894.51	4347.25	4478.84	9118.39	8358.57
2300	13.1742	15.992	15.6773	17.3372	25.7138	30.7423		2549	412.611	400.84	235.73	218.001	3931.49	3749.79
2303	39.5226	34.4443	126.624	135.047	85.7125	102.008		2550	1182.01	937.002	930.151	982.406	246.055	292.264
2304	2.39531	6.15076	4.82378	4.56242	3.4285	2.09606		2551	1577.63	1584.91	1257.23	1323.91	735.47	803.726
2305	1525.81	1696.38	2422.74	2470.09	3143.08	3371.87		2553	1075.22	1048.74	690.492	648.388	1018.34	1171.87
2306	120.963	129.166	108.535	83.9484	111.426	132.751		2554	1.21356	0	3.92883	2.80687	833.353	876.792
2307	13.1742	34.4443	2.41189	0.912483	1.71425	3.49344		2555	440.523	486.954	482.264	492.139	2.69403	2.81023
2308	500.62	445.315	354.548	320.282	293.137	323.492		2556	248.78	269.619	186.62	183.382	465.169	531.134
2309	2007.27	1922.73	1527.93	1444.46	1474.26	1455.37		2557	42.4747	44.0821	4.91104	1.87125	158.948	138.638
2310	310.193	328.451	416.051	464.454	443.134	454.846		2558	75.2409	90.2146	70.719	57.0731	22.4502	14.9879
2312	806.022	832.813	1218	1268.35	1093.69	1149.34		2560	47.3289	50.2331	15.7153	15.9056	66.4527	64.6353
2313	500.62	514.204	844.162	812.11	952.266	879.648		2561	58.251	66.6358	31.4307	29.0044	9.87811	19.6716
2314	3479.19	3908.19	6338.45	6654.74	4919.9	5154.22		2562	1325.21	1390.13	1130.52	1227.54	42.2065	34.6595
2315	4.79062	14.7618	12.0595	4.56242	7.71413	9.78163		2563	2.42713	5.12583	5.89325	3.7425	1088.39	1184.98
2316	63864.9	64934.8	48208.9	53267.1	35922.1	38130.2		2564	940.511	859.089	1014.62	1066.61	4.49005	3.74698
2317	34124.8	35936.4	33578.3	33329.4	20330.1	24045.3		2567	13.3492	11.2768	8.83987	7.485	766.9	799.043
2318	10096.2	10854.9	28600.2	31809.2	10757.8	12591		2569	7.28138	4.10066	3.92883	2.80687	15.2662	18.7349
2319	2576.16	2914.23	2309.39	2493.82	1708.25	1722.26		2570	4.85425	3.0755	1.96442	2.80687	4.49005	0.936744
2321	120.963	104.563	33.7665	36.4993	23.9995	20.9606		2571	61.8917	54.3338	220.997	180.576	1.79602	0.936744
2323	39.5226	39.3649	12.0595	20.0746	17.1425	24.4541		2572	6.06781	3.0755	2.94662	2.80687	104.169	93.6744
2324	0	2.4603	0	2.73745	4.28563	0		2574	14.5628	11.2768	3.92883	1.87125	4.49005	1.87349
2326	7.18593	1.23015	0	0	0.857125	0		2580	1338.56	1191.24	1595.11	1774.88	2.69403	18.7349
2327	8.38358	2.4603	0	0	0	0		2581	600.714	679.685	592.272	626.869	1623.6	1506.28
2328	10.7789	14.7618	8.44162	7.29986	10.2855	9.78163		2582	3032.69	3105.23	2473.2	2512.15	441.821	528.324
2329	75.4522	62.7378	54.2675	66.6113	47.1419	57.9911		2583	1806.99	1826.85	1391.79	1417.47	2868.24	2799.93
2330	92.2194	93.4916	42.2081	41.0617	46.2848	34.9344		2584	280.333	242.964	406.634	327.469	2188.45	2262.24
2331	1.19765	0	2.41189	1.82497	2.57138	0.698688		2585	398.049	437.746	496.015	471.555	344.836	347.532
2332	1756.96	1597.97	1006.96	908.833	983.122	1032.66		2587	1.21356	1.02517	0	0.935625	478.639	436.523
2334	46.7085	47.9759	13.2654	17.3372	35.9993	17.4672		2588	1002.4	963.656	1624.57	1566.24	0.89801	1.87349
2335	154000	142207	131475	118707	38885.2	40406.5		2589	3740.2	4061.71	4747.99	4713.68	1814.88	1704.87
2339	1247.96	1136.66	1185.44	1082.2	1052.55	1032.66		2590	5934.32	5893.68	7936.24	7678.67	4007.82	4096.38
2342	1028.79	1086.22	934.608	926.17	1013.98	1037.55		2591	1.21356	0	1.96442	0.935625	7473.24	7371.24
2346	1.19765	4.92061	2.41189	1.82497	10.2855	4.19213		2592	660.178	652.006	732.727	783.118	0.89801	1.87349
2348	341.332	399.799	371.431	384.155	123.426	135.545		2593	391.981	384.437	394.848	389.22	610.647	535.818
2350	1.19765	2.4603	0	0	1.71425	0		2595	342.225	348.556	364.399	342.439	525.336	515.209
2352	0	1.23015	38.5902	38.3243	89.141	69.1701		2596	1624.96	1632.06	1196.33	1192.92	261.321	234.186
2353	1810.85	1733.28	37.3843	53.8365	41.142	56.5937		2597	149658	156483	123358	120873	1250.93	1245.87
2354	1168.91	1305.19	42.2081	83.9484	36.8564	28.6462		2615	32.7662	29.7298	59.9147	66.4294	166986	151842
2355	2033.62	2087.57	2013.93	2037.57	1892.53	1934.67		2617	7772.87	8367.41	7133.78	6803.86	47.5945	41.2167
2356	1191.67	1420.83	1312.07	1407.05	1361.97	1413.44		2618	5826.31	6205.33	4619.33	4375.92	10296.6	9253.16
2357	34.732	39.3649	27.7367	34.6744	36.8564	34.9344		2619	389.554	381.362	456.727	452.842	4926.48	5016.26
2358	8.38358	6.15076	10.8535	10.0373	9.42838	5.5895		2620	29.1255	30.755	35.3595	39.2962	204.746	238.87
2359	10.7789	22.1427	2.41189	1.82497	0.857125	4.19213		2621	388.34	359.833	566.734	546.405	37.7164	45.9005
2395	305.402	377.657	422.081	444.379	562.274	619.037		2622	417.466	446.972	412.527	392.962	551.378	525.513
2444	46.7085	38.1347	42.2081	41.0617	49.7133	42.6199		2623	3.64069	0	0.982208	0	405.9	484.297
2475	3052.82	2995.42	3014.86	2984.73	2838.8	2853.44		2624	1656.51	1840.17	2656.87	2702.08	3128.67	3246.75
2483	668.291	631.068	616.238	679.8	714.842	690.303		2625	77.668	73.812	106.078	87.9487	92.495	88.0539
2487	3.59296	13.5317	4.82378	2.73745	5.14275	3.49344		2626	316.74	335.229	409.581	417.289	467.863	459.941
2491	340.134	295.236	429.317	372.293	443.991	403.143		2627	313.099	284.996	396.812	392.027	408.594	385.002
2494	10.7789	9.84122	13.2654	4.56242	11.9998	16.0698		2628	281.547	319.852	181.709	155.314	223.604	187.349
2495	29554.5	33760.3	21020.8	21672.4	55339.4	50204.2		2629	3097.01	3200.57	3525.15	3548.82	4422.7	4200.36
2498	71.8593	88.5709	62.7092	63.8738	137.14	134.148		2630	998.762	928.801	842.735	823.35	929.44	859.931
2512	27025.1	35326.3	32736.6	37212.9	69104.9	67007.6		2631	2035.14	2054.43	1694.31	1646.7	1617.32	1541.88
2516	4.79062	0	1.20595	0.912483	0	2.79475		2632	729.351	785.277	637.453	586.637	739.96	696.001
2517	1624.02	1466.34	1267.45	1285.69	1277.12	1153.53		2633	264.557	303.449	575.574	513.658	364.592	372.824
2519	4907.99	4845.57	5033.62	5048.77	5213.89	4818.15		2634	242.713	242.964	268.143	308.756	306.221	283.833
2520	0	0	2.41189	4.56242	1.71425	2.09606		2635	769.399	799.63	1317.14	1348.24	1206.03	1166.25
2521	5989.47	7357.54	6490.4	7316.29	8446.97	8371.67		2636	10.9221	9.2265	12.7687	14.97	12.5721	10.3042
2523	8.38358	8.61106	19.2951	11.8623	12.8569	15.3711		2637	41.2611	42.0318	50.0926	66.4294	71.8408	65.5721
2524	11.9765	6.15076	1.20595	5.4749	6.857	4.89081		2639	239.072	272.694	301.538	272.267	244.259	230.439
2525	0	2.4603	2.41189	2.73745	0.857125	2.09606		2642	21.8441	5.12583	17.6797	22.455	12.5721	7.49395
2526	105.394	110.714	83.2102	99.4607	74.5699	78.253		2643	99.5121	120.97	235.73	235.777	202.95	208.894
2530	1571.32	1549.99	1629.23	1511.98	1583.97	1455.37		2644	134.705	132.246	200.37	188.061	148.172	143.322
2531	1521.02	1379	2659.11	2509.33	2666.52	2594.23		2645	24.2713	15.3775	24.5552	11.2275	15.2662	15.9246
2532	2.39531	12.3015	2.41189	0.912483	0.857125	2.09606		2646	1.21356	1.02517	0	2.80687	2.69403	0
2533	73.0569	72.579	79.5924	77.5611	201.424	216.593		2647	851.921	910.348	662.008	673.65	711.224	645.417
2534	1418.02	1495.86	1754.65	1790.29	1674.82	1560.17		2648	2457.46	2462.45	2443.73	2495.31	2345.6	2422.42
2535	580.862	626.147	629.503	814.847	448.276	430.392		2649	53.3968	50.2331	31.4307	32.7469	45.7985	64.6353
2537	589.246	467.458	949.079	1018.33	679.7	572.225		2650	98.2986	103.542	140.456	104.79	176.908	194.843
2539	3186.96	3751.96	1970.51	2177.18	1877.1	1871.78		2651	174.753	154.8	238.677	263.846	361.898	354.089
2542	758.115	805.75	530.616	572.127	620.559	626.024		2653	424.747	429.545	360.47	337.761	491.211	379.381
2543	4018.13	5397.91	4957.64	5046.94	3543.35	4286.45		2661	27.9119	28.7047	31.4307	27.1331	19.7562	25.2921
2547	9605.19	9924.87	11505.9	11484.5	13437.1	12737.8		2662	71.6002	95.3405	228.855	269.46	128.415	88.9907
2548	1224	1189.56	918.93	986.394	716.557	725.238		2664	9142.98	9605.81	9400.72	9280.46	10575	9935.11
2549	960.519	767.615	506.497	421.567	488.561	529.605		2665	5751.07	6119.22	5570.1	5674.56	6240.27	5968.93
2550	1425.21	1556.14	921.342	938.033	481.704	738.513		2668	84.9494	84.0636	184.655	228.292	182.296	183.602
2551	1247.96	1016.11	911.695	755.536	1062.84	1053.62		2669	1473.27	1430.11	924.258	945.917	2096.85	2303.45
2553	619.187	604.005	607.796	618.664	791.984	712.661		2670	3.64069	2.05033	10.8043	11.2275	2.69403	9.36744
2555	13.1742	12.3015	4.82378	6.38738	21.4281	16.7685		2671	1122.55	1105.13	831.93	828.028	1137.78	1046.34
2556	517.387	565.87	650.005	667.938	617.13	607.159		2672	23.0577	31.7802	38.3061	30.8756	53.8806	51.5209
2558	8.38358	7.38091	9.64756	15.5122	69.4271	108.995		2673	4029.03	4253.41	5580.91	5629.65	6336.36	6986.24
2560	2.39531	0	0	2.73745	2.57138	0		2674	883.474	884.718	1242.49	1128.36	608.851	618.251
2561	0	0	0	0	0.857125	1.39738		2675	32.7662	15.3775	42.235	46.7812	35.9204	57.1414
2562	20.3601	11.0714	13.2654	12.7748	78.8555	116.681		2676	4.85425	10.2517	2.94662	12.1631	8.08209	7.49395
2564	126.951	103.333	30.1486	54.749	56.5703	95.0215		2677	1958.69	1963.19	2172.64	2153.81	2350.09	2241.63
2565	2.39531	2.4603	2.41189	0.912483	14.5711	17.4672		2678	66.7459	70.7365	169.922	165.606	193.072	179.855
2566	0	2.4603	0	0	5.99988	0.698688		2683	5747.43	6002.35	6729.11	6736.5	0	0.936744
2567	1.19765	2.4603	0	4.56242	9.42838	4.19213		2686	808.233	777.076	1041.14	1014.22	5939.44	5935.21
2568	14.3719	14.7618	0	0	0	0.698688		2687	12.1356	4.10066	37.3239	37.425	797.433	840.259
2570	3.59296	15.992	2.41189	4.56242	1.71425	4.89081		2690	132.278	130.196	145.367	137.537	11.6741	14.0512
2571	219.171	194.364	354.548	357.693	319.708	331.877		2695	7.28138	5.12583	1.96442	6.54937	132.905	157.373
2572	2.39531	2.4603	2.41189	1.82497	0.857125	1.39738		2696	20.6306	11.2768	31.4307	50.5237	4.49005	1.87349
2574	16233	21862.3	20742.3	22197.1	19563.9	17539.2		2697	3671.03	4190.88	6597.49	6883.39	44.0025	36.533
2580	1487.49	1361.78	1857.16	1966.4	1500.83	1503.58		2700	53.3968	66.6358	57.9503	55.2019	8361.37	8156.23
2581	1586.89	1396.22	1444.72	1342.26	1609.68	1447.68		2701	1.21356	0	0	2.80687	58.3706	65.5721
2582	1446.77	1839.08	1161.33	1391.54	1284.83	1368.03		2702	2.42713	12.302	8.83987	8.42062	0.89801	0.936744
2583	1.19765	3.69046	1.20595	0.912483	5.99988	1.39738		2706	40.0476	57.4093	19.6442	17.7769	11.6741	16.8614
2584	192.822	180.832	213.452	297.469	171.425	164.89		2707	16.9899	18.453	22.5908	16.8412	37.7164	41.2167
2585	403.61	301.387	447.406	437.079	462.848	445.763		2709	3.64069	2.05033	0	0.935625	26.9403	24.3553
2588	507.806	511.743	364.195	390.543	336.85	334.671		2710	134.705	139.423	134.563	148.764	0	0.936744
2589	3089.95	2665.74	3315.14	3043.13	3693.35	3400.51		2713	1.21356	1.02517	0	0.935625	164.336	162.057
2590	6947.59	7190.24	7271.85	7311.73	6155.87	5860.59		2717	830.077	899.071	878.094	848.612	1.79602	0.936744
2591	59.8827	62.7378	124.212	128.66	161.997	173.973		2719	139.56	157.876	71.7012	74.85	1352.4	1134.4
2592	326.96	397.339	268.926	323.019	273.423	319.999		2720	1970.83	2296.37	2980.02	3075.4	96.087	84.307
2593	499.422	506.823	713.92	845.872	628.273	591.09		2729	1053.37	1146.14	1369.2	1464.25	3250.8	3148.4
2595	222.764	268.173	164.009	169.722	175.711	172.576		2730	811.873	862.165	883.987	981.47	1460.16	1448.21
2596	85.0335	72.579	31.3546	30.1119	25.7138	43.3186		2731	137.133	193.756	141.438	138.472	1125.21	1136.27
2597	91372.7	103437	95214.2	101762	95205.2	92704		2733	1614.04	1760.21	1123.65	1049.77	206.542	171.424
2615	1.19765	3.69046	10.8535	10.9498	8.57125	6.98688		2734	6669.74	6793.78	7281.11	7472.84	1261.7	1169.99
2617	4575.04	4611.84	7915.82	7639.31	9256.09	8986.52		2735	146.841	118.919	30.4485	40.2319	7035.91	6961.88
2618	5073.26	4953.82	6039.37	5869.09	5921.88	5674.74		2736	1674.72	1602.33	2089.16	2004.11	64.6567	91.8009
2619	3.59296	4.92061	1.20595	3.64993	8.57125	6.28819		2737	3164.97	3092.93	3557.56	3617.13	1144.96	1283.34
2620	19.1625	18.4523	12.0595	4.56242	12.8569	17.4672		2738	220.868	211.184	249.481	262.911	1620.91	2058.03
2621	540.142	580.632	838.132	970.882	519.418	574.321		2739	3448.95	3677.27	2528.2	2742.32	241.565	296.948
2622	331.75	408.41	301.486	378.68	365.135	358.427		2740	2.42713	1.02517	0.982208	0	3676.45	3430.36
2623	2.39531	1.23015	1.20595	0	0.857125	2.09606		2741	6.06781	1.02517	2.94662	0	0.89801	0.936744
2624	85.0335	92.2614	112.153	133.223	125.14	133.449		2743	178.394	201.958	193.495	180.576	0.89801	0.936744
2625	15.5695	22.1427	12.0595	24.637	7.71413	9.08294		2744	3197.74	3172.89	3994.64	3981.08	140.09	165.804
2626	17.9648	30.7538	26.5308	30.1119	31.7136	27.2488		2745	1207.49	1392.18	1798.42	1884.35	3295.7	3861.26
2627	102.998	104.563	143.507	144.172	161.997	129.257		2746	3507.2	3602.43	3145.03	3011.78	2210	1916.58
2628	9.58124	4.92061	3.61784	5.4749	2.57138	4.89081		2747	53.3968	24.604	68.7546	46.7812	3580.37	3432.23
2629	3157.02	3900.81	3306.7	3586.97	3659.92	3754.75		2752	4564.21	4957.7	3640.06	3677.94	70.0448	32.786
2630	646.733	808.21	637.945	719.949	720.842	732.923		2760	1769.37	1816.59	2198.18	2113.58	4257.46	4509.49
2631	1368.92	1251.06	886.37	719.949	863.125	854.495		2762	621.344	721.717	552.001	571.667	2056.44	1972.78
2632	2935.45	2580.86	3283.79	3303.19	3593.93	3371.87		2764	1982.96	2055.46	1794.49	1802.01	651.057	644.48
2633	2928.27	2871.17	1097.41	1045.71	1525.68	1472.83		2766	399.262	457.224	851.575	853.29	1785.24	1914.7
2634	568.886	553.568	215.864	232.683	296.565	292.051		2767	649.256	663.283	656.115	628.74	1021.04	948.922
2635	906.625	784.837	836.926	879.634	1109.12	1068.29		2768	3810.59	3885.38	3953.39	3892.2	719.306	814.967
2639	341.332	409.641	300.28	372.293	272.566	275.283		2770	1974.47	2000.1	2539.99	2535.54	3997.94	3782.57
2641	3.59296	2.4603	10.8535	6.38738	5.14275	5.5895		2771	6633.33	6778.4	7859.63	7714.23	2802.69	2660.35
2643	185.636	189.443	370.225	317.544	305.137	294.846		2773	2541.2	2552.66	2153	1932.07	8417.05	7899.56
2644	85.0335	95.9519	72.3567	63.8738	33.4279	43.3186		2774	305.818	305.5	220.997	222.679	2504.55	2434.6
2645	2.39531	0	0	0	0	0		2775	1907.72	1925.26	3337.54	3453.39	281.975	330.671
2646	1.19765	0	2.41189	0.912483	0.857125	2.09606		2776	979.345	965.707	900.685	867.324	2496.47	2669.72
2647	638.35	911.543	681.359	659.725	749.984	740.609		2778	51069.1	53968.8	51135.7	50970	809.107	963.909
2648	1830.02	2241.34	1852.33	2149.81	1760.53	1998.95		2780	7.28138	6.151	14.7331	17.7769	51416.4	46113.1
2649	100.603	88.5709	68.7389	57.4864	64.2844	64.2793		2781	163.831	161.976	90.3632	107.597	9.87811	5.62046
2650	1154.54	1064.08	984.051	884.196	646.272	630.216		2782	16640.4	17551.9	14563.2	14545.2	142.784	143.322
2651	162.881	184.523	328.017	357.693	569.131	507.247		2783	4141.89	4126.29	4567.27	4380.6	17139.4	16695.6
2653	431.156	446.545	485.996	475.404	598.273	539.387		2784	749.982	668.408	628.613	612.834	5810.12	5527.73
2660	26.3484	27.0633	6.02973	1.82497	2.57138	1.39738		2785	12.1356	17.4278	23.573	34.6181	610.647	605.137
2661	0	3.69046	2.41189	7.29986	3.4285	3.49344		2786	286.401	347.531	218.05	229.228	22.4502	21.5451
2662	0	0	0	0.912483	0	1.39738		2787	1797.29	1896.56	1975.22	1926.45	391.532	341.912
2664	3168.99	3646.17	3119.78	3310.49	2926.22	3093.79		2788	46.1154	41.0066	45.1816	47.7169	2604.23	2274.41
2665	7624.27	7189.01	8019.54	7534.37	7805.84	7195.08		2790	13.3492	16.4027	28.484	21.5194	24.2463	28.1023
2668	168.869	186.983	233.953	282.87	259.709	297.641		2791	870.124	1036.44	1357.41	1359.46	14.3682	27.1656
2669	158.09	183.293	473.937	489.091	779.127	700.085		2792	0	1.02517	0.982208	0	2036.69	1721.74
2670	2.39531	1.23015	6.02973	9.12483	5.14275	4.89081		2793	27.9119	16.4027	12.7687	15.9056	10.7761	9.36744
2671	285.042	339.522	430.522	455.329	457.705	449.955		2794	2259.65	1843.25	1912.36	1575.59	2410.26	1309.57
2672	26.3484	28.2935	26.5308	29.1995	35.1421	32.1396		2796	44.9018	41.0066	20.6264	18.7125	26.0423	30.9125
2673	4050.47	3392.76	4124.33	3748.48	4243.63	4364		2797	6.06781	4.10066	4.91104	9.35625	1.79602	6.55721
2674	470.678	362.895	189.333	217.171	125.997	143.93		2798	8.49494	12.302	4.91104	9.35625	0.89801	11.2409
2675	21.5578	22.1427	2.41189	4.56242	5.14275	4.89081		2799	5515.64	5409.8	7025.74	7329.68	6477.34	6752.05
2676	2.39531	0	1.20595	0	0	2.79475		2800	1183.22	1231.22	1132.49	1158.3	963.565	1089.43
2677	1612.04	1641.02	1688.32	1519.28	1462.26	1576.24		2801	3185.6	3107.28	3699	3692.91	3097.24	3321.69
2678	761.708	741.782	990.081	1050.27	827.983	806.285		2802	2114.03	1931.41	2585.17	2732.96	2439.89	2425.23
2679	3.59296	8.61106	13.2654	24.637	5.14275	13.2751		2803	3617.63	3500.94	3497.64	3696.65	3093.64	3800.37
2681	0	0	2.41189	0	0	0		2804	1947.77	1594.13	2753.13	2761.96	1939.7	2247.25
2683	4839.72	5047.31	4375.17	4164.57	4448.48	4406.62		2805	1775.44	1921.16	1357.41	1382.85	1810.39	1618.69
2686	1013.22	1158.8	889.988	865.034	451.705	542.88		2806	9314.09	9966.67	8322.25	8148.36	9932.89	9131.38
2687	98.2077	111.944	30.1486	37.4118	28.2851	12.5764		2810	6.06781	2.05033	0.982208	1.87125	11.6741	2.81023
2689	0	0	1.20595	1.82497	0	0.698688		2811	65.5324	65.6106	79.5589	68.3006	41.3085	50.5842
2690	21.5578	25.8332	18.0892	16.4247	41.142	53.7989		2817	2337.32	2149.77	3860.08	3808.93	4726.23	4524.47
2691	0	0	1.20595	0	1.71425	0		2819	26.6984	19.4782	14.7331	14.0344	12.5721	12.1777
2693	1.19765	0	1.20595	0	0	0		2820	2968.37	2972.98	1877	1984.46	2347.4	2745.6
2694	1.19765	0	0	0	1.71425	2.09606		2821	19483.7	20359.8	18247.5	18086.6	23819.7	22521.2
2695	4.79062	9.84122	0	5.4749	2.57138	2.79475		2822	44.9018	38.9563	53.0392	52.395	24.2463	28.1023
2696	61.0804	44.2855	33.7665	41.9742	12.8569	17.4672		2823	20.6306	21.5285	11.7865	14.0344	12.5721	23.4186
2697	6385.89	5953.94	9040.97	8396.67	6104.44	5920.68		2824	167.472	163.001	92.3276	87.0131	141.886	205.147
2700	233.543	259.562	173.656	238.158	206.567	221.484		2825	36.4069	36.906	40.2705	22.455	37.7164	32.786
2701	0	0	0	1.82497	0	0		2826	14.5628	10.2517	10.8043	12.1631	12.5721	14.9879
2702	408.4	376.427	91.6518	108.585	47.1419	40.5239		2827	189.316	189.656	150.278	156.249	200.256	241.68
2703	0	1.23015	1.20595	0	0	0		2828	15.7763	18.453	20.6264	14.97	27.8383	36.533
2705	2.39531	4.92061	2.41189	0.912483	4.28563	1.39738		2831	13.3492	11.2768	33.3951	37.425	15.2662	20.6084
2707	7.18593	3.69046	48.2378	54.749	29.9994	29.3449		2840	4.85425	6.151	7.85767	5.61375	0	1.87349
2709	27.5461	20.9126	95.2697	119.535	100.284	87.3359		2841	1.21356	0	2.94662	0	0	0.936744
2710	108.987	93.4916	100.093	120.448	203.996	170.48		2842	53.3968	39.9815	19.6442	16.8412	0.89801	0
2712	0	0	0	0.912483	0.857125	0		2843	2.42713	5.12583	2.94662	3.7425	4.49005	5.62046
2713	2.39531	1.23015	2.41189	1.82497	5.14275	2.79475		2845	1.21356	2.05033	0	0.935625	0.89801	1.87349
2717	452.713	575.711	618.65	667.938	578.559	559.649		2846	27.9119	34.8556	20.6264	29.94	26.0423	36.533
2719	11.9765	9.84122	4.82378	2.73745	0.857125	0.698688		2847	1.21356	0	0.982208	0.935625	3.59204	4.68372
2720	2643.22	2835.5	2278.03	2150.72	2465.09	2392.31		2850	30.3391	28.7047	41.2527	33.6825	2.69403	1.87349
2729	905.427	905.392	935.814	841.309	1399.69	1309.34		2852	21.8441	34.8556	51.0748	45.8456	17.0622	19.6716
2730	408.4	369.046	558.353	583.989	1746.82	1674.06		2857	2.42713	2.05033	2.94662	6.54937	1.79602	0.936744
2731	150.904	126.706	365.401	291.082	233.138	192.139		2859	6.06781	8.20133	9.82208	14.97	19.7562	26.2288
2733	788.057	845.114	835.72	852.259	1029.41	980.957		2861	334.943	297.298	640.4	660.551	44.0025	47.7739
2734	10023.2	10066.3	7877.23	7422.14	6215.01	6190.37		2862	4.85425	3.0755	4.91104	4.67812	3.59204	2.81023
2735	112.58	127.936	32.5605	28.287	25.7138	20.2619		2863	57.0374	67.661	53.0392	61.7512	13.4701	8.4307
2736	314.983	286.625	306.31	278.307	240.852	231.266		2868	4.85425	6.151	19.6442	16.8412	427.453	442.143
2737	1107.83	997.653	542.675	544.752	643.701	640.696		2869	831.29	860.114	957.653	1072.23	3.59204	2.81023
2738	164.079	168.531	144.713	175.197	95.1409	126.462		2870	1583.7	1472.14	1099.09	1120.88	64.6567	57.1414
2739	3419.3	3182.4	4701.98	4349.81	4339.62	4088.72		2872	893.182	870.366	1149.18	1093.75	15.2662	8.4307
2740	0	0	0	0	0.857125	0.698688		2873	4098.2	3881.28	4100.72	4232.77	963.565	897.401
2741	0	1.23015	2.41189	1.82497	5.99988	4.19213		2874	1330.06	1358.35	1051.95	1061.93	1461.96	1487.55
2742	0	1.23015	0	0.912483	0	0		2875	25.4848	18.453	30.4485	38.3606	1426.04	1479.12
2743	750.929	730.71	594.531	583.077	549.417	486.985		2876	1552.15	1516.22	2232.56	2184.68	4951.63	4982.54
2744	3743.87	3270.97	3112.54	3008.46	3497.07	3552.83		2877	2.42713	1.02517	1.96442	0.935625	1178.19	1052.9
2745	285.042	303.848	458.259	409.705	583.702	590.391		2878	567.947	599.722	1463.49	1371.63	33.2264	28.1023
2746	3329.48	3060.62	3884.35	3680.04	3785.06	3524.88		2879	3821.51	3901.78	2981	3051.07	2759.58	2423.36
2747	29.9414	8.61106	10.8535	24.637	41.142	13.2751		2882	432.028	444.922	472.442	493.074	2.69403	0.936744
2752	982.077	900.471	615.032	549.315	463.705	492.575		2885	3703.79	3868.98	3951.42	3691.98	1806.8	1566.24
2760	1630.01	1730.82	2188.79	2215.51	1679.97	1761.39		2886	1.21356	5.12583	0.982208	2.80687	3669.27	3381.65
2762	524.573	530.196	513.733	453.504	587.131	453.448		2887	4366.4	4376.43	3308.08	3233.52	516.356	482.423
2764	4176.22	3478.87	3509.3	3120.69	3895.63	3647.15		2888	29.1255	44.0821	23.573	14.97	4134.44	3943.69
2766	3.59296	4.92061	3.61784	1.82497	3.4285	5.5895		2889	2391.93	2245.11	2648.03	2593.55	0.89801	7.49395
2767	659.908	695.036	760.951	821.235	803.983	745.5		2890	18.2034	14.3523	50.0926	41.1675	3947.65	4190.06
2768	1819.24	1909.2	1825.8	1959.1	2482.23	2313.35		2891	10.9221	7.17616	11.7865	12.1631	22.4502	25.2921
2769	0	0	2.41189	0.912483	3.4285	1.39738		2892	76.4544	93.2901	131.616	141.279	2447.97	2675.34
2770	646.733	554.799	867.075	830.36	663.415	663.753		2893	35.1933	32.8053	28.484	22.455	33.2264	27.1656
2771	10178.9	11287.9	9698.21	9988.04	8176.12	8196.3		2894	218.441	181.454	299.574	313.434	0	3.74698
2773	3412.12	3115.98	3213.84	3073.24	3395.07	2986.89		2895	9.7085	9.2265	8.83987	8.42062	134.701	181.728
2774	9.58124	9.84122	3.61784	4.56242	32.5708	24.4541		2896	3762.04	3506.07	8021.7	8095.03	33.2264	44.9637
2775	180.846	227.578	104.917	103.111	105.426	129.257		2897	21.8441	11.2768	3.92883	7.485	260.423	266.972
2776	1029.98	902.932	941.843	906.096	980.551	943.927		2898	33.9798	44.0821	75.63	91.6912	12.5721	13.1144
2778	22338.7	24797.4	17200.4	17426.6	15272.3	15088.9		2899	18.2034	15.3775	31.4307	25.2619	7792.93	7399.34
2780	82.6382	68.8885	36.1784	31.9369	20.571	20.9606		2900	83.7358	62.5351	82.5055	83.2706	3.59204	3.74698
2781	11.9765	9.84122	1.20595	1.82497	4.28563	5.5895		2901	64.3188	29.7298	66.7902	97.305	28.7363	44.9637
2782	10883.1	11562.2	11309.4	11186.1	11572.9	11151.8		2902	16.9899	12.302	21.6086	15.9056	40.4104	57.1414
2783	2807.3	3315.26	3550.3	3949.23	3119.08	2999.47		2903	2.42713	7.17616	8.83987	6.54937	81.7189	80.56
2784	100.603	72.579	69.9448	89.4233	71.9985	105.502		2904	6.06781	6.151	7.85767	3.7425	63.7587	69.319
2785	16.7672	7.38091	14.4713	10.0373	5.14275	11.179		2905	132.278	126.095	270.107	282.559	8.08209	6.55721
2786	215.578	168.531	82.0043	103.111	112.283	106.201		2906	314.313	319.852	384.043	368.636	8.9801	5.62046
2787	1804.87	1770.19	1843.89	1770.22	1833.39	1692.92		2907	5232.88	5471.31	8251.53	8112.8	6.28607	5.62046
2788	92.2194	89.8011	19.2951	23.7246	26.5709	23.7554		2908	3581.22	3564.5	2934.84	3016.45	137.396	141.448
2790	11.9765	6.15076	12.0595	13.6872	10.2855	6.28819		2909	6334.8	5734.78	5071.14	5229.21	589.094	501.158
2791	457.504	478.529	507.703	527.415	660.843	559.649		2911	6.06781	6.151	12.7687	2.80687	9096.84	8441
2793	89.8241	118.095	337.665	409.705	197.139	194.934		2912	2.42713	1.02517	5.89325	6.54937	2280.94	2770.89
2794	1744.98	1494.63	1655.76	1795.77	1806.82	1666.37		2914	95.8715	88.1643	146.349	151.571	4670.55	5196.12
2796	92.2194	79.9599	30.1486	52.0115	34.285	41.9213		2915	160.19	148.649	76.6122	106.661	5.38806	7.49395
2797	3.59296	3.69046	6.02973	11.8623	2.57138	6.28819		2917	0	2.05033	2.94662	0	2.69403	4.68372
2798	8.38358	14.7618	10.8535	13.6872	5.99988	6.28819		2918	52.1832	50.2331	44.1994	37.425	86.2089	88.9907
2799	7498.52	7018.02	6638.73	6252.33	7009.57	6948.45		2919	5867.58	6166.37	8940.06	9280.46	37.7164	38.4065
2800	577.27	583.092	477.554	507.341	545.989	583.404		2920	229.363	202.983	176.797	192.739	0.89801	0
2801	1965.35	2102.33	1718.47	1799.42	1700.54	1736.24		2921	260.916	210.159	324.129	442.551	42.2065	40.28
2802	3606.14	3614.19	3158.37	3342.43	2891.94	2942.17		2922	3.64069	2.05033	0.982208	4.67812	5990.62	5490.26
2803	5160.69	4321.52	5067.38	4730.31	5195.89	4986.53		2923	13340.7	14319.5	16649.4	16330.4	213.726	187.349
2804	3555.84	3213.16	2349.18	2210.95	1775.96	2045.76		2925	18.2034	6.151	10.8043	6.54937	422.065	386.875
2805	1276.7	1462.65	1648.53	1571.3	1846.25	1799.12		2926	2531.49	2597.77	2600.89	2573.9	1.79602	4.68372
2806	4437.31	4823.43	6380.66	6386.47	6414.72	6783.56		2931	3850.63	4042.23	3448.53	3460.88	18572.6	17279.2
2810	39.5226	31.984	142.302	163.334	77.9984	44.0173		2932	1763.31	1733.56	1791.55	1807.63	3.59204	10.3042
2811	21.5578	23.3729	13.2654	15.5122	10.2855	17.4672		2934	2414.99	2611.1	4229.39	4462.93	2821.55	2658.48
2814	0	1.23015	1.20595	4.56242	1.71425	0		2935	14724.2	15567.1	12594.9	12621.6	3934.18	3449.09
2817	2380.94	2178.6	2555.4	2758.44	2372.52	2272.13		2936	2374.94	2414.27	2357.3	2326.9	1418.86	1598.09
2819	8.38358	6.15076	4.82378	1.82497	7.71413	4.89081		2937	1999.95	2011.38	2054.78	2002.24	3604.61	3427.55
2820	2309.08	1986.7	2124.88	1963.66	2584.23	2455.89		2941	493.92	492.08	401.723	392.962	16506.3	16034.2
2821	9656.69	10504.3	10076.9	10280	8866.96	9263.9		2944	65.5324	72.7868	74.6478	86.0775	2861.96	2705.32
2822	15.5695	20.9126	14.4713	20.0746	12.8569	20.9606		2946	253.635	262.443	332.969	357.409	1933.42	1742.34
2823	33.5343	24.603	4.82378	2.73745	4.28563	1.39738		2947	928.375	1046.69	1298.48	1222.86	423.861	433.712
2824	165.276	141.467	112.153	83.9484	70.2843	81.0478		2948	162.617	188.631	149.296	172.155	66.4527	58.0781
2825	25.1507	38.1347	153.155	146.91	108.855	115.283		2950	8771.63	8714.94	9048.1	9143.86	302.629	261.352
2826	2.39531	1.23015	2.41189	0.912483	2.57138	2.79475		2952	123.783	100.466	172.869	177.769	1398.2	1175.61
2827	40.7203	45.5156	91.6518	103.111	125.14	121.572		2953	18.2034	10.2517	19.6442	19.6481	137.396	126.46
2828	17.9648	20.9126	48.2378	36.4993	54.856	51.0042		2954	345.865	356.758	356.542	344.31	9946.36	9380.55
2831	20.3601	24.603	19.2951	12.7748	2.57138	10.4803		2956	5175.84	5466.19	3478	3273.75	115.843	108.662
2835	0	0	1.20595	0	1.71425	0.698688		2957	584.937	574.093	519.588	498.688	24.2463	14.9879
2838	3.59296	4.92061	4.82378	11.8623	27.428	20.2619		2958	1186.86	1284.53	1065.7	1097.49	210.134	198.59
2840	34.732	46.7458	38.5902	56.574	24.8566	21.6593		2959	582.51	628.427	664.955	667.1	3794.09	3936.2
2841	15.5695	7.38091	14.4713	11.8623	10.2855	6.98688		2960	604.354	583.32	565.752	618.448	340.346	603.263
2842	162.881	172.221	360.578	349.481	263.995	233.362		2961	961.142	1045.67	896.756	810.251	1571.52	1303.95
2843	0	4.92061	0	0.912483	0.857125	0		2962	1840.97	1943.72	1903.52	1873.12	651.057	632.302
2845	1.19765	1.23015	0	0	0	2.09606		2963	860.416	952.379	912.472	919.719	523.54	554.552
2846	65.871	30.7538	49.4438	47.4491	23.1424	39.1265		2965	1041.24	1146.14	1067.66	1105.91	1127	995.759
2847	8.38358	9.84122	0	0	0	0		2966	876.192	893.945	813.268	777.504	2383.32	2295.96
2850	0	1.23015	0	0	1.71425	4.19213		2967	1015.75	929.826	926.222	901.007	964.463	868.362
2852	106.591	142.698	88.034	100.373	89.9981	104.803		2968	604.354	544.363	493.069	507.109	1144.96	1102.55
2854	0	0	1.20595	1.82497	0.857125	0		2969	17389.1	17215.6	16886.1	17635.6	884.54	815.904
2857	0	0	1.20595	0.912483	0	0		2970	13202.3	13066.8	14077	14794.1	817.189	865.551
2859	0	2.4603	1.20595	6.38738	1.71425	2.79475		2971	2046.07	2156.95	1783.69	1700.03	542.398	403.737
2861	8.38358	11.0714	2.41189	3.64993	8.57125	13.9738		2972	475.717	455.174	606.023	563.246	14592.7	14437.1
2862	0	0	1.20595	2.73745	0.857125	2.79475		2975	8962.16	8170.57	8881.13	9015.68	12054.9	11299
2863	128.149	130.396	91.6518	125.01	107.141	103.406		2976	3570.3	3602.43	2577.31	2543.03	2238.74	1974.66
2864	0	0	1.20595	0.912483	0	0		2977	553.385	490.029	503.873	529.564	592.686	618.251
2865	57.4874	67.6584	79.5924	56.574	41.142	16.0698		2979	19.417	18.453	22.5908	21.5194	8571.5	8954.34
2867	1.19765	0	0	1.82497	0.857125	1.39738		2982	138.346	139.423	86.4343	115.082	2795.5	2700.63
2868	21.5578	27.0633	25.3249	17.3372	8.57125	16.0698		2983	279.119	298.323	130.634	144.086	278.383	369.077
2869	308.995	301.387	302.692	396.018	382.278	389.868		2984	1.21356	6.151	11.7865	14.0344	23.3483	28.1023
2870	694.64	762.694	880.34	981.832	861.411	844.713		2986	0	2.05033	0	2.80687	132.007	166.74
2872	1695.88	1743.13	1723.3	1835	1421.97	1481.22		2987	1356.76	1235.33	2141.21	2153.81	262.219	254.794
2873	2551	2796.14	3045.01	3609.78	2494.23	2715.8		2990	2060.63	2032.9	1819.05	1866.57	7.18408	2.81023
2874	1250.35	1502.02	1355.48	1442.64	1411.68	1440		2992	961.142	996.462	968.457	988.02	1.79602	0
2875	19.1625	23.3729	8.44162	16.4247	3.4285	5.5895		2995	997.549	912.398	919.347	923.462	2323.15	2273.48
2876	2449.2	2695.26	3371.82	3827.87	3110.51	2845.75		2997	1530.3	1399.35	1785.65	1882.48	1863.37	1840.7
2877	3.59296	2.4603	4.82378	4.56242	0.857125	2.79475		2998	7.28138	5.12583	0.982208	0.935625	1215.01	1184.98
2878	342.529	397.339	329.223	385.068	507.418	470.915		3000	0	1.02517	0	2.80687	1345.22	1152.2
2879	2774.97	3606.81	2379.33	2602.4	2807.94	2689.95		3001	1.21356	0	0.982208	1.87125	1827.45	1856.63
2880	11.9765	9.84122	12.0595	6.38738	5.99988	10.4803		3005	11863.8	12207.7	4622.27	4515.33	0.89801	1.87349
2882	889.857	841.424	514.939	486.353	412.277	403.841		3006	606.781	629.452	1102.04	1150.82	3.59204	1.87349
2885	2197.7	2217.96	2741.11	2619.74	2502.81	2360.17		3007	2.42713	3.0755	5.89325	1.87125	3.59204	1.87349
2886	4.79062	9.84122	7.23567	0.912483	2.57138	1.39738		3008	4.85425	0	6.87546	7.485	7820.77	8020.4
2887	1298.26	1201.86	904.459	870.509	994.265	1011		3010	0	2.05033	0.982208	0.935625	1066.84	973.277
2888	3.59296	2.4603	6.02973	14.5997	21.4281	20.2619		3013	2.42713	1.02517	0	0.935625	3.59204	4.68372
2889	1870.74	2011.3	1600.29	1627.87	1864.25	1834.05		3014	1339.77	1392.18	743.532	682.07	7.18408	6.55721
2890	2.39531	9.84122	15.6773	14.5997	23.1424	27.9475		3015	8150.29	8610.37	4002.5	3806.12	1.79602	2.81023
2891	2.39531	0	1.20595	0.912483	0	0		3017	476.93	520.784	509.766	508.044	0.89801	0
2892	0	0	2.41189	0	0.857125	0		3018	0	1.02517	0.982208	0	1421.55	1233.69
2893	1.19765	1.23015	0	0.912483	3.4285	3.49344		3020	1901.65	1991.9	1424.2	1515.71	6794.34	6275.25
2894	3.59296	6.15076	1.20595	2.73745	9.42838	18.8646		3021	24965.4	25711.2	16343.9	16423	421.167	411.231
2895	37.1273	38.1347	9.64756	10.9498	9.42838	8.38425		3028	1190.5	1234.3	1049.98	1104.97	1750.22	1463.19
2896	5813.42	5918.26	6173.23	6844.54	6252.73	6045.04		3029	912.599	876.517	1020.51	1042.29	17079.2	17021.6
2897	7.18593	4.92061	6.02973	7.29986	3.4285	6.98688		3030	7152.74	7518.57	6734.02	6884.33	1227.58	1144.7
2898	360.494	254.641	237.571	275.57	293.137	316.505		3032	4099.41	4338.5	4334.49	4461.99	1155.74	1028.54
2900	8.38358	13.5317	16.8832	17.3372	46.2848	39.1265		3033	904.104	1011.84	585.396	615.641	7842.32	7097.71
2901	8.38358	4.92061	3.61784	12.7748	7.71413	4.89081		3034	2.42713	0	1.96442	3.7425	4823.21	4516.98
2902	1.19765	0	1.20595	0	0.857125	0.698688		3035	3890.68	3960.22	3861.06	3821.09	761.512	724.103
2903	3.59296	8.61106	9.64756	6.38738	14.5711	23.0567		3037	3056.96	3007.84	2516.42	2763.84	5.38806	1.87349
2904	0	0	0	0.912483	1.71425	1.39738		3038	43.6883	38.9563	85.4521	69.2362	4023.98	3713.25
2905	11.9765	24.603	25.3249	25.5495	16.2854	22.358		3039	38.834	24.604	32.4129	34.6181	4313.14	5180.19
2906	11.9765	14.7618	16.8832	10.9498	0.857125	4.19213		3040	32.7662	16.4027	17.6797	27.1331	135.599	124.587
2907	2919.88	3820.85	3351.32	3579.67	3422.5	3473.87		3046	0	1.02517	0.982208	0	43.1045	59.0149
2908	3925.91	3556.37	2183.97	1968.23	2632.23	2553		3049	2.42713	3.0755	8.83987	3.7425	35.9204	44.027
2909	3251.63	3182.4	2727.85	2694.56	2957.94	2715.8		3052	682.022	650.981	666.919	675.521	1.79602	0.936744
2911	14.3719	24.603	12.0595	9.12483	20.571	18.1659		3053	4.85425	3.0755	8.83987	8.42062	10.7761	7.49395
2912	3.59296	6.15076	7.23567	8.21235	0.857125	2.09606		3054	6577.51	5834.22	4643.88	4649.12	0	0.936744
2913	4.79062	0	1.20595	0	0	0.698688		3055	0	1.02517	1.96442	0	880.948	753.142
2915	3.59296	0	3.61784	2.73745	3.4285	1.39738		3059	9.7085	12.302	15.7153	14.0344	15.2662	17.7981
2917	1.19765	0	0	0.912483	0	0		3061	1.21356	1.02517	4.91104	3.7425	4965.1	5240.15
2918	2.39531	1.23015	3.61784	4.56242	6.857	7.68556		3062	2.42713	7.17616	1.96442	0.935625	0	1.87349
2919	158.09	105.793	262.896	248.195	254.566	196.331		3064	2503.58	2141.57	2197.2	2208.07	17.0622	14.9879
2920	1.19765	0	0	0	11.1426	0.698688		3065	5669.76	6024.9	4800.05	4702.45	0.89801	1.87349
2921	8.38358	8.61106	19.2951	21.8996	91.7124	53.7989		3066	4707.41	4804.95	3587.02	3543.21	1.79602	5.62046
2922	3.59296	0	1.20595	0.912483	0.857125	1.39738		3068	12959.6	14672.2	8472.53	8467.4	1793.33	2093.62
2923	14247.3	13214.3	11287.6	10980.8	10445.8	9634.9		3069	25521.2	26885	30950.4	31267.6	5949.31	5592.36
2925	200.008	196.824	406.404	464.454	353.136	382.182		3070	970.85	1045.67	526.464	524.886	4107.5	3924.02
2926	3622.91	3223	3442.97	3286.76	3347.93	3138.5		3071	2.42713	0	7.85767	0.935625	10747.4	10100.9
2931	1689.89	1946.1	2152.61	2279.38	2013.39	2133.79		3073	2831.24	3030.39	4938.54	4576.14	29916.3	28849.8
2932	2567.77	2456.61	2311.8	2094.15	2184.81	2135.19		3074	4084.85	4247.26	4927.74	4786.66	714.816	748.458
2934	5824.19	6011.75	5362.84	6128.24	3691.64	3942.69		3075	1044.88	1213.8	2462.4	2414.85	0	1.87349
2935	5800.24	5646.4	6904.04	6642.88	7115.85	6998.05		3077	240.285	253.216	200.37	182.447	4563.69	4215.35
2936	1681.51	1657.01	1628.03	1593.2	3158.51	2848.55		3078	6.06781	16.4027	2.94662	1.87125	5739.18	5436.86
2937	1385.69	1661.94	1927.1	1984.65	1866.82	1934.67		3081	3.64069	4.10066	0.982208	0	2990.37	3095.94
2938	1.19765	0	0	0.912483	0	0		3082	1268.17	1387.05	1303.39	1487.64	197.562	189.222
2939	1.19765	3.69046	0	0	0	0		3083	4.85425	3.0755	8.83987	14.97	40.4104	40.28
2940	0	0	0	0	0	1.39738		3084	452.659	484.904	595.218	523.014	0.89801	1.87349
2941	3.59296	3.69046	2.41189	3.64993	7.71413	2.79475		3087	939.298	1010.81	810.322	882.294	4872.6	5405.01
2944	56.2898	55.3568	20.5011	14.5997	16.2854	13.9738		3090	83.7358	97.3908	137.509	150.636	5.38806	5.62046
2946	191.625	200.515	68.7389	75.7361	35.1421	60.0871		3091	8573.82	9433.58	8525.57	8792.07	554.072	600.453
2947	297.018	319.84	285.809	289.257	482.561	444.365		3092	3470.79	3190.32	2960.38	3167.09	1482.61	1347.97
2948	400.017	429.323	230.336	241.808	305.137	285.763		3093	2874.93	2994.51	2410.34	2419.53	135.599	147.069
2950	6175.11	7116.43	7521.48	8338.27	6948.71	6714.39		3094	5379.72	5877.28	5298.03	4868.06	10188.8	10736
2952	782.068	909.082	358.166	433.429	309.422	336.069		3096	832.504	827.309	995.959	1012.35	2555.74	3065.03
2953	117.37	126.706	74.7686	64.7863	61.713	67.7727		3097	1592.19	1530.57	1787.62	1984.46	2567.41	2604.15
2954	578.467	685.195	372.637	372.293	305.137	283.667		3098	2811.82	3185.19	3168.6	3038.91	6410.89	5439.67
2956	3979.81	3503.47	3094.46	2881.62	3377.07	3153.88		3099	956.287	1038.49	1311.25	1302.39	542.398	675.392
2957	664.698	633.528	742.862	635.088	816.84	764.364		3101	3.64069	3.0755	3.92883	3.7425	1447.59	1893.16
2958	1371.31	1189.56	1585.82	1403.4	1445.97	1429.51		3104	665.032	572.043	662.008	688.62	4330.2	4186.31
2959	722.186	701.187	851.397	812.11	950.552	830.041		3105	793.67	2.05033	753.354	494.01	1350.61	1495.04
2960	706.616	617.536	928.578	833.097	813.412	785.325		3106	1507.24	1569.53	2574.37	2450.4	4.49005	2.81023
2961	822.789	699.957	783.864	838.572	830.554	723.84		3107	30.3391	71.7616	0	41.1675	654.649	698.811
2962	2050.38	2070.35	2510.78	2599.66	2229.38	2291		3108	33.9798	21.5285	36.3417	38.3606	992.301	0.936744
2963	1001.24	975.511	1308.45	1311.24	1430.54	1248.55		3109	19.417	16.4027	22.5908	31.8112	3396.27	2881.42
2965	1800.07	1682.85	2175.53	2209.12	2378.52	2230.91		3110	44.9018	48.1828	43.2172	46.7812	2.69403	0
2966	1574.92	1553.68	1480.9	1365.99	1584.82	1597.2		3111	3.64069	1.02517	12.7687	7.485	35.9204	19.6716
2967	1367.72	1249.83	1271.07	1203.57	1463.97	1354.06		3112	27.9119	15.3775	6.87546	16.8412	42.2065	29.9758
2968	459.899	522.815	391.932	454.417	397.706	506.548		3113	120.143	140.448	91.3454	75.7856	59.2686	47.7739
2969	11574.1	11086.1	8220.93	7483.27	6663.29	6847.14		3115	436.883	447.998	333.951	242.327	3.59204	1.87349
2970	8981.21	8810.35	6824.44	6235.91	5202.75	5432.3		3118	2.42713	2.05033	0.982208	3.7425	12.5721	7.49395
2971	2043.2	1985.47	2232.2	2085.94	2793.37	2678.07		3119	0	1.02517	0.982208	0	69.1468	94.6111
2972	465.888	410.871	482.378	539.278	359.135	393.361		3122	16.9899	42.0318	42.235	31.8112	413.983	360.646
2975	3256.42	3438.28	3869.88	4036.83	2848.23	3178.33		3131	86.163	92.265	27.5018	39.2962	2.69403	1.87349
2976	2071.94	2274.55	1957.25	1908.91	2444.52	2464.97		3133	1685.64	1626.94	2057.73	2122	0.89801	1.87349
2977	130.544	131.626	45.8259	33.7619	53.1418	43.3186		3134	35.1933	41.0066	55.9859	79.5281	52.9826	21.5451
2979	25.1507	36.9046	25.3249	38.3243	27.428	26.5501		3136	0	2.05033	5.89325	29.0044	3.59204	0.936744
2982	34.732	35.6744	1.20595	3.64993	4.28563	0.698688		3137	14.5628	5.12583	11.7865	0.935625	54.7786	50.5842
2983	207.194	147.618	116.977	120.448	176.568	162.096		3139	29.1255	15.3775	32.4129	23.3906	2582.68	2431.79
2984	0	2.4603	0	2.73745	2.57138	2.09606		3140	468.435	470.551	958.635	928.14	134.701	92.7376
2987	2378.54	2267.17	2543.34	2888.01	1823.1	1817.29		3141	962.355	1004.66	875.148	877.616	0.89801	0.936744
2990	1131.78	1235.07	1150.47	1232.76	1174.26	1189.17		3142	61.8917	73.812	50.0926	69.2362	4.49005	4.68372
2992	807.219	802.059	1409.75	1314.89	1567.68	1532.22		3145	1059.44	1184.07	831.93	791.539	17.9602	24.3553
2995	1257.54	1446.66	1347.04	1493.73	2047.67	1920.69		3146	15767.8	16213	7020.82	6955.43	828.863	741.901
2996	1.19765	0	0	2.73745	2.57138	3.49344		3148	5140.65	5386.22	1359.38	1238.77	736.368	807.473
2997	2612.08	2785.06	2894.27	3015.76	1659.39	1823.57		3149	4812.99	5172.99	2176.57	2153.81	135.599	133.954
2998	0	0	6.02973	3.64993	6.857	2.79475		3150	6467.08	6818.38	4517.18	4439.54	1000.38	864.615
3000	0	1.23015	2.41189	0.912483	0	0		3151	16860	17312	6991.36	6804.8	10758.2	9845.18
3001	0	0	1.20595	1.82497	0	0.698688		3155	624.985	629.452	768.087	784.989	2632.96	2624.76
3002	1.19765	2.4603	3.61784	5.4749	5.14275	3.49344		3156	3196.52	3031.42	2224.7	2224.92	2723.66	2853.32
3003	0	1.23015	0	3.64993	4.28563	2.09606		3157	2506.01	2345.58	1663.86	1557.82	5342.26	4977.86
3004	0	1.23015	0	3.64993	1.71425	0.698688		3158	4.85425	11.2768	14.7331	17.7769	11157.8	9625.98
3005	1291.07	1333.48	1404.93	1406.14	1175.98	1035.45		3159	17511.7	17079.3	12703.9	12381.1	664.527	607.947
3006	334.146	419.482	594.531	689.837	432.848	461.832		3161	4450.13	4491.25	1356.43	1324.84	1914.56	2135.78
3007	1.19765	3.69046	1.20595	2.73745	1.71425	1.39738		3162	309.458	327.028	333.951	359.28	1060.55	1044.47
3008	1.19765	6.15076	2.41189	0.912483	1.71425	2.79475		3163	2382.22	2578.29	2823.85	2841.49	26.0423	21.5451
3009	0	1.23015	2.41189	5.4749	1.71425	0.698688		3164	349.506	344.456	329.04	302.207	18916.6	18529.7
3010	1.19765	0	0	0.912483	0	0.698688		3166	54.6103	56.3841	95.2742	144.086	2142.65	2355.91
3012	8.38358	17.2221	7.23567	15.5122	15.4283	6.28819		3167	36.4069	50.2331	26.5196	22.455	814.495	742.838
3014	687.454	781.147	1169.77	1462.71	1167.4	1131.87		3169	288.828	312.676	293.68	280.687	3405.25	3281.41
3015	4874.45	5440.96	8125.66	8622.97	9908.37	9220.58		3170	74.0273	74.8371	100.185	73.9144	417.575	415.914
3017	202.404	242.34	180.892	197.096	113.998	116.681		3171	0	1.02517	1.96442	0	119.435	89.9274
3018	0	1.23015	0	0	0	1.39738		3172	2.42713	0	0.982208	0.935625	44.0025	28.1023
3020	1704.26	1797.25	1177	1073.99	1209.4	1092.75		3174	106.794	92.265	44.1994	39.2962	299.935	310.062
3021	6615.84	6613.3	6128.61	6343.58	7031	6430.02		3175	1.21356	0	0	1.87125	241.565	186.412
3028	1097.05	1301.5	1372.37	1584.98	1404.83	1411.35		3176	192.956	230.662	179.744	192.739	1.79602	4.68372
3029	373.668	431.783	498.055	594.939	479.133	479.3		3177	253.635	259.367	229.837	232.035	0	2.81023
3030	4818.16	5105.13	4599.48	4487.59	4103.06	4197.71		3178	21096.6	21631	12630.2	12827.4	54.7786	55.2679
3032	2324.65	2369.27	2226.18	2251.1	2394.81	2215.54		3181	41918.9	42976	25468.7	24907.3	2.69403	0
3033	676.675	660.592	548.705	572.127	668.558	659.561		3182	8812.89	9356.69	5951.2	5552	223.604	195.779
3034	1.19765	4.92061	3.61784	5.4749	0.857125	0.698688		3183	17907.3	19080.4	13604.6	13489.8	207.44	203.273
3035	2716.28	3012.64	3703.46	3995.76	3251.08	3334.14		3184	8402.71	8722.11	4557.45	4403.05	14199.3	13053.5
3037	8.38358	3.69046	0	2.73745	59.9988	32.8383		3185	4867.6	5352.39	3907.22	3821.09	29784.3	30395.5
3038	102.998	114.404	132.654	145.997	124.283	114.585		3187	23670.5	23495.8	13303	13357	7926.73	7610.11
3039	3.59296	2.4603	4.82378	0.912483	1.71425	1.39738		3188	1774.23	1888.36	1877.98	1869.38	15051.5	14301.3
3040	1.19765	2.4603	4.82378	0	0.857125	0.698688		3189	5867.58	6067.96	3473.09	3211.06	6186.39	5949.26
3043	0	0	2.41189	0	0	0		3190	23674.2	25059.2	18487.1	17821.8	4656.18	4620.02
3044	0	2.4603	2.41189	4.56242	4.28563	2.09606		3191	8038.64	8043.45	5236.15	5046.76	15538.3	15937.8
3045	1.19765	11.0714	0	0.912483	0.857125	0		3192	22767.6	23406.6	14334.3	13862.2	1568.82	1563.43
3046	202.404	199.285	171.244	199.834	216.853	236.855		3195	37.6204	38.9563	81.5233	73.9144	4299.67	4139.47
3047	13.1742	4.92061	21.707	35.5868	20.571	19.5633		3196	3.64069	0	2.94662	0.935625	19321.6	19285.7
3048	16.7672	24.603	30.1486	36.4993	29.9994	27.9475		3198	377.418	348.556	489.14	554.826	6723.4	6390.47
3050	0	0	0	1.82497	0	0		3199	115.288	108.668	87.4165	84.2062	17066.7	17382.2
3052	768.894	762.694	1047.97	1056.66	1117.69	1013.1		3200	354.36	431.595	407.616	430.387	91.597	74.0028
3053	16.7672	14.7618	63.9151	83.9484	56.5703	60.7858		3201	223.296	209.134	217.068	216.129	497.497	516.146
3054	3116.3	3544.07	3160.78	3526.75	3132.79	3377.46		3202	259.702	297.298	248.499	232.971	86.2089	93.6744
3055	19.1625	34.4443	21.707	20.0746	7.71413	3.49344		3203	65.5324	51.2583	60.8969	72.9787	422.065	428.092
3059	235.938	308.768	429.317	482.704	503.99	505.151		3204	97.085	121.995	97.2386	105.726	237.075	256.668
3060	1.19765	0	1.20595	0	0	0		3205	870.124	824.234	757.283	782.182	268.505	286.644
3061	2.39531	0	1.20595	1.82497	0	0		3206	825.223	834.485	809.34	739.144	55.6766	68.3823
3064	3561.82	3705.22	3351.32	3377.1	2944.22	3155.97		3207	228.15	229.637	254.392	229.228	88.903	100.232
3065	3959.45	4086.57	3540.66	3441.89	3027.37	3153.18		3208	10.9221	11.2768	6.87546	13.0987	783.963	788.738
3066	5534.36	5026.4	4343.81	4024.05	4620.76	4188.63		3209	382.272	402.89	369.31	340.567	760.614	727.85
3067	11.9765	15.992	1.20595	0	0.857125	0.698688		3212	280.333	269.619	303.502	285.366	240.667	215.451
3068	8075.78	9483.24	8751.55	9241.63	11319.2	10673.8		3213	425.961	414.167	447.887	461.263	6.28607	11.2409
3069	20381.7	21613.8	19618.3	20326.5	20019	20158.5		3214	311.886	354.707	363.417	351.795	297.241	305.379
3070	863.509	717.179	738.039	796.598	925.695	828.643		3215	163.831	138.397	171.886	165.606	399.614	391.559
3071	29.9414	18.4523	44.62	31.0244	29.9994	39.1265		3216	235.431	219.386	290.734	286.301	344.836	346.595
3073	3615.72	3718.75	3628.69	3573.28	3888.78	3708.63		3217	607.995	565.892	635.489	630.611	396.92	400.926
3074	4672.05	4406.4	5395.4	5357.19	6215.87	5896.92		3218	347.079	353.682	311.36	319.048	156.254	148.006
3075	511.399	410.871	211.04	211.696	302.565	227.073		3219	915.026	1012.86	1053.91	1029.19	280.179	306.315
3077	191.625	190.674	109.741	138.697	161.14	161.397		3221	345.865	330.104	277.965	253.554	761.512	676.329
3078	4.79062	3.69046	0	0	7.71413	2.09606		3222	41.2611	47.1576	68.7546	43.0387	915.072	837.449
3081	3.59296	2.4603	6.02973	1.82497	0.857125	0.698688		3223	817.941	831.41	750.407	746.629	2116.61	1945.62
3082	3.59296	0	0	0.912483	3.4285	0		3224	387.126	364.959	481.282	444.422	397.818	366.267
3083	3.59296	3.69046	1.20595	0.912483	0.857125	0		3225	222.082	230.662	231.801	190.867	79.0249	54.3311
3084	144.916	125.476	324.399	315.719	377.135	346.549		3226	1263.32	1349.12	1437.95	1363.21	845.925	814.03
3087	17.9648	25.8332	19.2951	18.2497	21.4281	30.7423		3227	298.536	269.619	321.182	286.301	475.047	447.764
3090	47.9062	59.0473	53.0616	53.8365	30.8565	30.0436		3228	112.861	137.372	146.349	172.155	205.644	194.843
3091	11577.7	10533.8	13710.4	12391.5	13346.3	13305.8		3229	513.337	544.363	765.14	715.753	1671.2	1560.62
3092	1371.31	1204.32	992.493	917.958	910.267	959.997		3231	20.6306	15.3775	23.573	29.0044	260.423	294.138
3093	3409.72	2960.98	3213.84	2972.87	3082.22	2877.89		3232	70.3866	68.6861	45.1816	44.91	125.721	148.006
3094	2840.84	2844.11	3576.83	3555.03	4568.48	3949.68		3233	106.794	86.114	80.5411	67.365	603.463	533.944
3096	617.99	568.33	613.826	606.801	544.274	612.05		3234	156.55	152.75	126.705	160.927	50.2885	31.8493
3097	1317.42	1125.59	1121.53	1049.36	1247.12	1271.61		3235	93.4443	115.844	134.563	123.502	40.4104	56.2046
3098	7524.86	7784.4	7734.93	7591.86	7399.56	7450.8		3236	243.926	238.864	335.915	321.855	70.0448	91.8009
3099	5125.96	4736.09	3619.04	3694.64	2960.51	3068.64		3237	223.296	230.662	353.595	270.396	132.905	129.271
3101	0	1.23015	1.20595	2.73745	0	2.79475		3238	1.21356	1.02517	0.982208	0.935625	81.7189	82.4335
3104	353.308	403.49	243.601	326.669	252.852	309.519		3239	696.585	752.472	522.535	513.658	189.48	219.198
3105	2178.53	2114.63	1724.5	1754.7	1508.54	1516.15		3240	0	1.02517	1.96442	0	264.913	259.478
3106	2888.74	2850.26	2765.23	3061.38	2419.66	2411.17		3241	1043.66	995.436	1179.63	1328.59	0	0.936744
3107	43.1156	33.2141	55.4735	80.2985	60.8559	13.9738		3242	16.9899	16.4027	10.8043	14.0344	598.973	588.275
3108	558.107	576.941	317.164	370.468	219.424	330.479		3248	53.3968	66.6358	38.3061	36.4894	0	0.936744
3109	34.732	20.9126	18.0892	31.0244	23.9995	27.9475		3251	866.484	842.687	572.627	532.371	1902.88	1688.01
3110	3.59296	1.23015	4.82378	5.4749	3.4285	3.49344		3257	489.066	502.331	598.165	624.997	8.08209	5.62046
3111	0	3.69046	4.82378	2.73745	1.71425	0		3263	3.64069	4.10066	7.85767	14.97	60.1667	72.1293
3112	0	23.3729	28.9427	20.0746	17.9996	20.9606		3265	745.127	705.314	793.624	744.757	1.79602	1.87349
3113	328.157	290.316	319.576	316.632	334.279	314.409		3267	2497.51	2605.97	2191.31	2161.29	842.333	742.838
3115	92.2194	140.237	162.803	175.197	246.852	231.964		3268	763.331	793.479	677.724	633.418	619.627	572.351
3122	0	6.15076	20.5011	0	0	1.39738		3269	735.419	783.227	864.343	888.844	6.28607	9.36744
3131	5.98827	4.92061	9.64756	5.4749	9.42838	8.38425		3270	1.21356	5.12583	8.83987	9.35625	984.219	869.298
3133	2473.16	2542.72	2181.56	2162.58	2004.82	2090.47		3274	77.668	71.7616	78.5767	82.335	2324.05	2416.8
3134	130.544	148.848	109.741	126.835	65.9986	62.1832		3275	1206.28	1278.38	1146.24	1082.52	786.657	621.998
3136	104.196	1.23015	1.20595	7.29986	0	0.698688		3276	5885.78	6070.01	4504.41	4294.52	755.226	858.994
3137	9.58124	18.4523	4.82378	6.38738	4.28563	11.8777		3280	900.464	939.052	896.756	909.427	12.5721	11.2409
3139	94.6147	95.9519	88.034	73.9111	37.7135	27.2488		3281	3128.56	3268.23	3135.21	3123.12	62.8607	77.7497
3140	784.464	777.456	917.724	913.396	867.411	890.827		3290	0	2.05033	0	0.935625	1267.09	1122.22
3141	1028.79	1116.98	610.208	643.301	738.842	753.884		3291	10.9221	7.17616	6.87546	12.1631	6218.72	5991.41
3142	33.5343	34.4443	25.3249	27.3745	40.2849	30.7423		3292	29.1255	30.755	43.2172	39.2962	886.336	884.286
3145	680.268	708.568	540.263	672.5	659.986	615.544		3293	4.85425	2.05033	4.91104	2.80687	3632.45	3123.1
3146	8389.57	8170.67	8749.13	8503.43	11786.3	10517.3		3294	8.49494	15.3775	108.043	101.047	4.49005	12.1777
3148	2640.83	2631.3	2679.61	2715.55	3310.22	2851.34		3295	3623.7	3844.37	3514.34	3585.31	10.7761	10.3042
3149	547.328	487.14	630.709	635.088	780.841	665.849		3297	2322.76	2105.69	2486.95	2507.47	22.4502	26.2288
3150	3857.65	4018.91	3492.42	3555.03	3889.63	3449.42		3298	618.917	657.132	472.442	445.357	4.49005	4.68372
3151	6390.68	6784.29	5787.33	5830.77	7855.55	7393.51		3299	231.79	219.386	361.453	408.868	109.557	88.0539
3155	663.501	733.171	444.994	422.48	391.706	393.361		3300	1020.61	1010.81	1362.32	1333.27	3849.77	3815.36
3156	3262.41	3285.74	2338.33	2043.05	1828.25	1803.31		3301	11337.1	12849.4	9969.41	9849.32	3140.34	2992.9
3157	4450.48	4572.48	3979.62	3939.19	1626.82	1639.12		3303	1919.86	1526.47	1534.21	1576.53	548.684	539.564
3158	3.59296	2.4603	0	0	0	0		3304	1171.09	931.876	790.678	823.35	218.216	212.641
3159	2886.35	3892.2	12212.6	14023	16879.4	18007.3		3305	165.045	128.146	133.58	126.309	1418.86	1356.41
3161	881.474	814.361	1631.64	1590.46	1607.97	1574.84		3306	77.668	80.9881	106.078	98.2406	12259.6	11704.6
3162	265.879	253.411	364.195	427.042	2087.1	2203.66		3308	9678.16	9946.16	8372.34	8113.74	2725.46	2907.65
3163	1012.02	1203.09	2217.73	2433.59	1527.4	1625.15		3309	31306.3	32813.5	33068	32398.8	1470.04	1541.88
3164	174.858	215.277	118.183	135.047	107.141	113.187		3310	10.9221	9.2265	8.83987	12.1631	123.925	123.65
3169	27.5461	33.2141	50.6497	65.6988	57.4274	46.1134		3311	1.21356	1.02517	0.982208	1.87125	77.2288	112.409
3170	1.19765	0	0	0.912483	4.28563	6.98688		3312	83754	92995.9	59180	57360.3	9898.76	9246.6
3171	0	0	2.41189	0	1.71425	0		3313	21802.9	23496.8	17559.9	17095.7	42069.1	38382.1
3172	0	1.23015	3.61784	0	5.14275	2.79475		3315	5196.48	4278.02	4488.69	4516.26	65.5547	44.027
3174	8.38358	13.5317	7.23567	10.9498	13.714	27.2488		3320	54381	57726.1	36519.5	35198.2	2.69403	4.68372
3175	3.59296	1.23015	1.20595	1.82497	2.57138	3.49344		3321	1575.2	1584.91	1520.46	1573.72	84095.9	78172.2
3176	509.003	477.299	267.72	235.421	222.853	198.427		3326	41167.7	44580.4	29908.2	28807.9	24092.7	23449.5
3177	282.646	295.236	86.8281	80.2985	39.4278	30.7423		3329	29737.1	30911.8	20662.7	19812.8	7352.9	6910.36
3178	12635.3	12842.8	11026	11272.8	13689.1	12682.6		3336	5401.57	5632.26	3912.14	3772.44	50273.3	50376.2
3181	21415.3	20698.5	21855.3	21614.9	25392.3	22750		3337	2694.11	2984.26	2009.6	2041.53	1084.8	1430.41
3182	4026.51	4076.72	4390.85	4552.38	5573.03	4945.31		3338	313.099	292.172	365.381	355.537	38037.9	36429
3183	14999.4	15496.2	15316.7	15085.2	16630.8	15307.5		3339	4223.2	3270.28	7291.91	7678.67	29569.7	28770.2
3184	7663.79	6971.27	6020.08	5832.59	7060.14	6397.18		3340	6082.38	6068.98	6826.35	6677.55	5838.86	5039.68
3185	7794.34	7747.5	7040.31	7249.68	7916.41	7441.02		3344	917.453	984.16	718.976	861.71	3367.54	3080.01
3187	8995.58	8710.71	6660.44	6620.06	9046.95	8841.89		3351	4.85425	7.17616	1.96442	0.935625	323.284	343.785
3188	3286.36	3267.28	2590.37	2407.13	2391.38	2251.17		3352	165.045	163.001	203.317	219.872	4733.41	5501.5
3189	3022.88	2988.04	3416.44	3245.7	4285.63	4074.75		3355	27.9119	24.604	24.5552	25.2619	5388.06	5945.51
3190	20773.3	19900.2	19097.3	18573.6	22562.1	20453.4		3356	8.49494	11.2768	22.5908	14.0344	775.88	935.807
3191	4549.89	5121.12	5989.93	6339.93	6491.87	6740.24		3357	32.7662	30.755	25.5374	18.7125	1.79602	5.62046
3192	13538.3	12938.7	11269.6	10946.1	12673.5	12227		3360	0	2.05033	0.982208	0	171.52	160.183
3195	1.19765	3.69046	1.20595	2.73745	1.71425	1.39738		3362	4.85425	7.17616	16.6975	12.1631	23.3483	24.3553
3198	198.811	200.515	347.312	390.543	274.28	275.283		3363	1019.39	1131.78	975.333	1020.77	27.8383	29.9758
3199	31.139	34.4443	13.2654	20.9871	22.2853	21.6593		3364	554.598	533.086	465.567	475.297	38.6144	29.0391
3200	113.777	132.856	89.24	90.3358	87.4268	106.201		3371	6882.11	5889.58	6128	6565.28	0.89801	0.936744
3201	108.987	93.4916	80.7983	91.2483	93.4266	96.4189		3373	6.06781	10.2517	15.7153	18.7125	14.3682	9.36744
3202	28.7437	27.0633	27.7367	13.6872	22.2853	34.9344		3376	10686.6	11225.6	9770.03	9641.61	1008.47	990.138
3204	0	0	1.20595	0	0.857125	0.698688		3382	65.5324	60.4848	138.491	148.764	424.759	464.625
3205	0	0	0	2.73745	14.5711	3.49344		3383	6.06781	10.2517	12.7687	14.97	7544.18	8737.95
3206	0	0	3.61784	0	8.57125	1.39738		3384	1.21356	0	0	0.935625	8.08209	6.55721
3212	341.332	330.911	274.956	269.183	300.851	236.156		3385	203.879	211.184	238.677	218.936	10537.2	10220.8
3213	461.097	435.474	299.074	313.894	201.424	255.72		3394	121.356	149.674	88.3987	101.983	96.9851	96.4846
3214	349.715	424.402	364.195	406.055	395.992	348.645		3396	861.63	901.121	541.197	590.379	9.87811	8.4307
3215	51.4991	54.1267	43.414	54.749	29.9994	34.2357		3397	922.308	956.48	1167.85	1153.63	1.79602	0
3216	150.904	163.61	139.89	182.497	146.568	150.218		3398	1940.49	1890.41	1694.31	1834.76	278.383	270.719
3217	414.388	409.641	365.401	391.455	431.134	379.387		3399	4408.87	4517.91	4653.7	4950.39	165.234	133.954
3218	10.7789	9.84122	19.2951	20.9871	15.4283	16.7685		3400	154.122	130.196	72.6834	101.983	799.229	744.711
3219	88.6264	70.1187	153.155	151.472	183.425	174.672		3416	2002.38	2052.38	1583.32	1650.44	1471.84	1343.29
3221	130.544	153.769	184.51	185.234	179.139	148.82		3417	2379.8	2505.51	1963.43	1792.66	1537.39	1515.65
3222	47.9062	34.4443	41.0021	54.749	54.856	67.7727		3418	3327.59	3416.88	3732.39	3591.86	5384.47	5271.99
3223	281.449	279.245	247.219	232.683	245.995	236.156		3419	1929.56	1876.05	1571.53	1565.3	88.005	103.979
3224	130.544	104.563	144.713	166.072	137.14	126.462		3420	3628.55	3893.58	3025.2	2921.02	1648.75	1867.87
3225	0	0	0	0	1.71425	0		3421	1855.54	1764.31	1608.86	1685.06	2357.28	2218.21
3226	0	0	1.20595	0.912483	2.57138	1.39738		3422	1107.98	1088.73	825.055	796.217	3354.07	3165.26
3229	5.98827	4.92061	3.61784	7.29986	2.57138	5.5895		3423	8374.8	8525.28	9758.24	10249.8	1956.76	1854.75
3231	17.9648	15.992	21.707	22.8121	19.7139	17.4672		3425	104.366	124.045	326.093	310.627	3380.11	3185.87
3232	53.8945	46.7458	38.5902	50.1866	34.285	39.1265		3426	1332.49	1470.09	2359.26	2430.75	1604.74	1608.39
3233	95.8124	104.563	171.244	130.485	169.711	176.069		3428	3501.13	3797.22	3010.47	2993.06	663.629	585.465
3234	69.464	98.4122	65.121	71.1737	91.7124	95.0215		3429	4.85425	11.2768	12.7687	4.67812	7763.29	8548.72
3239	0	1.23015	0	0	0	0.698688		3430	430.815	463.375	595.218	624.997	218.216	215.451
3241	1550.96	1597.97	1491.75	1684.44	1913.1	1686.63		3431	655.324	714.541	545.126	641.839	2692.23	2659.42
3242	34.732	29.5236	28.9427	20.9871	11.1426	10.4803		3433	177.18	196.832	395.83	411.675	4055.41	4012.07
[truncated: 19,212 more rows]

## Sheet: SupplementaryTable2
Supplementary Table 2. Analysis of MPNST JH002-2 CRISPRi screen comparing sgRNA enrichment between cells treated with the radiation (2 Gy x 2 fractions) or no treatment for 10 days
Control T10 / T0 (Growth screen)									Radiation T10 / Control T10 (radiation response screen)
sgRNA ID	target	baseMean	log2FoldChange	lfcSE	stat	pvalue			sgRNA ID	target	baseMean	log2FoldChange	lfcSE	stat	pvalue
GPSM2_-_109419655.23-P1P2|GPSM2_-_109419658.23-P1P2++GPSM2_-_109419655.23-P1P2|GPSM2_-_109419658.23-P1P2	GPSM2	2.74783e+06	7.64955	0.525117	14.5673	4.53363e-48			GPSM2_-_109419655.23-P1P2|GPSM2_-_109419658.23-P1P2++GPSM2_-_109419655.23-P1P2|GPSM2_-_109419658.23-P1P2	GPSM2	2.74783e+06	-4.39835	0.469673	-9.36471	6.71e-18
NF2_+_29999635.23-P1P2|NF2_-_29999645.23-P1P2++NF2_+_29999635.23-P1P2|NF2_-_29999645.23-P1P2	NF2	2.20302e+06	6.98939	0.49295	14.1787	1.24152e-45			NF2_+_29999635.23-P1P2|NF2_-_29999645.23-P1P2++NF2_+_29999635.23-P1P2|NF2_-_29999645.23-P1P2	NF2	2.20302e+06	-4.10555	0.440903	-9.31167	1.01e-17
SPRY2_-_80915252.23-P1P2|SPRY2_+_80915218.23-P1P2++SPRY2_-_80915252.23-P1P2|SPRY2_+_80915218.23-P1P2	SPRY2	1.44285e+06	7.92382	0.63167	12.5442	4.27495e-36			SPRY2_-_80915252.23-P1P2|SPRY2_+_80915218.23-P1P2++SPRY2_-_80915252.23-P1P2|SPRY2_+_80915218.23-P1P2	SPRY2	1442846	-5.63324	0.564975	-9.97077	2.7e-20
KEAP1_-_10613269.23-P1P2|KEAP1_-_10613538.23-P1P2++KEAP1_-_10613269.23-P1P2|KEAP1_-_10613538.23-P1P2	KEAP1	1.01213e+06	7.81183	0.652295	11.9759	4.75108e-33			KEAP1_-_10613269.23-P1P2|KEAP1_-_10613538.23-P1P2++KEAP1_-_10613269.23-P1P2|KEAP1_-_10613538.23-P1P2	KEAP1	1.01213e+06	-2.18537	0.583407	-3.74587	0.00285596
PDCD10_-_167452685.23-P1P2|PDCD10_+_167452631.23-P1P2++PDCD10_-_167452685.23-P1P2|PDCD10_+_167452631.23-P1P2	PDCD10	747290	6.39832	0.511433	12.5106	6.53508e-36			PDCD10_-_167452685.23-P1P2|PDCD10_+_167452631.23-P1P2++PDCD10_-_167452685.23-P1P2|PDCD10_+_167452631.23-P1P2	PDCD10	747290	-2.4183	0.457426	-5.28674	7.86e-06
MSANTD1_+_3250946.23-P1P2|MSANTD1_+_3250943.23-P1P2++MSANTD1_+_3250946.23-P1P2|MSANTD1_+_3250943.23-P1P2	MSANTD1	710447	9.84063	0.653445	15.0596	2.98479e-51			MSANTD1_+_3250946.23-P1P2|MSANTD1_+_3250943.23-P1P2++MSANTD1_+_3250946.23-P1P2|MSANTD1_+_3250943.23-P1P2	MSANTD1	710447	-2.03586	0.584316	-3.48417	0.00616393
RFX5_+_151319685.23-P1P2|RFX5_-_151319513.23-P1P2++RFX5_+_151319685.23-P1P2|RFX5_-_151319513.23-P1P2	RFX5	593832	9.61164	0.678879	14.1581	1.66434e-45			RFX5_+_151319685.23-P1P2|RFX5_-_151319513.23-P1P2++RFX5_+_151319685.23-P1P2|RFX5_-_151319513.23-P1P2	RFX5	593832	-2.17726	0.607071	-3.5865	0.00458464
ZBTB26_+_125693496.23-P1P2|ZBTB26_-_125693746.23-P1P2++ZBTB26_+_125693496.23-P1P2|ZBTB26_-_125693746.23-P1P2	ZBTB26	523468	8.27893	0.492279	16.8175	1.81534e-63			ZBTB26_+_125693496.23-P1P2|ZBTB26_-_125693746.23-P1P2++ZBTB26_+_125693496.23-P1P2|ZBTB26_-_125693746.23-P1P2	ZBTB26	523468	-5.98249	0.440273	-13.5881	8.71e-38
CYP20A1_+_204103755.23-P1P2|CYP20A1_-_204103791.23-P1P2++CYP20A1_+_204103755.23-P1P2|CYP20A1_-_204103791.23-P1P2	CYP20A1	413435	8.32709	0.545121	15.2757	1.1108e-52			CYP20A1_+_204103755.23-P1P2|CYP20A1_-_204103791.23-P1P2++CYP20A1_+_204103755.23-P1P2|CYP20A1_-_204103791.23-P1P2	CYP20A1	413435	-5.6066	0.487518	-11.5003	3.04e-27
PPAP2B_+_57045051.23-P1P2|PPAP2B_+_57044636.23-P1P2++PPAP2B_+_57045051.23-P1P2|PPAP2B_+_57044636.23-P1P2	PPAP2B	234059	6.86915	0.504926	13.6043	3.7767e-42			PPAP2B_+_57045051.23-P1P2|PPAP2B_+_57044636.23-P1P2++PPAP2B_+_57045051.23-P1P2|PPAP2B_+_57044636.23-P1P2	PPAP2B	234059	-4.11484	0.451581	-9.11207	5.98e-17
NECAB3_+_32262195.23-P1|NECAB3_-_32262177.23-P1++NECAB3_+_32262195.23-P1|NECAB3_-_32262177.23-P1	NECAB3	214652	7.1207	0.701891	10.145	3.48701e-24			NECAB3_+_32262195.23-P1|NECAB3_-_32262177.23-P1++NECAB3_+_32262195.23-P1|NECAB3_-_32262177.23-P1	NECAB3	214652	-4.84456	0.627764	-7.71718	4.07e-12
CRMP1_+_5894776.23-P2|CRMP1_+_5894595.23-P2++CRMP1_+_5894776.23-P2|CRMP1_+_5894595.23-P2	CRMP1	191114	6.80888	0.515396	13.211	7.58426e-40			CRMP1_+_5894776.23-P2|CRMP1_+_5894595.23-P2++CRMP1_+_5894776.23-P2|CRMP1_+_5894595.23-P2	CRMP1	191114	-4.05998	0.46094	-8.80805	8.12e-16
IL1R1_-_102759260.23-P1P2|IL1R1_-_102759226.23-P1P2++IL1R1_-_102759260.23-P1P2|IL1R1_-_102759226.23-P1P2	IL1R1	183745	5.28282	0.609913	8.66159	4.65245e-18			IL1R1_-_102759260.23-P1P2|IL1R1_-_102759226.23-P1P2++IL1R1_-_102759260.23-P1P2|IL1R1_-_102759226.23-P1P2	IL1R1	183745	-2.77287	0.54551	-5.08307	1.95e-05
KIRREL_+_157963838.23-P1P2|KIRREL_+_157963477.23-P1P2++KIRREL_+_157963838.23-P1P2|KIRREL_+_157963477.23-P1P2	KIRREL	180294	4.27989	0.578818	7.3942	1.42262e-13			KIRREL_+_157963838.23-P1P2|KIRREL_+_157963477.23-P1P2++KIRREL_+_157963838.23-P1P2|KIRREL_+_157963477.23-P1P2	KIRREL	180294	-2.33786	0.517706	-4.5158	0.00020572
LCAT_+_67978009.23-P1P2|LCAT_-_67977939.23-P1P2++LCAT_+_67978009.23-P1P2|LCAT_-_67977939.23-P1P2	LCAT	174765	6.5457	0.534106	12.2554	1.57131e-34			LCAT_+_67978009.23-P1P2|LCAT_-_67977939.23-P1P2++LCAT_+_67978009.23-P1P2|LCAT_-_67977939.23-P1P2	LCAT	174765	-3.53996	0.477675	-7.4108	3.63e-11
ZHX3_+_39946314.23-P1P2|ZHX3_+_39946310.23-P1P2++ZHX3_+_39946314.23-P1P2|ZHX3_+_39946310.23-P1P2	ZHX3	130165	3.38668	0.563507	6.01001	1.85514e-09			ZHX3_+_39946314.23-P1P2|ZHX3_+_39946310.23-P1P2++ZHX3_+_39946314.23-P1P2|ZHX3_+_39946310.23-P1P2	ZHX3	130165	-2.24956	0.504019	-4.46325	0.00024992
OR2A25_+_143771523.23-ENST00000408898.2|OR2A25_-_143771448.23-ENST00000408898.2++OR2A25_+_143771523.23-ENST00000408898.2|OR2A25_-_143771448.23-ENST00000408898.2	OR2A25	129686	7.69759	0.510089	15.0907	1.86522e-51			OR2A25_+_143771523.23-ENST00000408898.2|OR2A25_-_143771448.23-ENST00000408898.2++OR2A25_+_143771523.23-ENST00000408898.2|OR2A25_-_143771448.23-ENST00000408898.2	OR2A25	129686	-5.13917	0.456129	-11.2669	3.53e-26
SLC24A1_+_65903728.23-P1|SLC24A1_+_65903790.23-P1++SLC24A1_+_65903728.23-P1|SLC24A1_+_65903790.23-P1	SLC24A1	123951	5.96652	0.884863	6.74288	1.5528e-11			SLC24A1_+_65903728.23-P1|SLC24A1_+_65903790.23-P1++SLC24A1_+_65903728.23-P1|SLC24A1_+_65903790.23-P1	SLC24A1	123951	-5.38101	0.791469	-6.79877	2.08e-09
FSHR_+_49381573.23-P1P2|FSHR_-_49381435.23-P1P2++FSHR_+_49381573.23-P1P2|FSHR_-_49381435.23-P1P2	FSHR	110744	7.1908	0.520124	13.8252	1.79687e-43			FSHR_+_49381573.23-P1P2|FSHR_-_49381435.23-P1P2++FSHR_+_49381573.23-P1P2|FSHR_-_49381435.23-P1P2	FSHR	110744	-5.25222	0.46516	-11.2912	2.98e-26
NOD2_-_50727543.23-P1P2|NOD2_+_50727533.23-P1P2++NOD2_-_50727543.23-P1P2|NOD2_+_50727533.23-P1P2	NOD2	108123	4.00587	0.540971	7.40497	1.31182e-13			NOD2_-_50727543.23-P1P2|NOD2_+_50727533.23-P1P2++NOD2_-_50727543.23-P1P2|NOD2_+_50727533.23-P1P2	NOD2	108123	-2.33368	0.483856	-4.82309	5.96e-05
RMND5A_-_86947734.23-P1P2|RMND5A_-_86947729.23-P1P2++RMND5A_-_86947734.23-P1P2|RMND5A_-_86947729.23-P1P2	RMND5A	102304	6.5309	0.528313	12.3618	4.20681e-35			RMND5A_-_86947734.23-P1P2|RMND5A_-_86947729.23-P1P2++RMND5A_-_86947734.23-P1P2|RMND5A_-_86947729.23-P1P2	RMND5A	102304	-4.20689	0.472486	-8.90374	3.7e-16
MED4_+_48669194.23-P1P2|MED4_+_48669127.23-P1P2++MED4_+_48669194.23-P1P2|MED4_+_48669127.23-P1P2	MED4	88827.6	5.89404	0.539967	10.9156	9.71314e-28			MED4_+_48669194.23-P1P2|MED4_+_48669127.23-P1P2++MED4_+_48669194.23-P1P2|MED4_+_48669127.23-P1P2	MED4	88827.6	-5.7719	0.48306	-11.9486	2.44e-29
MOSPD3_-_100210205.23-P1P2|MOSPD3_+_100210384.23-P1P2++MOSPD3_-_100210205.23-P1P2|MOSPD3_+_100210384.23-P1P2	MOSPD3	81303.7	7.51062	0.744736	10.0849	6.44034e-24			MOSPD3_-_100210205.23-P1P2|MOSPD3_+_100210384.23-P1P2++MOSPD3_-_100210205.23-P1P2|MOSPD3_+_100210384.23-P1P2	MOSPD3	81303.7	-2.14345	0.665909	-3.21883	0.0123903
FMN1_+_33360193.23-ENST00000334528.9|FMN1_+_33360009.23-ENST00000334528.9++FMN1_+_33360193.23-ENST00000334528.9|FMN1_+_33360009.23-ENST00000334528.9	FMN1	76276.5	6.95477	0.767638	9.05995	1.30506e-19			FMN1_+_33360193.23-ENST00000334528.9|FMN1_+_33360009.23-ENST00000334528.9++FMN1_+_33360193.23-ENST00000334528.9|FMN1_+_33360009.23-ENST00000334528.9	FMN1	76276.5	-2.92964	0.686478	-4.26764	0.00050738
NOTCH4_-_32164148.23-P2|NOTCH4_-_32164152.23-P2++NOTCH4_-_32164148.23-P2|NOTCH4_-_32164152.23-P2	NOTCH4	76100.5	7.4917	0.873071	8.58086	9.41697e-18			NOTCH4_-_32164148.23-P2|NOTCH4_-_32164152.23-P2++NOTCH4_-_32164148.23-P2|NOTCH4_-_32164152.23-P2	NOTCH4	76100.5	-3.47678	0.780753	-4.45311	0.00025998
TP53_+_7590780.23-P1P2|TP53_+_7590763.23-P1P2++TP53_+_7590780.23-P1P2|TP53_+_7590763.23-P1P2	TP53	74842.3	3.77298	0.52581	7.17556	7.2012e-13			TP53_+_7590780.23-P1P2|TP53_+_7590763.23-P1P2++TP53_+_7590780.23-P1P2|TP53_+_7590763.23-P1P2	TP53	74842.3	-0.320464	0.470272	-0.681443	0.687404
TRIM65_-_73893052.23-P1P2|TRIM65_+_73892815.23-P1P2++TRIM65_-_73893052.23-P1P2|TRIM65_+_73892815.23-P1P2	TRIM65	73427.2	5.1044	0.655772	7.7838	7.03759e-15			TRIM65_-_73893052.23-P1P2|TRIM65_+_73892815.23-P1P2++TRIM65_-_73893052.23-P1P2|TRIM65_+_73892815.23-P1P2	TRIM65	73427.2	-1.05887	0.586489	-1.80544	0.205163
FBXO39_+_6679602.23-P1P2|FBXO39_-_6679585.23-P1P2++FBXO39_+_6679602.23-P1P2|FBXO39_-_6679585.23-P1P2	FBXO39	73181.8	6.65894	0.503127	13.2351	5.50178e-40			FBXO39_+_6679602.23-P1P2|FBXO39_-_6679585.23-P1P2++FBXO39_+_6679602.23-P1P2|FBXO39_-_6679585.23-P1P2	FBXO39	73181.8	-5.57452	0.450042	-12.3867	1.43e-31
BAZ2B_-_160472590.23-P1P2|BAZ2B_-_160472605.23-P1P2++BAZ2B_-_160472590.23-P1P2|BAZ2B_-_160472605.23-P1P2	BAZ2B	67724.3	5.87508	0.78679	7.46715	8.19475e-14			BAZ2B_-_160472590.23-P1P2|BAZ2B_-_160472605.23-P1P2++BAZ2B_-_160472590.23-P1P2|BAZ2B_-_160472605.23-P1P2	BAZ2B	67724.3	-3.18856	0.703683	-4.53124	0.00019373
YWHAQ_+_9771085.23-P1P2|YWHAQ_-_9771061.23-P1P2++YWHAQ_+_9771085.23-P1P2|YWHAQ_-_9771061.23-P1P2	YWHAQ	64484.9	4.03762	0.521029	7.74933	9.23791e-15			YWHAQ_+_9771085.23-P1P2|YWHAQ_-_9771061.23-P1P2++YWHAQ_+_9771085.23-P1P2|YWHAQ_-_9771061.23-P1P2	YWHAQ	64484.9	-1.73835	0.466006	-3.73032	0.0029868
KCTD9_+_25315957.23-P1P2|KCTD9_+_25315923.23-P1P2++KCTD9_+_25315957.23-P1P2|KCTD9_+_25315923.23-P1P2	KCTD9	61505.3	5.40422	0.494491	10.9289	8.39028e-28			KCTD9_+_25315957.23-P1P2|KCTD9_+_25315923.23-P1P2++KCTD9_+_25315957.23-P1P2|KCTD9_+_25315923.23-P1P2	KCTD9	61505.3	-2.32562	0.442218	-5.25899	8.99e-06
C9orf66_-_215347.23-P1P2|C9orf66_-_215556.23-P1P2++C9orf66_-_215347.23-P1P2|C9orf66_-_215556.23-P1P2	C9orf66	60384.3	7.31862	0.767367	9.53731	1.46578e-21			C9orf66_-_215347.23-P1P2|C9orf66_-_215556.23-P1P2++C9orf66_-_215347.23-P1P2|C9orf66_-_215556.23-P1P2	C9orf66	60384.3	-1.61417	0.686099	-2.35268	0.0838827
IFNL3_-_39735602.23-ENST00000413851.2|IFNL3_-_39735392.23-ENST00000413851.2++IFNL3_-_39735602.23-ENST00000413851.2|IFNL3_-_39735392.23-ENST00000413851.2	IFNL3	55486	6.60224	0.770523	8.56852	1.04821e-17			IFNL3_-_39735602.23-ENST00000413851.2|IFNL3_-_39735392.23-ENST00000413851.2++IFNL3_-_39735602.23-ENST00000413851.2|IFNL3_-_39735392.23-ENST00000413851.2	IFNL3	55486	-2.31958	0.689037	-3.36641	0.00847926
AMOTL2_+_134093279.23-P1P2|AMOTL2_-_134093230.23-P1P2++AMOTL2_+_134093279.23-P1P2|AMOTL2_-_134093230.23-P1P2	AMOTL2	54398.6	4.50431	0.506882	8.8863	6.31789e-19			AMOTL2_+_134093279.23-P1P2|AMOTL2_-_134093230.23-P1P2++AMOTL2_+_134093279.23-P1P2|AMOTL2_-_134093230.23-P1P2	AMOTL2	54398.6	-2.02385	0.453338	-4.46433	0.0002492
GALNT12_-_101569988.23-P1P2|GALNT12_+_101569937.23-P1P2++GALNT12_-_101569988.23-P1P2|GALNT12_+_101569937.23-P1P2	GALNT12	54140.2	5.54113	0.858776	6.45236	1.10123e-10			GALNT12_-_101569988.23-P1P2|GALNT12_+_101569937.23-P1P2++GALNT12_-_101569988.23-P1P2|GALNT12_+_101569937.23-P1P2	GALNT12	54140.2	-5.663	0.768218	-7.37161	4.8e-11
PHF11_+_50070161.23-P1P2|PHF11_-_50070170.23-P1P2++PHF11_+_50070161.23-P1P2|PHF11_-_50070170.23-P1P2	PHF11	52529.8	5.41997	0.790297	6.85815	6.97589e-12			PHF11_+_50070161.23-P1P2|PHF11_-_50070170.23-P1P2++PHF11_+_50070161.23-P1P2|PHF11_-_50070170.23-P1P2	PHF11	52529.8	-3.66631	0.706848	-5.18685	1.25e-05
AASS_+_121784247.23-P1P2|AASS_+_121784219.23-P1P2++AASS_+_121784247.23-P1P2|AASS_+_121784219.23-P1P2	AASS	52152.6	6.50221	0.640702	10.1486	3.36263e-24			AASS_+_121784247.23-P1P2|AASS_+_121784219.23-P1P2++AASS_+_121784247.23-P1P2|AASS_+_121784219.23-P1P2	AASS	52152.6	-3.95304	0.572965	-6.89927	1.12e-09
EIF4E3_+_71774514.23-P1P2|EIF4E3_-_71774288.23-P1P2++EIF4E3_+_71774514.23-P1P2|EIF4E3_-_71774288.23-P1P2	EIF4E3	52107.2	6.64471	0.680437	9.76536	1.58551e-22			EIF4E3_+_71774514.23-P1P2|EIF4E3_-_71774288.23-P1P2++EIF4E3_+_71774514.23-P1P2|EIF4E3_-_71774288.23-P1P2	EIF4E3	52107.2	-3.89767	0.608491	-6.40546	2.1e-08
MEIS3_+_47909699.23-P2|MEIS3_+_47909645.23-P2++MEIS3_+_47909699.23-P2|MEIS3_+_47909645.23-P2	MEIS3	50768.6	5.92533	0.497363	11.9135	1.00679e-32			MEIS3_+_47909699.23-P2|MEIS3_+_47909645.23-P2++MEIS3_+_47909699.23-P2|MEIS3_+_47909645.23-P2	MEIS3	50768.6	-2.26662	0.44472	-5.09674	1.84e-05
PLXNA3_-_153686629.23-P1|PLXNA3_+_153686618.23-P1++PLXNA3_-_153686629.23-P1|PLXNA3_+_153686618.23-P1	PLXNA3	50304.5	4.60291	0.576658	7.98205	1.43923e-15			PLXNA3_-_153686629.23-P1|PLXNA3_+_153686618.23-P1++PLXNA3_-_153686629.23-P1|PLXNA3_+_153686618.23-P1	PLXNA3	50304.5	-2.33636	0.515752	-4.53001	0.00019407
NR2C2_+_14989098.23-P1P2|NR2C2_+_14989102.23-P1P2++NR2C2_+_14989098.23-P1P2|NR2C2_+_14989102.23-P1P2	NR2C2	47644.6	6.52688	0.532647	12.2537	1.6058e-34			NR2C2_+_14989098.23-P1P2|NR2C2_+_14989102.23-P1P2++NR2C2_+_14989098.23-P1P2|NR2C2_+_14989102.23-P1P2	NR2C2	47644.6	-2.69303	0.476212	-5.6551	1.3e-06
CLDN23_+_8559498.23-P1P2|CLDN23_-_8559843.23-P1P2++CLDN23_+_8559498.23-P1P2|CLDN23_-_8559843.23-P1P2	CLDN23	46975	6.64989	0.706234	9.41599	4.6864e-21			CLDN23_+_8559498.23-P1P2|CLDN23_-_8559843.23-P1P2++CLDN23_+_8559498.23-P1P2|CLDN23_-_8559843.23-P1P2	CLDN23	46975	-3.93368	0.631559	-6.22853	5.73e-08
ADM5_+_50191862.23-P1P2|ADM5_+_50191867.23-P1P2++ADM5_+_50191862.23-P1P2|ADM5_+_50191867.23-P1P2	ADM5	46599.9	5.45124	0.808623	6.74139	1.56876e-11			ADM5_+_50191862.23-P1P2|ADM5_+_50191867.23-P1P2++ADM5_+_50191862.23-P1P2|ADM5_+_50191867.23-P1P2	ADM5	46599.9	-5.62472	0.723385	-7.77556	2.67e-12
RNF7_+_141457158.23-P1P2|RNF7_-_141457414.23-P1P2++RNF7_+_141457158.23-P1P2|RNF7_-_141457414.23-P1P2	RNF7	45758.1	2.3282	0.523068	4.45105	8.54504e-06			RNF7_+_141457158.23-P1P2|RNF7_-_141457414.23-P1P2++RNF7_+_141457158.23-P1P2|RNF7_-_141457414.23-P1P2	RNF7	45758.1	-1.35393	0.467855	-2.89392	0.0272803
non-targeting_00537|non-targeting_00968++non-targeting_00537|non-targeting_00968	non-targeting	44208.4	6.92114	0.597622	11.5811	5.13667e-31			non-targeting_00537|non-targeting_00968++non-targeting_00537|non-targeting_00968	non-targeting	44208.4	-4.29856	0.534363	-8.04427	3.82e-13
FIGLA_-_71017776.23-P1P2|FIGLA_+_71017783.23-P1P2++FIGLA_-_71017776.23-P1P2|FIGLA_+_71017783.23-P1P2	FIGLA	43853.7	4.78501	0.499382	9.58187	9.5301e-22			FIGLA_-_71017776.23-P1P2|FIGLA_+_71017783.23-P1P2++FIGLA_-_71017776.23-P1P2|FIGLA_+_71017783.23-P1P2	FIGLA	43853.7	-3.88626	0.446691	-8.70011	2.04e-15
HMOX1_-_35777165.23-P1|HMOX1_+_35777128.23-P1++HMOX1_-_35777165.23-P1|HMOX1_+_35777128.23-P1	HMOX1	43605.8	6.56956	0.706683	9.29633	1.45379e-20			HMOX1_-_35777165.23-P1|HMOX1_+_35777128.23-P1++HMOX1_-_35777165.23-P1|HMOX1_+_35777128.23-P1	HMOX1	43605.8	-3.95121	0.631964	-6.25227	5.05e-08
RAB26_+_2198639.23-P1P2|RAB26_+_2198700.23-P1P2++RAB26_+_2198639.23-P1P2|RAB26_+_2198700.23-P1P2	RAB26	41195.5	4.75701	0.520082	9.14666	5.87193e-20			RAB26_+_2198639.23-P1P2|RAB26_+_2198700.23-P1P2++RAB26_+_2198639.23-P1P2|RAB26_+_2198700.23-P1P2	RAB26	41195.5	-3.0069	0.465156	-6.46428	1.52e-08
PHLDA1_-_76425321.23-P1P2|PHLDA1_-_76425373.23-P1P2++PHLDA1_-_76425321.23-P1P2|PHLDA1_-_76425373.23-P1P2	PHLDA1	40564	6.21703	0.665688	9.33926	9.70114e-21			PHLDA1_-_76425321.23-P1P2|PHLDA1_-_76425373.23-P1P2++PHLDA1_-_76425321.23-P1P2|PHLDA1_-_76425373.23-P1P2	PHLDA1	40564	-1.01912	0.595186	-1.71228	0.233761
CUL3_-_225449997.23-P1P2|CUL3_-_225450135.23-P1P2++CUL3_-_225449997.23-P1P2|CUL3_-_225450135.23-P1P2	CUL3	39218.1	4.9011	0.582226	8.41786	3.83433e-17			CUL3_-_225449997.23-P1P2|CUL3_-_225450135.23-P1P2++CUL3_-_225449997.23-P1P2|CUL3_-_225450135.23-P1P2	CUL3	39218.1	-4.31973	0.520817	-8.29415	5.19e-14
MARCH11_+_16179658.23-P1P2|MARCH11_-_16179904.23-P1P2++MARCH11_+_16179658.23-P1P2|MARCH11_-_16179904.23-P1P2	2024-03-11	37104.3	6.22292	0.643724	9.66706	4.16143e-22			MARCH11_+_16179658.23-P1P2|MARCH11_-_16179904.23-P1P2++MARCH11_+_16179658.23-P1P2|MARCH11_-_16179904.23-P1P2	2024-03-11	37104.3	-5.58843	0.575882	-9.70412	3.15e-19
BAZ2A_+_57029894.23-P2|BAZ2A_-_57030140.23-P2++BAZ2A_+_57029894.23-P2|BAZ2A_-_57030140.23-P2	BAZ2A	36924.3	6.32427	0.703284	8.99249	2.41682e-19			BAZ2A_+_57029894.23-P2|BAZ2A_-_57030140.23-P2++BAZ2A_+_57029894.23-P2|BAZ2A_-_57030140.23-P2	BAZ2A	36924.3	-1.11865	0.628791	-1.77905	0.212786
LATS1_+_150039188.23-P1P2|LATS1_+_150039222.23-P1P2++LATS1_+_150039188.23-P1P2|LATS1_+_150039222.23-P1P2	LATS1	35097	5.29699	0.712918	7.43001	1.0859e-13			LATS1_+_150039188.23-P1P2|LATS1_+_150039222.23-P1P2++LATS1_+_150039188.23-P1P2|LATS1_+_150039222.23-P1P2	LATS1	35097	-4.80284	0.637731	-7.53113	1.58e-11
LYRM1_+_20912104.23-P1P2|LYRM1_+_20912159.23-P1P2++LYRM1_+_20912104.23-P1P2|LYRM1_+_20912159.23-P1P2	LYRM1	33873.8	2.7212	0.585755	4.64563	3.39043e-06			LYRM1_+_20912104.23-P1P2|LYRM1_+_20912159.23-P1P2++LYRM1_+_20912104.23-P1P2|LYRM1_+_20912159.23-P1P2	LYRM1	33873.8	-1.84949	0.523928	-3.53005	0.00539925
CASP8_-_202125301.23-P1|CASP8_-_202125341.23-P1++CASP8_-_202125301.23-P1|CASP8_-_202125341.23-P1	CASP8	32545.9	4.76205	0.558109	8.53248	1.43248e-17			CASP8_-_202125301.23-P1|CASP8_-_202125341.23-P1++CASP8_-_202125301.23-P1|CASP8_-_202125341.23-P1	CASP8	32545.9	-1.26076	0.499093	-2.52609	0.0609561
FAM53B_-_126432849.23-P1P2|FAM53B_-_126432409.23-P1P2++FAM53B_-_126432849.23-P1P2|FAM53B_-_126432409.23-P1P2	FAM53B	31305.6	5.8112	0.774472	7.50344	6.2163e-14			FAM53B_-_126432849.23-P1P2|FAM53B_-_126432409.23-P1P2++FAM53B_-_126432849.23-P1P2|FAM53B_-_126432409.23-P1P2	FAM53B	31305.6	-5.04537	0.692778	-7.2828	8.76e-11
SERPINF1_-_1665377.23-P1P2|SERPINF1_-_1665371.23-P1P2++SERPINF1_-_1665377.23-P1P2|SERPINF1_-_1665371.23-P1P2	SERPINF1	31031.6	5.35272	0.597313	8.96133	3.208e-19			SERPINF1_-_1665377.23-P1P2|SERPINF1_-_1665371.23-P1P2++SERPINF1_-_1665377.23-P1P2|SERPINF1_-_1665371.23-P1P2	SERPINF1	31031.6	-2.70783	0.534166	-5.06927	2.06e-05
CUL5_+_107880135.23-P1P2|CUL5_-_107879730.23-P1P2++CUL5_+_107880135.23-P1P2|CUL5_-_107879730.23-P1P2	CUL5	30722.4	2.78364	0.527126	5.28079	1.28628e-07			CUL5_+_107880135.23-P1P2|CUL5_-_107879730.23-P1P2++CUL5_+_107880135.23-P1P2|CUL5_-_107879730.23-P1P2	CUL5	30722.4	-2.02557	0.471496	-4.29605	0.0004567
MTRNR2L7_+_37891597.23-P1P2|MTRNR2L7_-_37891563.23-P1P2++MTRNR2L7_+_37891597.23-P1P2|MTRNR2L7_-_37891563.23-P1P2	MTRNR2L7	30638	6.84384	0.732545	9.34255	9.40377e-21			MTRNR2L7_+_37891597.23-P1P2|MTRNR2L7_-_37891563.23-P1P2++MTRNR2L7_+_37891597.23-P1P2|MTRNR2L7_-_37891563.23-P1P2	MTRNR2L7	30638	-1.90329	0.654859	-2.90641	0.0264501
TOPORS_+_32552576.23-P1P2|TOPORS_+_32552504.23-P1P2++TOPORS_+_32552576.23-P1P2|TOPORS_+_32552504.23-P1P2	TOPORS	29661.6	5.54473	0.620021	8.94281	3.79413e-19			TOPORS_+_32552576.23-P1P2|TOPORS_+_32552504.23-P1P2++TOPORS_+_32552576.23-P1P2|TOPORS_+_32552504.23-P1P2	TOPORS	29661.6	-2.75269	0.554456	-4.96467	3.23e-05
non-targeting_00910|non-targeting_03208++non-targeting_00910|non-targeting_03208	non-targeting	29642.3	5.64015	0.712814	7.91251	2.52256e-15			non-targeting_00910|non-targeting_03208++non-targeting_00910|non-targeting_03208	non-targeting	29642.3	-4.48226	0.637581	-7.0301	4.96e-10
CDK20_+_90589424.23-P1P2|CDK20_+_90589421.23-P1P2++CDK20_+_90589424.23-P1P2|CDK20_+_90589421.23-P1P2	CDK20	28988.7	5.49978	0.648824	8.47655	2.31978e-17			CDK20_+_90589424.23-P1P2|CDK20_+_90589421.23-P1P2++CDK20_+_90589424.23-P1P2|CDK20_+_90589421.23-P1P2	CDK20	28988.7	-2.86741	0.580232	-4.94183	3.54e-05
VWF_-_6233427.23-P1P2|VWF_+_6233658.23-P1P2++VWF_-_6233427.23-P1P2|VWF_+_6233658.23-P1P2	VWF	27923.8	5.09302	0.555275	9.17207	4.64007e-20			VWF_-_6233427.23-P1P2|VWF_+_6233658.23-P1P2++VWF_-_6233427.23-P1P2|VWF_+_6233658.23-P1P2	VWF	27923.8	-3.7685	0.496656	-7.58775	1.04e-11
HEXDC_+_80376280.23-P1P2|HEXDC_+_80376309.23-P1P2++HEXDC_+_80376280.23-P1P2|HEXDC_+_80376309.23-P1P2	HEXDC	27271	4.80998	0.839122	5.73216	9.9158e-09			HEXDC_+_80376280.23-P1P2|HEXDC_+_80376309.23-P1P2++HEXDC_+_80376280.23-P1P2|HEXDC_+_80376309.23-P1P2	HEXDC	27271	-2.72851	0.750502	-3.63558	0.00395136
TARSL2_-_102264605.23-P1P2|TARSL2_+_102264608.23-P1P2++TARSL2_-_102264605.23-P1P2|TARSL2_+_102264608.23-P1P2	TARSL2	27085.7	3.11991	0.591909	5.27093	1.35737e-07			TARSL2_-_102264605.23-P1P2|TARSL2_+_102264608.23-P1P2++TARSL2_-_102264605.23-P1P2|TARSL2_+_102264608.23-P1P2	TARSL2	27085.7	-1.43116	0.529414	-2.7033	0.0421434
RWDD1_-_116892727.23-P1P2|RWDD1_-_116892689.23-P1P2++RWDD1_-_116892727.23-P1P2|RWDD1_-_116892689.23-P1P2	RWDD1	26675.3	6.18033	0.806607	7.66212	1.82882e-14			RWDD1_-_116892727.23-P1P2|RWDD1_-_116892689.23-P1P2++RWDD1_-_116892727.23-P1P2|RWDD1_-_116892689.23-P1P2	RWDD1	26675.3	-3.69802	0.721336	-5.12662	1.64e-05
MAGEB4_+_30260207.23-P1P2|MAGEB4_+_30260135.23-P1P2++MAGEB4_+_30260207.23-P1P2|MAGEB4_+_30260135.23-P1P2	MAGEB4	26483.8	4.43693	0.706544	6.27976	3.39092e-10			MAGEB4_+_30260207.23-P1P2|MAGEB4_+_30260135.23-P1P2++MAGEB4_+_30260207.23-P1P2|MAGEB4_+_30260135.23-P1P2	MAGEB4	26483.8	-1.5581	0.631895	-2.46576	0.0681173
MYNN_+_169491230.23-P1P2|MYNN_+_169491233.23-P1P2++MYNN_+_169491230.23-P1P2|MYNN_+_169491233.23-P1P2	MYNN	26423.7	5.8361	0.656584	8.88859	6.18914e-19			MYNN_+_169491230.23-P1P2|MYNN_+_169491233.23-P1P2++MYNN_+_169491230.23-P1P2|MYNN_+_169491233.23-P1P2	MYNN	26423.7	-4.32622	0.587245	-7.36697	4.89e-11
FEZF1_+_121944535.23-P1P2|FEZF1_+_121944531.23-P1P2++FEZF1_+_121944535.23-P1P2|FEZF1_+_121944531.23-P1P2	FEZF1	26295.9	5.67849	1.01239	5.60901	2.03489e-08			FEZF1_+_121944535.23-P1P2|FEZF1_+_121944531.23-P1P2++FEZF1_+_121944535.23-P1P2|FEZF1_+_121944531.23-P1P2	FEZF1	26295.9	-2.7702	0.905422	-3.05957	0.0184523
HRH3_+_60795291.23-P1P2|HRH3_+_60795285.23-P1P2++HRH3_+_60795291.23-P1P2|HRH3_+_60795285.23-P1P2	HRH3	26129	3.24913	0.936011	3.47125	NA			HRH3_+_60795291.23-P1P2|HRH3_+_60795285.23-P1P2++HRH3_+_60795291.23-P1P2|HRH3_+_60795285.23-P1P2	HRH3	26129	1.01116	0.837139	1.20788	NA
GPM6B_+_13835448.23-ENST00000356942.5|GPM6B_-_13835323.23-ENST00000356942.5++GPM6B_+_13835448.23-ENST00000356942.5|GPM6B_-_13835323.23-ENST00000356942.5	GPM6B	26028.1	5.00213	0.572314	8.74018	2.32734e-18			GPM6B_+_13835448.23-ENST00000356942.5|GPM6B_-_13835323.23-ENST00000356942.5++GPM6B_+_13835448.23-ENST00000356942.5|GPM6B_-_13835323.23-ENST00000356942.5	GPM6B	26028.1	-1.72894	0.511774	-3.37833	0.00821289
HMBS_+_118955656.23-P1|HMBS_+_118955645.23-P1++HMBS_+_118955656.23-P1|HMBS_+_118955645.23-P1	HMBS	25118.6	3.52948	0.592752	5.9544	2.6102e-09			HMBS_+_118955656.23-P1|HMBS_+_118955645.23-P1++HMBS_+_118955656.23-P1|HMBS_+_118955645.23-P1	HMBS	25118.6	-1.467	0.530152	-2.76712	0.036464
ATXN2L_+_28834351.23-P1P2|ATXN2L_+_28834385.23-P1P2++ATXN2L_+_28834351.23-P1P2|ATXN2L_+_28834385.23-P1P2	ATXN2L	25059.9	3.98716	0.591803	6.7373	1.61352e-11			ATXN2L_+_28834351.23-P1P2|ATXN2L_+_28834385.23-P1P2++ATXN2L_+_28834351.23-P1P2|ATXN2L_+_28834385.23-P1P2	ATXN2L	25059.9	-0.373808	0.529241	-0.70631	0.676015
SRD5A1_+_6633593.23-P1P2|SRD5A1_+_6633551.23-P1P2++SRD5A1_+_6633593.23-P1P2|SRD5A1_+_6633551.23-P1P2	SRD5A1	25008.2	5.44935	0.778706	6.99796	2.5972e-12			SRD5A1_+_6633593.23-P1P2|SRD5A1_+_6633551.23-P1P2++SRD5A1_+_6633593.23-P1P2|SRD5A1_+_6633551.23-P1P2	SRD5A1	25008.2	-2.59966	0.696398	-3.73301	0.00296258
ICOS_-_204801547.23-P1P2|ICOS_-_204801554.23-P1P2++ICOS_-_204801547.23-P1P2|ICOS_-_204801554.23-P1P2	ICOS	24979.7	6.35398	0.548003	11.5948	4.37978e-31			ICOS_-_204801547.23-P1P2|ICOS_-_204801554.23-P1P2++ICOS_-_204801547.23-P1P2|ICOS_-_204801554.23-P1P2	ICOS	24979.7	-4.23662	0.489996	-8.64624	3.17e-15
ANGPT4_+_896929.23-P1P2|ANGPT4_+_896968.23-P1P2++ANGPT4_+_896929.23-P1P2|ANGPT4_+_896968.23-P1P2	ANGPT4	24763.4	5.87942	0.537421	10.9401	7.41459e-28			ANGPT4_+_896929.23-P1P2|ANGPT4_+_896968.23-P1P2++ANGPT4_+_896929.23-P1P2|ANGPT4_+_896968.23-P1P2	ANGPT4	24763.4	-1.50582	0.480378	-3.13467	0.01534
RIPK1_-_3068799.23-P1|RIPK1_+_3068801.23-P1++RIPK1_-_3068799.23-P1|RIPK1_+_3068801.23-P1	RIPK1	24741.4	4.31118	0.64776	6.65552	2.82296e-11			RIPK1_-_3068799.23-P1|RIPK1_+_3068801.23-P1++RIPK1_-_3068799.23-P1|RIPK1_+_3068801.23-P1	RIPK1	24741.4	-1.36484	0.579309	-2.35598	0.083464
MFSD10_-_2936538.23-P1P2|MFSD10_-_2936524.23-P1P2++MFSD10_-_2936538.23-P1P2|MFSD10_-_2936524.23-P1P2	MFSD10	24432.8	5.02454	0.558805	8.99159	2.43676e-19			MFSD10_-_2936538.23-P1P2|MFSD10_-_2936524.23-P1P2++MFSD10_-_2936538.23-P1P2|MFSD10_-_2936524.23-P1P2	MFSD10	24432.8	-2.43079	0.499716	-4.86435	5.01e-05
PLCH2_-_2398928.23-P1|PLCH2_-_2398944.23-P1++PLCH2_-_2398928.23-P1|PLCH2_-_2398944.23-P1	PLCH2	24071.2	4.97177	0.621615	7.99815	1.26302e-15			PLCH2_-_2398928.23-P1|PLCH2_-_2398944.23-P1++PLCH2_-_2398928.23-P1|PLCH2_-_2398944.23-P1	PLCH2	24071.2	-2.26442	0.5559	-4.07342	0.00101145
UBE2D1_-_60094831.23-P1P2|UBE2D1_+_60094815.23-P1P2++UBE2D1_-_60094831.23-P1P2|UBE2D1_+_60094815.23-P1P2	UBE2D1	22958	1.76787	0.49792	3.5505	0.000384497			UBE2D1_-_60094831.23-P1P2|UBE2D1_+_60094815.23-P1P2++UBE2D1_-_60094831.23-P1P2|UBE2D1_+_60094815.23-P1P2	UBE2D1	22958	-0.197938	0.445357	-0.444448	0.809648
CCNE1_-_30303384.23-P1P2|CCNE1_-_30302934.23-P1P2++CCNE1_-_30303384.23-P1P2|CCNE1_-_30302934.23-P1P2	CCNE1	22769.3	4.34173	0.555496	7.81596	5.45457e-15			CCNE1_-_30303384.23-P1P2|CCNE1_-_30302934.23-P1P2++CCNE1_-_30303384.23-P1P2|CCNE1_-_30302934.23-P1P2	CCNE1	22769.3	-0.852231	0.496741	-1.71564	0.232504
CXorf48_+_134305212.23-P1P2|CXorf48_+_134304852.23-P1P2++CXorf48_+_134305212.23-P1P2|CXorf48_+_134304852.23-P1P2	CXorf48	22706.6	4.70486	0.793435	5.92974	3.03421e-09			CXorf48_+_134305212.23-P1P2|CXorf48_+_134304852.23-P1P2++CXorf48_+_134305212.23-P1P2|CXorf48_+_134304852.23-P1P2	CXorf48	22706.6	-3.42075	0.709676	-4.82016	6.01e-05
NR4A2_+_157198927.23-P2|NR4A2_-_157198730.23-P2++NR4A2_+_157198927.23-P2|NR4A2_-_157198730.23-P2	NR4A2	22706	5.16826	0.521196	9.91616	3.54119e-23			NR4A2_+_157198927.23-P2|NR4A2_-_157198730.23-P2++NR4A2_+_157198927.23-P2|NR4A2_-_157198730.23-P2	NR4A2	22706	-3.04282	0.46609	-6.52839	1.04e-08
LTBP4_-_41107300.23-P1|LTBP4_-_41107296.23-P1++LTBP4_-_41107300.23-P1|LTBP4_-_41107296.23-P1	LTBP4	22387.4	3.06123	0.491345	6.2303	4.65548e-10			LTBP4_-_41107300.23-P1|LTBP4_-_41107296.23-P1++LTBP4_-_41107300.23-P1|LTBP4_-_41107296.23-P1	LTBP4	22387.4	0.181611	0.43941	0.413306	0.825219
SPAG4_-_34203780.23-P2|SPAG4_+_34203807.23-P2++SPAG4_-_34203780.23-P2|SPAG4_+_34203807.23-P2	SPAG4	22316.5	4.99458	0.596467	8.37361	5.58804e-17			SPAG4_-_34203780.23-P2|SPAG4_+_34203807.23-P2++SPAG4_-_34203780.23-P2|SPAG4_+_34203807.23-P2	SPAG4	22316.5	-3.38915	0.533473	-6.35299	2.85e-08
ROM1_-_62379366.23-P1P2|ROM1_-_62379334.23-P1P2++ROM1_-_62379366.23-P1P2|ROM1_-_62379334.23-P1P2	ROM1	22036	4.92754	0.563914	8.73811	2.37044e-18			ROM1_-_62379366.23-P1P2|ROM1_-_62379334.23-P1P2++ROM1_-_62379366.23-P1P2|ROM1_-_62379334.23-P1P2	ROM1	22036	-3.09048	0.504335	-6.12782	1.01e-07
PACSIN1_-_34482698.23-P2|PACSIN1_-_34482683.23-P2++PACSIN1_-_34482698.23-P2|PACSIN1_-_34482683.23-P2	PACSIN1	21848.2	5.51528	0.643346	8.57281	1.00993e-17			PACSIN1_-_34482698.23-P2|PACSIN1_-_34482683.23-P2++PACSIN1_-_34482698.23-P2|PACSIN1_-_34482683.23-P2	PACSIN1	21848.2	-1.69828	0.575223	-2.95238	0.0238496
RGPD6_+_111334472.23-ENST00000329516.3|RGPD6_+_111334479.23-ENST00000329516.3++RGPD6_+_111334472.23-ENST00000329516.3|RGPD6_+_111334479.23-ENST00000329516.3	RGPD6	21309.4	2.47364	0.491752	5.03026	4.89819e-07			RGPD6_+_111334472.23-ENST00000329516.3|RGPD6_+_111334479.23-ENST00000329516.3++RGPD6_+_111334472.23-ENST00000329516.3|RGPD6_+_111334479.23-ENST00000329516.3	RGPD6	21309.4	-1.60057	0.43986	-3.63881	0.00391506
MS4A10_-_60552849.23-P1P2|MS4A10_-_60552926.23-P1P2++MS4A10_-_60552849.23-P1P2|MS4A10_-_60552926.23-P1P2	MS4A10	21006	4.33137	0.608811	7.11447	1.12344e-12			MS4A10_-_60552849.23-P1P2|MS4A10_-_60552926.23-P1P2++MS4A10_-_60552849.23-P1P2|MS4A10_-_60552926.23-P1P2	MS4A10	21006	-2.3848	0.544503	-4.37978	0.00033798
NTRK2_-_87284924.23-P1P2|NTRK2_+_87284740.23-P1P2++NTRK2_-_87284924.23-P1P2|NTRK2_+_87284740.23-P1P2	NTRK2	20860.1	5.00496	0.550797	9.08677	1.02028e-19			NTRK2_-_87284924.23-P1P2|NTRK2_+_87284740.23-P1P2++NTRK2_-_87284924.23-P1P2|NTRK2_+_87284740.23-P1P2	NTRK2	20860.1	-3.11075	0.492592	-6.31507	3.54e-08
RIIAD1_-_151700808.23-P2|RIIAD1_+_151700896.23-P2++RIIAD1_-_151700808.23-P2|RIIAD1_+_151700896.23-P2	RIIAD1	20321	4.24013	0.517467	8.19402	2.52653e-16			RIIAD1_-_151700808.23-P2|RIIAD1_+_151700896.23-P2++RIIAD1_-_151700808.23-P2|RIIAD1_+_151700896.23-P2	RIIAD1	20321	-0.696134	0.462708	-1.50448	0.305947
CXCL3_-_74904367.23-P1P2|CXCL3_+_74904394.23-P1P2++CXCL3_-_74904367.23-P1P2|CXCL3_+_74904394.23-P1P2	CXCL3	20310.3	3.38933	0.540787	6.26741	3.67113e-10			CXCL3_-_74904367.23-P1P2|CXCL3_+_74904394.23-P1P2++CXCL3_-_74904367.23-P1P2|CXCL3_+_74904394.23-P1P2	CXCL3	20310.3	-1.41122	0.483672	-2.91772	0.0258521
EGFR_-_55086719.23-P1P2|EGFR_-_55086784.23-P1P2++EGFR_-_55086719.23-P1P2|EGFR_-_55086784.23-P1P2	EGFR	19839.5	5.56524	0.628619	8.85311	8.51141e-19			EGFR_-_55086719.23-P1P2|EGFR_-_55086784.23-P1P2++EGFR_-_55086719.23-P1P2|EGFR_-_55086784.23-P1P2	EGFR	19839.5	-2.33304	0.562061	-4.15087	0.00076945
ZNF891_-_133706771.23-P1P2|ZNF891_+_133706824.23-P1P2++ZNF891_-_133706771.23-P1P2|ZNF891_+_133706824.23-P1P2	ZNF891	19281	5.39855	1.22906	4.39241	NA			ZNF891_-_133706771.23-P1P2|ZNF891_+_133706824.23-P1P2++ZNF891_-_133706771.23-P1P2|ZNF891_+_133706824.23-P1P2	ZNF891	19281	-3.50045	1.09927	-3.18433	NA
STK25_-_242447975.23-P1P2|STK25_-_242447978.23-P1P2++STK25_-_242447975.23-P1P2|STK25_-_242447978.23-P1P2	STK25	19255.1	3.90315	0.623042	6.26466	3.73633e-10			STK25_-_242447975.23-P1P2|STK25_-_242447978.23-P1P2++STK25_-_242447975.23-P1P2|STK25_-_242447978.23-P1P2	STK25	19255.1	-0.820478	0.557189	-1.47253	0.318279
GML_-_143916278.23-P2|GML_-_143916248.23-P2++GML_-_143916278.23-P2|GML_-_143916248.23-P2	GML	19254.5	4.02027	0.609636	6.59454	4.26571e-11			GML_-_143916278.23-P2|GML_-_143916248.23-P2++GML_-_143916278.23-P2|GML_-_143916248.23-P2	GML	19254.5	0.1278	0.545136	0.234437	0.906344
TLCD2_+_1613565.23-P1P2|TLCD2_-_1613608.23-P1P2++TLCD2_+_1613565.23-P1P2|TLCD2_-_1613608.23-P1P2	TLCD2	19141.6	1.24331	0.52393	2.37305	0.0176418			TLCD2_+_1613565.23-P1P2|TLCD2_-_1613608.23-P1P2++TLCD2_+_1613565.23-P1P2|TLCD2_-_1613608.23-P1P2	TLCD2	19141.6	-0.332174	0.468637	-0.708809	0.674394
SIDT1_+_113251426.23-P1P2|SIDT1_+_113251640.23-P1P2++SIDT1_+_113251426.23-P1P2|SIDT1_+_113251640.23-P1P2	SIDT1	19068.1	5.00685	0.58561	8.54981	1.23295e-17			SIDT1_+_113251426.23-P1P2|SIDT1_+_113251640.23-P1P2++SIDT1_+_113251426.23-P1P2|SIDT1_+_113251640.23-P1P2	SIDT1	19068.1	-2.60741	0.523686	-4.97896	3.05e-05
ITGB1_+_33247123.23-P1P2|ITGB1_+_33247162.23-P1P2++ITGB1_+_33247123.23-P1P2|ITGB1_+_33247162.23-P1P2	ITGB1	18988.6	2.53387	0.589806	4.2961	1.73826e-05			ITGB1_+_33247123.23-P1P2|ITGB1_+_33247162.23-P1P2++ITGB1_+_33247123.23-P1P2|ITGB1_+_33247162.23-P1P2	ITGB1	18988.6	-0.572509	0.527527	-1.08527	0.487902
LOC100129361_-_11323821.23-P1P2|LOC100129361_-_11323818.23-P1P2++LOC100129361_-_11323821.23-P1P2|LOC100129361_-_11323818.23-P1P2	LOC100129361	18922.7	5.37609	0.773888	6.94686	3.73518e-12			LOC100129361_-_11323821.23-P1P2|LOC100129361_-_11323818.23-P1P2++LOC100129361_-_11323821.23-P1P2|LOC100129361_-_11323818.23-P1P2	LOC100129361	18922.7	-4.39064	0.692237	-6.34268	3.03e-08
ECEL1_+_233351222.23-P1P2|ECEL1_+_233351211.23-P1P2++ECEL1_+_233351222.23-P1P2|ECEL1_+_233351211.23-P1P2	ECEL1	18872.7	1.12524	0.512141	2.19713	0.0280112			ECEL1_+_233351222.23-P1P2|ECEL1_+_233351211.23-P1P2++ECEL1_+_233351222.23-P1P2|ECEL1_+_233351211.23-P1P2	ECEL1	18872.7	-0.836971	0.458109	-1.82701	0.19874
PCGF1_+_74734396.23-P1P2|PCGF1_-_74734785.23-P1P2++PCGF1_+_74734396.23-P1P2|PCGF1_-_74734785.23-P1P2	PCGF1	18789.8	1.85184	0.608406	3.04377	0.00233637			PCGF1_+_74734396.23-P1P2|PCGF1_-_74734785.23-P1P2++PCGF1_+_74734396.23-P1P2|PCGF1_-_74734785.23-P1P2	PCGF1	18789.8	1.24963	0.544144	2.2965	0.093071
PSMB11_-_23511480.23-P1P2|PSMB11_+_23511411.23-P1P2++PSMB11_-_23511480.23-P1P2|PSMB11_+_23511411.23-P1P2	PSMB11	18415.9	4.20494	0.500401	8.40314	4.34696e-17			PSMB11_-_23511480.23-P1P2|PSMB11_+_23511411.23-P1P2++PSMB11_-_23511480.23-P1P2|PSMB11_+_23511411.23-P1P2	PSMB11	18415.9	-0.746805	0.447433	-1.66909	0.248004
ETS1_-_128391812.23-P1P2|ETS1_-_128392074.23-P1P2++ETS1_-_128391812.23-P1P2|ETS1_-_128392074.23-P1P2	ETS1	18373.4	2.17581	0.709282	3.06762	0.00215773			ETS1_-_128391812.23-P1P2|ETS1_-_128392074.23-P1P2++ETS1_-_128391812.23-P1P2|ETS1_-_128392074.23-P1P2	ETS1	18373.4	1.18116	0.634362	1.86196	0.188589
non-targeting_01136|non-targeting_01683++non-targeting_01136|non-targeting_01683	non-targeting	18322.2	4.20458	0.672252	6.25447	3.9888e-10			non-targeting_01136|non-targeting_01683++non-targeting_01136|non-targeting_01683	non-targeting	18322.2	-5.74665	0.601868	-9.54801	1.36e-18
LOXHD1_+_44236533.23-ENST00000536736.1|LOXHD1_+_44236969.23-ENST00000536736.1++LOXHD1_+_44236533.23-ENST00000536736.1|LOXHD1_+_44236969.23-ENST00000536736.1	LOXHD1	18274.9	4.33828	0.665812	6.51577	7.23182e-11			LOXHD1_+_44236533.23-ENST00000536736.1|LOXHD1_+_44236969.23-ENST00000536736.1++LOXHD1_+_44236533.23-ENST00000536736.1|LOXHD1_+_44236969.23-ENST00000536736.1	LOXHD1	18274.9	-3.80616	0.595604	-6.39042	2.3e-08
ARSI_-_149682457.23-P1P2|ARSI_+_149682294.23-P1P2++ARSI_-_149682457.23-P1P2|ARSI_+_149682294.23-P1P2	ARSI	18018.7	5.36025	0.735025	7.2926	3.0402e-13			ARSI_-_149682457.23-P1P2|ARSI_+_149682294.23-P1P2++ARSI_-_149682457.23-P1P2|ARSI_+_149682294.23-P1P2	ARSI	18018.7	-3.99294	0.657425	-6.0736	1.38e-07
DTD1_-_18568768.23-P1P2|DTD1_-_18568728.23-P1P2++DTD1_-_18568768.23-P1P2|DTD1_-_18568728.23-P1P2	DTD1	17881.1	4.38854	0.56592	7.7547	8.85499e-15			DTD1_-_18568768.23-P1P2|DTD1_-_18568728.23-P1P2++DTD1_-_18568768.23-P1P2|DTD1_-_18568728.23-P1P2	DTD1	17881.1	-2.95258	0.50617	-5.83318	5.1e-07
IRF9_+_24630967.23-P1P2|IRF9_-_24630567.23-P1P2++IRF9_+_24630967.23-P1P2|IRF9_-_24630567.23-P1P2	IRF9	17828.2	4.67257	0.64737	7.21777	5.28468e-13			IRF9_+_24630967.23-P1P2|IRF9_-_24630567.23-P1P2++IRF9_+_24630967.23-P1P2|IRF9_-_24630567.23-P1P2	IRF9	17828.2	0.0810046	0.57879	0.139955	0.946316
C19orf81_-_51161776.23-P1P2|C19orf81_-_51161830.23-P1P2++C19orf81_-_51161776.23-P1P2|C19orf81_-_51161830.23-P1P2	C19orf81	17719.8	4.81738	0.823775	5.84793	4.9773e-09			C19orf81_-_51161776.23-P1P2|C19orf81_-_51161830.23-P1P2++C19orf81_-_51161776.23-P1P2|C19orf81_-_51161830.23-P1P2	C19orf81	17719.8	-4.26256	0.736897	-5.78448	6.59e-07
ATP8B1_+_55470527.23-P1P2|ATP8B1_-_55470587.23-P1P2++ATP8B1_+_55470527.23-P1P2|ATP8B1_-_55470587.23-P1P2	ATP8B1	17624.7	2.60442	0.539547	4.82705	1.38568e-06			ATP8B1_+_55470527.23-P1P2|ATP8B1_-_55470587.23-P1P2++ATP8B1_+_55470527.23-P1P2|ATP8B1_-_55470587.23-P1P2	ATP8B1	17624.7	-0.741036	0.482574	-1.53559	0.294735
TSSK3_-_32828258.23-P1P2|TSSK3_-_32828205.23-P1P2++TSSK3_-_32828258.23-P1P2|TSSK3_-_32828205.23-P1P2	TSSK3	17375.4	3.42361	0.720334	4.75281	2.00607e-06			TSSK3_-_32828258.23-P1P2|TSSK3_-_32828205.23-P1P2++TSSK3_-_32828258.23-P1P2|TSSK3_-_32828205.23-P1P2	TSSK3	17375.4	-0.108392	0.64422	-0.168254	0.935627
PDZD8_-_119134955.23-P1P2|PDZD8_-_119134876.23-P1P2++PDZD8_-_119134955.23-P1P2|PDZD8_-_119134876.23-P1P2	PDZD8	17183.4	5.12525	0.899752	5.6963	1.22438e-08			PDZD8_-_119134955.23-P1P2|PDZD8_-_119134876.23-P1P2++PDZD8_-_119134955.23-P1P2|PDZD8_-_119134876.23-P1P2	PDZD8	17183.4	-3.04557	0.804705	-3.78471	0.00255449
FMR1_+_146993472.23-P1P2|FMR1_+_146993486.23-P1P2++FMR1_+_146993472.23-P1P2|FMR1_+_146993486.23-P1P2	FMR1	17006.8	0.191576	0.514634	0.372257	0.709702			FMR1_+_146993472.23-P1P2|FMR1_+_146993486.23-P1P2++FMR1_+_146993472.23-P1P2|FMR1_+_146993486.23-P1P2	FMR1	17006.8	1.42411	0.460322	3.09372	0.0169561
NCALD_-_103137003.23-ENST00000395923.1|NCALD_+_103136778.23-ENST00000395923.1++NCALD_-_103137003.23-ENST00000395923.1|NCALD_+_103136778.23-ENST00000395923.1	NCALD	16995	4.13403	0.543611	7.60475	2.85454e-14			NCALD_-_103137003.23-ENST00000395923.1|NCALD_+_103136778.23-ENST00000395923.1++NCALD_-_103137003.23-ENST00000395923.1|NCALD_+_103136778.23-ENST00000395923.1	NCALD	16995	0.44088	0.485995	0.90717	0.575236
MYO5B_+_47721346.23-P1P2|MYO5B_-_47721337.23-P1P2++MYO5B_+_47721346.23-P1P2|MYO5B_-_47721337.23-P1P2	MYO5B	16790	2.50104	0.539753	4.63367	3.59236e-06			MYO5B_+_47721346.23-P1P2|MYO5B_-_47721337.23-P1P2++MYO5B_+_47721346.23-P1P2|MYO5B_-_47721337.23-P1P2	MYO5B	16790	-1.08437	0.482775	-2.24612	0.101751
ARIH2_+_48956345.23-P1P2|ARIH2_-_48956298.23-P1P2++ARIH2_+_48956345.23-P1P2|ARIH2_-_48956298.23-P1P2	ARIH2	16691.2	1.75605	0.521014	3.37045	0.000750468			ARIH2_+_48956345.23-P1P2|ARIH2_-_48956298.23-P1P2++ARIH2_+_48956345.23-P1P2|ARIH2_-_48956298.23-P1P2	ARIH2	16691.2	-0.432591	0.466021	-0.928266	0.564572
HIPK3_-_33278907.23-P1|HIPK3_-_33279054.23-P1++HIPK3_-_33278907.23-P1|HIPK3_-_33279054.23-P1	HIPK3	16477.1	5.76146	0.916299	6.28776	3.22089e-10			HIPK3_-_33278907.23-P1|HIPK3_-_33279054.23-P1++HIPK3_-_33278907.23-P1|HIPK3_-_33279054.23-P1	HIPK3	16477.1	-2.99753	0.819415	-3.65813	0.00369634
WAC_+_28822278.23-P1P2|WAC_+_28822275.23-P1P2++WAC_+_28822278.23-P1P2|WAC_+_28822275.23-P1P2	WAC	16448.4	3.99257	0.525217	7.60176	2.92126e-14			WAC_+_28822278.23-P1P2|WAC_+_28822275.23-P1P2++WAC_+_28822278.23-P1P2|WAC_+_28822275.23-P1P2	WAC	16448.4	-0.645526	0.469641	-1.37451	0.357474
non-targeting_02103|non-targeting_01069++non-targeting_02103|non-targeting_01069	non-targeting	16446	4.22447	0.849253	4.97434	6.54699e-07			non-targeting_02103|non-targeting_01069++non-targeting_02103|non-targeting_01069	non-targeting	16446	-1.09376	0.759516	-1.44008	0.330544
KIF1A_-_241759571.23-P1P2|KIF1A_-_241759231.23-P1P2++KIF1A_-_241759571.23-P1P2|KIF1A_-_241759231.23-P1P2	KIF1A	16435	3.42711	0.565449	6.06086	1.35397e-09			KIF1A_-_241759571.23-P1P2|KIF1A_-_241759231.23-P1P2++KIF1A_-_241759571.23-P1P2|KIF1A_-_241759231.23-P1P2	KIF1A	16435	-1.79859	0.505743	-3.55632	0.00498886
GRIA1_-_152870211.23-P1P2|GRIA1_-_152870542.23-P1P2++GRIA1_-_152870211.23-P1P2|GRIA1_-_152870542.23-P1P2	GRIA1	16373	4.22556	0.871532	4.84843	1.24441e-06			GRIA1_-_152870211.23-P1P2|GRIA1_-_152870542.23-P1P2++GRIA1_-_152870211.23-P1P2|GRIA1_-_152870542.23-P1P2	GRIA1	16373	-2.25193	0.779492	-2.88898	0.0275525
C18orf25_-_43754073.23-P1P2|C18orf25_-_43754064.23-P1P2++C18orf25_-_43754073.23-P1P2|C18orf25_-_43754064.23-P1P2	C18orf25	16361.8	4.67173	0.916931	5.09496	3.48808e-07			C18orf25_-_43754073.23-P1P2|C18orf25_-_43754064.23-P1P2++C18orf25_-_43754073.23-P1P2|C18orf25_-_43754064.23-P1P2	C18orf25	16361.8	-2.24999	0.820067	-2.74367	0.038503
C4orf47_+_186347422.23-P1P2|C4orf47_+_186347581.23-P1P2++C4orf47_+_186347422.23-P1P2|C4orf47_+_186347581.23-P1P2	C4orf47	16294.6	4.54565	0.689027	6.59719	4.19011e-11			C4orf47_+_186347422.23-P1P2|C4orf47_+_186347581.23-P1P2++C4orf47_+_186347422.23-P1P2|C4orf47_+_186347581.23-P1P2	C4orf47	16294.6	0.24748	0.616049	0.401721	0.831125
TMEM80_-_695856.23-P1P2|TMEM80_-_695804.23-P1P2++TMEM80_-_695856.23-P1P2|TMEM80_-_695804.23-P1P2	TMEM80	16223.2	5.03009	0.745894	6.74371	1.54394e-11			TMEM80_-_695856.23-P1P2|TMEM80_-_695804.23-P1P2++TMEM80_-_695856.23-P1P2|TMEM80_-_695804.23-P1P2	TMEM80	16223.2	-2.29691	0.667032	-3.44347	0.00685598
FAM217A_-_4079372.23-P1P2|FAM217A_+_4079107.23-P1P2++FAM217A_-_4079372.23-P1P2|FAM217A_+_4079107.23-P1P2	FAM217A	16130.1	5.42409	1.02795	5.27659	1.31608e-07			FAM217A_-_4079372.23-P1P2|FAM217A_+_4079107.23-P1P2++FAM217A_-_4079372.23-P1P2|FAM217A_+_4079107.23-P1P2	FAM217A	16130.1	-3.44038	0.919371	-3.74211	0.00287681
ZSCAN18_+_58609561.23-P1|ZSCAN18_+_58609581.23-P1++ZSCAN18_+_58609561.23-P1|ZSCAN18_+_58609581.23-P1	ZSCAN18	16114.6	2.79805	0.64123	4.36357	1.27958e-05			ZSCAN18_+_58609561.23-P1|ZSCAN18_+_58609581.23-P1++ZSCAN18_+_58609561.23-P1|ZSCAN18_+_58609581.23-P1	ZSCAN18	16114.6	-1.4688	0.57354	-2.56094	0.0566049
FYN_+_112194611.23-P1P2|FYN_+_112194476.23-P1P2++FYN_+_112194611.23-P1P2|FYN_+_112194476.23-P1P2	FYN	16023.8	2.28424	0.615958	3.70843	0.000208547			FYN_+_112194611.23-P1P2|FYN_+_112194476.23-P1P2++FYN_+_112194611.23-P1P2|FYN_+_112194476.23-P1P2	FYN	16023.8	-0.173532	0.550915	-0.314988	0.869495
KIAA1586_-_56911511.23-P1P2|KIAA1586_-_56911519.23-P1P2++KIAA1586_-_56911511.23-P1P2|KIAA1586_-_56911519.23-P1P2	KIAA1586	15944.3	5.36801	0.98999	5.42229	5.88409e-08			KIAA1586_-_56911511.23-P1P2|KIAA1586_-_56911519.23-P1P2++KIAA1586_-_56911511.23-P1P2|KIAA1586_-_56911519.23-P1P2	KIAA1586	15944.3	-2.78248	0.885374	-3.14272	0.0150112
SNX5_-_17949395.23-P1P2|SNX5_+_17949337.23-P1P2++SNX5_-_17949395.23-P1P2|SNX5_+_17949337.23-P1P2	SNX5	15863.5	4.14878	0.652697	6.35636	2.06597e-10			SNX5_-_17949395.23-P1P2|SNX5_+_17949337.23-P1P2++SNX5_-_17949395.23-P1P2|SNX5_+_17949337.23-P1P2	SNX5	15863.5	-2.23059	0.583754	-3.82111	0.00227431
non-targeting_02597|non-targeting_01282++non-targeting_02597|non-targeting_01282	non-targeting	15810.3	5.68294	0.691349	8.22008	2.03365e-16			non-targeting_02597|non-targeting_01282++non-targeting_02597|non-targeting_01282	non-targeting	15810.3	-6.09469	0.619027	-9.8456	8.28e-20
DEK_+_18264707.23-P1P2|DEK_-_18264717.23-P1P2++DEK_+_18264707.23-P1P2|DEK_-_18264717.23-P1P2	DEK	15581	2.88765	0.775042	3.72579	0.000194702			DEK_+_18264707.23-P1P2|DEK_-_18264717.23-P1P2++DEK_+_18264707.23-P1P2|DEK_-_18264717.23-P1P2	DEK	15581	0.496655	0.693161	0.716507	0.670941
SOCS6_+_67956319.23-P1P2|SOCS6_+_67956334.23-P1P2++SOCS6_+_67956319.23-P1P2|SOCS6_+_67956334.23-P1P2	SOCS6	15348.8	3.52651	0.576613	6.11589	9.60174e-10			SOCS6_+_67956319.23-P1P2|SOCS6_+_67956334.23-P1P2++SOCS6_+_67956319.23-P1P2|SOCS6_+_67956334.23-P1P2	SOCS6	15348.8	-0.859234	0.515673	-1.66624	0.248945
ITGA6_-_173292387.23-P1P2|ITGA6_+_173292798.23-P1P2++ITGA6_-_173292387.23-P1P2|ITGA6_+_173292798.23-P1P2	ITGA6	15287.5	3.28806	0.580991	5.6594	1.51906e-08			ITGA6_-_173292387.23-P1P2|ITGA6_+_173292798.23-P1P2++ITGA6_-_173292387.23-P1P2|ITGA6_+_173292798.23-P1P2	ITGA6	15287.5	-1.79863	0.519653	-3.46122	0.00651194
KCNK1_-_233749964.23-P1P2|KCNK1_-_233749936.23-P1P2++KCNK1_-_233749964.23-P1P2|KCNK1_-_233749936.23-P1P2	KCNK1	15227.7	5.41047	0.978705	5.5282	3.2354e-08			KCNK1_-_233749964.23-P1P2|KCNK1_-_233749936.23-P1P2++KCNK1_-_233749964.23-P1P2|KCNK1_-_233749936.23-P1P2	KCNK1	15227.7	-3.22701	0.8753	-3.68675	0.00338585
IL17C_+_88704986.23-P1P2|IL17C_+_88705060.23-P1P2++IL17C_+_88704986.23-P1P2|IL17C_+_88705060.23-P1P2	IL17C	15117.6	4.13102	0.650741	6.34818	2.17876e-10			IL17C_+_88704986.23-P1P2|IL17C_+_88705060.23-P1P2++IL17C_+_88704986.23-P1P2|IL17C_+_88705060.23-P1P2	IL17C	15117.6	-2.05965	0.581993	-3.53895	0.00526102
non-targeting_02446|non-targeting_00513++non-targeting_02446|non-targeting_00513	non-targeting	15103.6	4.86018	0.661915	7.34261	2.09466e-13			non-targeting_02446|non-targeting_00513++non-targeting_02446|non-targeting_00513	non-targeting	15103.6	-4.53571	0.592222	-7.65879	6.2e-12
PGP_+_2264587.23-P1P2|PGP_-_2264761.23-P1P2++PGP_+_2264587.23-P1P2|PGP_-_2264761.23-P1P2	PGP	14926.8	2.28414	0.595928	3.83291	0.000126635			PGP_+_2264587.23-P1P2|PGP_-_2264761.23-P1P2++PGP_+_2264587.23-P1P2|PGP_-_2264761.23-P1P2	PGP	14926.8	-0.649192	0.533014	-1.21797	0.425446
YWHAH_+_32340537.23-P1P2|YWHAH_-_32340725.23-P1P2++YWHAH_+_32340537.23-P1P2|YWHAH_-_32340725.23-P1P2	YWHAH	14861.7	2.51697	0.537484	4.68287	2.82881e-06			YWHAH_+_32340537.23-P1P2|YWHAH_-_32340725.23-P1P2++YWHAH_+_32340537.23-P1P2|YWHAH_-_32340725.23-P1P2	YWHAH	14861.7	-1.81429	0.480781	-3.77362	0.00263529
RAD52_+_1058756.23-P1|RAD52_-_1058797.23-P1++RAD52_+_1058756.23-P1|RAD52_-_1058797.23-P1	RAD52	14837	4.24379	0.705386	6.01627	1.78484e-09			RAD52_+_1058756.23-P1|RAD52_-_1058797.23-P1++RAD52_+_1058756.23-P1|RAD52_-_1058797.23-P1	RAD52	14837	-0.624743	0.630782	-0.990426	0.533925
UNC93B1_-_67771529.23-P1P2|UNC93B1_+_67771544.23-P1P2++UNC93B1_-_67771529.23-P1P2|UNC93B1_+_67771544.23-P1P2	UNC93B1	14655	3.3812	0.513298	6.5872	4.48198e-11			UNC93B1_-_67771529.23-P1P2|UNC93B1_+_67771544.23-P1P2++UNC93B1_-_67771529.23-P1P2|UNC93B1_+_67771544.23-P1P2	UNC93B1	14655	0.377006	0.458967	0.821424	0.618639
EPB41L5_+_120770719.23-P1P2|EPB41L5_+_120770731.23-P1P2++EPB41L5_+_120770719.23-P1P2|EPB41L5_+_120770731.23-P1P2	EPB41L5	14654.2	3.56057	0.549866	6.47534	9.45992e-11			EPB41L5_+_120770719.23-P1P2|EPB41L5_+_120770731.23-P1P2++EPB41L5_+_120770719.23-P1P2|EPB41L5_+_120770731.23-P1P2	EPB41L5	14654.2	0.126907	0.49168	0.258109	0.894902
CREB3L1_-_46299289.23-P1P2|CREB3L1_+_46299448.23-P1P2++CREB3L1_-_46299289.23-P1P2|CREB3L1_+_46299448.23-P1P2	CREB3L1	14633.5	4.53111	0.595246	7.61216	2.69547e-14			CREB3L1_-_46299289.23-P1P2|CREB3L1_+_46299448.23-P1P2++CREB3L1_-_46299289.23-P1P2|CREB3L1_+_46299448.23-P1P2	CREB3L1	14633.5	-1.14323	0.532238	-2.14797	0.120257
SPAST_+_32289065.23-P1P2|SPAST_+_32289046.23-P1P2++SPAST_+_32289065.23-P1P2|SPAST_+_32289046.23-P1P2	SPAST	14613.9	5.49567	0.807801	6.80324	1.0229e-11			SPAST_+_32289065.23-P1P2|SPAST_+_32289046.23-P1P2++SPAST_+_32289065.23-P1P2|SPAST_+_32289046.23-P1P2	SPAST	14613.9	-3.44463	0.722426	-4.76813	7.32e-05
ZNF501_-_44771153.23-P1P2|ZNF501_-_44771181.23-P1P2++ZNF501_-_44771153.23-P1P2|ZNF501_-_44771181.23-P1P2	ZNF501	14542.8	4.81084	0.96111	5.00551	5.57155e-07			ZNF501_-_44771153.23-P1P2|ZNF501_-_44771181.23-P1P2++ZNF501_-_44771153.23-P1P2|ZNF501_-_44771181.23-P1P2	ZNF501	14542.8	-2.49549	0.859577	-2.90316	0.0266537
ITSN1_-_35014863.23-P1P2|ITSN1_-_35014911.23-P1P2++ITSN1_-_35014863.23-P1P2|ITSN1_-_35014911.23-P1P2	ITSN1	14469.1	5.55937	1.04428	5.32363	1.01719e-07			ITSN1_-_35014863.23-P1P2|ITSN1_-_35014911.23-P1P2++ITSN1_-_35014863.23-P1P2|ITSN1_-_35014911.23-P1P2	ITSN1	14469.1	-3.7183	0.933978	-3.98114	0.00137697
GPR22_+_107110519.23-P1P2|GPR22_+_107110533.23-P1P2++GPR22_+_107110519.23-P1P2|GPR22_+_107110533.23-P1P2	GPR22	14371.2	4.12444	0.755112	5.46202	4.70755e-08			GPR22_+_107110519.23-P1P2|GPR22_+_107110533.23-P1P2++GPR22_+_107110519.23-P1P2|GPR22_+_107110533.23-P1P2	GPR22	14371.2	-2.92697	0.675409	-4.33362	0.00040005
SEPT4_-_56609378.23-P1|SEPT4_-_56609381.23-P1++SEPT4_-_56609378.23-P1|SEPT4_-_56609381.23-P1	2024-09-04	14258	1.92832	0.514139	3.75058	0.000176423			SEPT4_-_56609378.23-P1|SEPT4_-_56609381.23-P1++SEPT4_-_56609378.23-P1|SEPT4_-_56609381.23-P1	2024-09-04	14258	-0.0637283	0.459854	-0.138584	0.94709
BLOC1S3_-_45683896.23-P2|BLOC1S3_+_45683803.23-P2++BLOC1S3_-_45683896.23-P2|BLOC1S3_+_45683803.23-P2	BLOC1S3	14155.7	4.45739	0.782047	5.69965	1.20055e-08			BLOC1S3_-_45683896.23-P2|BLOC1S3_+_45683803.23-P2++BLOC1S3_-_45683896.23-P2|BLOC1S3_+_45683803.23-P2	BLOC1S3	14155.7	-3.05941	0.699483	-4.37381	0.00034523
NBL1_+_19970876.23-P1P2|NBL1_-_19970885.23-P1P2++NBL1_+_19970876.23-P1P2|NBL1_-_19970885.23-P1P2	NBL1	14135.7	1.26784	0.53771	2.35784	0.0183814			NBL1_+_19970876.23-P1P2|NBL1_-_19970885.23-P1P2++NBL1_+_19970876.23-P1P2|NBL1_-_19970885.23-P1P2	NBL1	14135.7	-0.455438	0.480972	-0.946911	0.555203
FAM188B_-_30811089.23-P1P2|FAM188B_+_30811057.23-P1P2++FAM188B_-_30811089.23-P1P2|FAM188B_+_30811057.23-P1P2	FAM188B	14084	0.995535	0.558426	1.78275	0.0746268			FAM188B_-_30811089.23-P1P2|FAM188B_+_30811057.23-P1P2++FAM188B_-_30811089.23-P1P2|FAM188B_+_30811057.23-P1P2	FAM188B	14084	0.562841	0.499484	1.12684	0.467278
GRIN3B_-_1000399.23-P1P2|GRIN3B_+_1000392.23-P1P2++GRIN3B_-_1000399.23-P1P2|GRIN3B_+_1000392.23-P1P2	GRIN3B	13841.1	1.98562	0.524869	3.78309	0.000154895			GRIN3B_-_1000399.23-P1P2|GRIN3B_+_1000392.23-P1P2++GRIN3B_-_1000399.23-P1P2|GRIN3B_+_1000392.23-P1P2	GRIN3B	13841.1	-0.545463	0.469465	-1.16188	0.450919
FAM203A_-_145192776.23-ENST00000347708.4|FAM203A_+_145193123.23-ENST00000347708.4++FAM203A_-_145192776.23-ENST00000347708.4|FAM203A_+_145193123.23-ENST00000347708.4	FAM203A	13768.5	4.5052	0.650102	6.93	4.20849e-12			FAM203A_-_145192776.23-ENST00000347708.4|FAM203A_+_145193123.23-ENST00000347708.4++FAM203A_-_145192776.23-ENST00000347708.4|FAM203A_+_145193123.23-ENST00000347708.4	FAM203A	13768.5	-3.4168	0.581505	-5.87578	4.18e-07
MEGF11_+_66545937.23-P1P2|MEGF11_+_66545882.23-P1P2++MEGF11_+_66545937.23-P1P2|MEGF11_+_66545882.23-P1P2	MEGF11	13710.5	1.6709	0.497864	3.35614	0.000790393			MEGF11_+_66545937.23-P1P2|MEGF11_+_66545882.23-P1P2++MEGF11_+_66545937.23-P1P2|MEGF11_+_66545882.23-P1P2	MEGF11	13710.5	-0.629767	0.445328	-1.41416	0.341718
FGF22_+_639918.23-P1P2|FGF22_-_639915.23-P1P2++FGF22_+_639918.23-P1P2|FGF22_-_639915.23-P1P2	FGF22	13687.2	2.48221	0.67169	3.69548	0.000219475			FGF22_+_639918.23-P1P2|FGF22_-_639915.23-P1P2++FGF22_+_639918.23-P1P2|FGF22_-_639915.23-P1P2	FGF22	13687.2	-0.188103	0.600754	-0.313111	0.870041
FBXO48_+_68694108.23-P1P2|FBXO48_+_68694419.23-P1P2++FBXO48_+_68694108.23-P1P2|FBXO48_+_68694419.23-P1P2	FBXO48	13413.8	4.86047	0.625246	7.77368	7.62375e-15			FBXO48_+_68694108.23-P1P2|FBXO48_+_68694419.23-P1P2++FBXO48_+_68694108.23-P1P2|FBXO48_+_68694419.23-P1P2	FBXO48	13413.8	-1.64356	0.559046	-2.93994	0.0245872
non-targeting_00538|non-targeting_03038++non-targeting_00538|non-targeting_03038	non-targeting	13330.1	4.12331	0.700679	5.88473	3.98694e-09			non-targeting_00538|non-targeting_03038++non-targeting_00538|non-targeting_03038	non-targeting	13330.1	-1.74945	0.626638	-2.7918	0.0345057
RHOF_-_122231504.23-P1P2|RHOF_-_122231584.23-P1P2++RHOF_-_122231504.23-P1P2|RHOF_-_122231584.23-P1P2	RHOF	13305.8	3.16099	0.580255	5.4476	5.10547e-08			RHOF_-_122231504.23-P1P2|RHOF_-_122231584.23-P1P2++RHOF_-_122231504.23-P1P2|RHOF_-_122231584.23-P1P2	RHOF	13305.8	-1.85982	0.519006	-3.58343	0.00462107
LIX1L_-_145477097.23-P1P2|LIX1L_-_145477093.23-P1P2++LIX1L_-_145477097.23-P1P2|LIX1L_-_145477093.23-P1P2	LIX1L	13189.5	4.0594	0.766021	5.29933	1.16229e-07			LIX1L_-_145477097.23-P1P2|LIX1L_-_145477093.23-P1P2++LIX1L_-_145477097.23-P1P2|LIX1L_-_145477093.23-P1P2	LIX1L	13189.5	-2.59984	0.685146	-3.79457	0.00247508
FAM89B_-_65340034.23-P1P2|FAM89B_-_65340103.23-P1P2++FAM89B_-_65340034.23-P1P2|FAM89B_-_65340103.23-P1P2	FAM89B	13166.4	3.91643	0.670714	5.83919	5.24566e-09			FAM89B_-_65340034.23-P1P2|FAM89B_-_65340103.23-P1P2++FAM89B_-_65340034.23-P1P2|FAM89B_-_65340103.23-P1P2	FAM89B	13166.4	-1.03791	0.599813	-1.73039	0.227472
MAOA_+_43515559.23-P1|MAOA_+_43515548.23-P1++MAOA_+_43515559.23-P1|MAOA_+_43515548.23-P1	MAOA	13138.2	3.78067	1.10587	3.41873	0.000629141			MAOA_+_43515559.23-P1|MAOA_+_43515548.23-P1++MAOA_+_43515559.23-P1|MAOA_+_43515548.23-P1	MAOA	13138.2	-1.93012	0.989102	-1.95138	0.163967
FBXW12_-_48413689.23-P1P2|FBXW12_+_48413651.23-P1P2++FBXW12_-_48413689.23-P1P2|FBXW12_+_48413651.23-P1P2	FBXW12	13030	3.96037	0.528778	7.48966	6.9054e-14			FBXW12_-_48413689.23-P1P2|FBXW12_+_48413651.23-P1P2++FBXW12_-_48413689.23-P1P2|FBXW12_+_48413651.23-P1P2	FBXW12	13030	-2.10155	0.472911	-4.44387	0.00026785
GSR_-_30585161.23-P1P2|GSR_-_30585170.23-P1P2++GSR_-_30585161.23-P1P2|GSR_-_30585170.23-P1P2	GSR	13019.8	4.07211	0.598062	6.80885	9.8383e-12			GSR_-_30585161.23-P1P2|GSR_-_30585170.23-P1P2++GSR_-_30585161.23-P1P2|GSR_-_30585170.23-P1P2	GSR	13019.8	-2.4547	0.534902	-4.58907	0.00015263
RAPGEFL1_+_38333770.23-P1P2|RAPGEFL1_+_38333767.23-P1P2++RAPGEFL1_+_38333770.23-P1P2|RAPGEFL1_+_38333767.23-P1P2	RAPGEFL1	13015.9	3.8385	0.556594	6.8964	5.33351e-12			RAPGEFL1_+_38333770.23-P1P2|RAPGEFL1_+_38333767.23-P1P2++RAPGEFL1_+_38333770.23-P1P2|RAPGEFL1_+_38333767.23-P1P2	RAPGEFL1	13015.9	-2.30206	0.497822	-4.62426	0.00013242
VWA5B2_+_183948160.23-P1P2|VWA5B2_-_183948208.23-P1P2++VWA5B2_+_183948160.23-P1P2|VWA5B2_-_183948208.23-P1P2	VWA5B2	12994.9	1.82829	0.643965	2.83912	0.00452385			VWA5B2_+_183948160.23-P1P2|VWA5B2_-_183948208.23-P1P2++VWA5B2_+_183948160.23-P1P2|VWA5B2_-_183948208.23-P1P2	VWA5B2	12994.9	0.114524	0.575975	0.198835	0.922344
non-targeting_03381|non-targeting_03517++non-targeting_03381|non-targeting_03517	non-targeting	12930.3	4.26706	0.629031	6.78354	1.17266e-11			non-targeting_03381|non-targeting_03517++non-targeting_03381|non-targeting_03517	non-targeting	12930.3	-0.931537	0.562469	-1.65616	0.252233
EYA3_-_28415104.23-P1P2|EYA3_-_28415116.23-P1P2++EYA3_-_28415104.23-P1P2|EYA3_-_28415116.23-P1P2	EYA3	12921.3	4.19455	0.652146	6.43191	1.26011e-10			EYA3_-_28415104.23-P1P2|EYA3_-_28415116.23-P1P2++EYA3_-_28415104.23-P1P2|EYA3_-_28415116.23-P1P2	EYA3	12921.3	-1.61848	0.583205	-2.77514	0.0357638
SSTR5_-_1128978.23-P1|SSTR5_-_1128859.23-P1++SSTR5_-_1128978.23-P1|SSTR5_-_1128859.23-P1	SSTR5	12777.3	3.65369	0.531574	6.87334	6.27155e-12			SSTR5_-_1128978.23-P1|SSTR5_-_1128859.23-P1++SSTR5_-_1128978.23-P1|SSTR5_-_1128859.23-P1	SSTR5	12777.3	-0.898632	0.475357	-1.89044	0.180085
HLCS_+_38362527.23-P2|HLCS_+_38362476.23-P2++HLCS_+_38362527.23-P2|HLCS_+_38362476.23-P2	HLCS	12760.5	4.50581	0.755777	5.96183	2.4943e-09			HLCS_+_38362527.23-P2|HLCS_+_38362476.23-P2++HLCS_+_38362527.23-P2|HLCS_+_38362476.23-P2	HLCS	12760.5	-2.2496	0.675913	-3.32824	0.0093751
SPPL2A_-_51057840.23-P1P2|SPPL2A_-_51057864.23-P1P2++SPPL2A_-_51057840.23-P1P2|SPPL2A_-_51057864.23-P1P2	SPPL2A	12671.7	2.87567	0.77934	3.68988	0.000224363			SPPL2A_-_51057840.23-P1P2|SPPL2A_-_51057864.23-P1P2++SPPL2A_-_51057840.23-P1P2|SPPL2A_-_51057864.23-P1P2	SPPL2A	12671.7	-2.42113	0.697116	-3.47307	0.0063222
SOGA1_+_35491862.23-P1P2|SOGA1_-_35491725.23-P1P2++SOGA1_+_35491862.23-P1P2|SOGA1_-_35491725.23-P1P2	SOGA1	12553.8	1.51802	0.511886	2.96554	0.00302153			SOGA1_+_35491862.23-P1P2|SOGA1_-_35491725.23-P1P2++SOGA1_+_35491862.23-P1P2|SOGA1_-_35491725.23-P1P2	SOGA1	12553.8	-0.0018088	0.457856	-0.0039507	1
R3HCC1_-_23145643.23-P1|R3HCC1_-_23145664.23-P1++R3HCC1_-_23145643.23-P1|R3HCC1_-_23145664.23-P1	R3HCC1	12514.5	2.66787	0.547438	4.87338	1.09705e-06			R3HCC1_-_23145643.23-P1|R3HCC1_-_23145664.23-P1++R3HCC1_-_23145643.23-P1|R3HCC1_-_23145664.23-P1	R3HCC1	12514.5	-0.570471	0.489617	-1.16514	0.449654
MYO5A_-_52821073.23-P1P2|MYO5A_-_52821079.23-P1P2++MYO5A_-_52821073.23-P1P2|MYO5A_-_52821079.23-P1P2	MYO5A	12508.7	0.539777	0.513112	1.05197	0.292814			MYO5A_-_52821073.23-P1P2|MYO5A_-_52821079.23-P1P2++MYO5A_-_52821073.23-P1P2|MYO5A_-_52821079.23-P1P2	MYO5A	12508.7	0.0971861	0.458982	0.211743	0.916679
COL9A3_+_61448414.23-P1P2|COL9A3_-_61448817.23-P1P2++COL9A3_+_61448414.23-P1P2|COL9A3_-_61448817.23-P1P2	COL9A3	12484.1	3.11006	0.535143	5.81164	6.18644e-09			COL9A3_+_61448414.23-P1P2|COL9A3_-_61448817.23-P1P2++COL9A3_+_61448414.23-P1P2|COL9A3_-_61448817.23-P1P2	COL9A3	12484.1	0.739255	0.478496	1.54496	0.291275
TTC33_+_40755534.23-P1P2|TTC33_+_40755610.23-P1P2++TTC33_+_40755534.23-P1P2|TTC33_+_40755610.23-P1P2	TTC33	12479.6	3.63476	0.617318	5.88799	3.90929e-09			TTC33_+_40755534.23-P1P2|TTC33_+_40755610.23-P1P2++TTC33_+_40755534.23-P1P2|TTC33_+_40755610.23-P1P2	TTC33	12479.6	-1.14708	0.552078	-2.07775	0.1347
NSD1_-_176561189.23-P1P2|NSD1_-_176560797.23-P1P2++NSD1_-_176561189.23-P1P2|NSD1_-_176560797.23-P1P2	NSD1	12451.2	5.04753	0.670512	7.52788	5.15717e-14			NSD1_-_176561189.23-P1P2|NSD1_-_176560797.23-P1P2++NSD1_-_176561189.23-P1P2|NSD1_-_176560797.23-P1P2	NSD1	12451.2	-3.89913	0.599764	-6.50111	1.21e-08
MSRB3_-_65673009.23-P1P2|MSRB3_-_65672529.23-P1P2++MSRB3_-_65673009.23-P1P2|MSRB3_-_65672529.23-P1P2	MSRB3	12387.8	0.961497	0.59014	1.62927	0.103256			MSRB3_-_65673009.23-P1P2|MSRB3_-_65672529.23-P1P2++MSRB3_-_65673009.23-P1P2|MSRB3_-_65672529.23-P1P2	MSRB3	12387.8	0.393691	0.527855	0.745832	0.656546
KDM3B_-_137688400.23-P1P2|KDM3B_-_137688434.23-P1P2++KDM3B_-_137688400.23-P1P2|KDM3B_-_137688434.23-P1P2	KDM3B	12363.1	1.95549	0.71363	2.7402	0.00614024			KDM3B_-_137688400.23-P1P2|KDM3B_-_137688434.23-P1P2++KDM3B_-_137688400.23-P1P2|KDM3B_-_137688434.23-P1P2	KDM3B	12363.1	1.15177	0.638248	1.80458	0.205454
CLEC4A_-_8276699.23-P1P2|CLEC4A_-_8276506.23-P1P2++CLEC4A_-_8276699.23-P1P2|CLEC4A_-_8276506.23-P1P2	CLEC4A	12290.4	4.41228	0.662397	6.66109	2.7181e-11			CLEC4A_-_8276699.23-P1P2|CLEC4A_-_8276506.23-P1P2++CLEC4A_-_8276699.23-P1P2|CLEC4A_-_8276506.23-P1P2	CLEC4A	12290.4	-0.656684	0.592268	-1.10876	0.476657
BEND7_+_13570778.23-P1P2|BEND7_-_13570963.23-P1P2++BEND7_+_13570778.23-P1P2|BEND7_-_13570963.23-P1P2	BEND7	12251.3	1.60252	0.56072	2.85797	0.00426367			BEND7_+_13570778.23-P1P2|BEND7_-_13570963.23-P1P2++BEND7_+_13570778.23-P1P2|BEND7_-_13570963.23-P1P2	BEND7	12251.3	-0.64445	0.501552	-1.28491	0.396445
non-targeting_03152|non-targeting_02841++non-targeting_03152|non-targeting_02841	non-targeting	12101.4	3.35567	0.859464	3.90438	9.44684e-05			non-targeting_03152|non-targeting_02841++non-targeting_03152|non-targeting_02841	non-targeting	12101.4	1.36443	0.768556	1.77532	0.21403
TJAP1_-_43457379.23-P2|TJAP1_+_43457388.23-P2++TJAP1_-_43457379.23-P2|TJAP1_+_43457388.23-P2	TJAP1	12085.1	5.46229	0.744753	7.33437	2.22767e-13			TJAP1_-_43457379.23-P2|TJAP1_+_43457388.23-P2++TJAP1_-_43457379.23-P2|TJAP1_+_43457388.23-P2	TJAP1	12085.1	-4.13148	0.666132	-6.20219	6.64e-08
FAM221B_-_35828775.23-P1P2|FAM221B_-_35829104.23-P1P2++FAM221B_-_35828775.23-P1P2|FAM221B_-_35829104.23-P1P2	FAM221B	12018.4	5.73602	0.995246	5.76342	8.2428e-09			FAM221B_-_35828775.23-P1P2|FAM221B_-_35829104.23-P1P2++FAM221B_-_35828775.23-P1P2|FAM221B_-_35829104.23-P1P2	FAM221B	12018.4	-2.76264	0.889973	-3.10419	0.016558
TICAM1_-_4831517.23-P1P2|TICAM1_+_4831695.23-P1P2++TICAM1_-_4831517.23-P1P2|TICAM1_+_4831695.23-P1P2	TICAM1	11954.9	3.72811	0.576218	6.46998	9.80185e-11			TICAM1_-_4831517.23-P1P2|TICAM1_+_4831695.23-P1P2++TICAM1_-_4831517.23-P1P2|TICAM1_+_4831695.23-P1P2	TICAM1	11954.9	-0.93905	0.515283	-1.8224	0.200038
C17orf74_+_7328989.23-P1P2|C17orf74_-_7328946.23-P1P2++C17orf74_+_7328989.23-P1P2|C17orf74_-_7328946.23-P1P2	C17orf74	11879.3	5.32159	0.908281	5.85897	4.65747e-09			C17orf74_+_7328989.23-P1P2|C17orf74_-_7328946.23-P1P2++C17orf74_+_7328989.23-P1P2|C17orf74_-_7328946.23-P1P2	C17orf74	11879.3	-1.29744	0.812136	-1.59756	0.272616
non-targeting_00497|non-targeting_01578++non-targeting_00497|non-targeting_01578	non-targeting	11849.4	4.49361	0.541658	8.29602	1.07653e-16			non-targeting_00497|non-targeting_01578++non-targeting_00497|non-targeting_01578	non-targeting	11849.4	-4.1504	0.484701	-8.56281	6.17e-15
GET4_+_916235.23-P1P2|GET4_-_916288.23-P1P2++GET4_+_916235.23-P1P2|GET4_-_916288.23-P1P2	GET4	11823.4	1.48451	0.595924	2.49111	0.0127345			GET4_+_916235.23-P1P2|GET4_-_916288.23-P1P2++GET4_+_916235.23-P1P2|GET4_-_916288.23-P1P2	GET4	11823.4	1.1096	0.532989	2.08185	0.133901
MDFI_-_41606233.23-P1P2|MDFI_-_41605029.23-P1P2++MDFI_-_41606233.23-P1P2|MDFI_-_41605029.23-P1P2	MDFI	11811.5	3.32993	0.809581	4.11315	3.90288e-05			MDFI_-_41606233.23-P1P2|MDFI_-_41605029.23-P1P2++MDFI_-_41606233.23-P1P2|MDFI_-_41605029.23-P1P2	MDFI	11811.5	-0.34938	0.724043	-0.48254	0.791034
SGCA_+_48252928.23-P2|SGCA_+_48252629.23-P2++SGCA_+_48252928.23-P2|SGCA_+_48252629.23-P2	SGCA	11655.9	3.44715	0.583061	5.91215	3.37673e-09			SGCA_+_48252928.23-P2|SGCA_+_48252629.23-P2++SGCA_+_48252928.23-P2|SGCA_+_48252629.23-P2	SGCA	11655.9	-1.72345	0.521485	-3.30488	0.00997202
SAMD11_+_877531.23-P1|SAMD11_+_877556.23-P1++SAMD11_+_877531.23-P1|SAMD11_+_877556.23-P1	SAMD11	11604.5	4.35094	0.772817	5.62998	1.80234e-08			SAMD11_+_877531.23-P1|SAMD11_+_877556.23-P1++SAMD11_+_877531.23-P1|SAMD11_+_877556.23-P1	SAMD11	11604.5	-4.39429	0.691464	-6.35506	2.83e-08
ANAPC15_+_71823713.23-P1P2|ANAPC15_-_71823727.23-P1P2++ANAPC15_+_71823713.23-P1P2|ANAPC15_-_71823727.23-P1P2	ANAPC15	11603.8	0.409238	0.538984	0.759277	0.447687			ANAPC15_+_71823713.23-P1P2|ANAPC15_-_71823727.23-P1P2++ANAPC15_+_71823713.23-P1P2|ANAPC15_-_71823727.23-P1P2	ANAPC15	11603.8	1.17257	0.482106	2.43219	0.0724032
TMEFF2_+_193059626.23-P1P2|TMEFF2_-_193059573.23-P1P2++TMEFF2_+_193059626.23-P1P2|TMEFF2_-_193059573.23-P1P2	TMEFF2	11578.4	4.14136	0.686906	6.029	1.64977e-09			TMEFF2_+_193059626.23-P1P2|TMEFF2_-_193059573.23-P1P2++TMEFF2_+_193059626.23-P1P2|TMEFF2_-_193059573.23-P1P2	TMEFF2	11578.4	-2.07577	0.614329	-3.37892	0.00820138
FZD1_-_90893947.23-P1P2|FZD1_-_90893889.23-P1P2++FZD1_-_90893947.23-P1P2|FZD1_-_90893889.23-P1P2	FZD1	11525.6	4.53031	1.2227	3.70517	0.000211249			FZD1_-_90893947.23-P1P2|FZD1_-_90893889.23-P1P2++FZD1_-_90893947.23-P1P2|FZD1_-_90893889.23-P1P2	FZD1	11525.6	-1.12353	1.09351	-1.02745	0.516139
CYP39A1_-_46620407.23-P1P2|CYP39A1_+_46620444.23-P1P2++CYP39A1_-_46620407.23-P1P2|CYP39A1_+_46620444.23-P1P2	CYP39A1	11516.7	4.21519	0.732223	5.7567	8.57763e-09			CYP39A1_-_46620407.23-P1P2|CYP39A1_+_46620444.23-P1P2++CYP39A1_-_46620407.23-P1P2|CYP39A1_+_46620444.23-P1P2	CYP39A1	11516.7	-1.63615	0.654827	-2.4986	0.0641175
C19orf70_-_5680498.23-P1P2|C19orf70_+_5680490.23-P1P2++C19orf70_-_5680498.23-P1P2|C19orf70_+_5680490.23-P1P2	C19orf70	11416.3	3.67896	0.607414	6.05676	1.38886e-09			C19orf70_-_5680498.23-P1P2|C19orf70_+_5680490.23-P1P2++C19orf70_-_5680498.23-P1P2|C19orf70_+_5680490.23-P1P2	C19orf70	11416.3	-1.48986	0.543229	-2.7426	0.0385622
PLD3_-_40854641.23-P2|PLD3_-_40854603.23-P2++PLD3_-_40854641.23-P2|PLD3_-_40854603.23-P2	PLD3	11363.8	3.88981	0.621107	6.26271	3.78345e-10			PLD3_-_40854641.23-P2|PLD3_-_40854603.23-P2++PLD3_-_40854641.23-P2|PLD3_-_40854603.23-P2	PLD3	11363.8	-0.447402	0.555379	-0.805579	0.626712
C1QL4_+_49730898.23-P1P2|C1QL4_-_49730974.23-P1P2++C1QL4_+_49730898.23-P1P2|C1QL4_-_49730974.23-P1P2	C1QL4	11339.9	2.96519	0.623275	4.75743	1.96077e-06			C1QL4_+_49730898.23-P1P2|C1QL4_-_49730974.23-P1P2++C1QL4_+_49730898.23-P1P2|C1QL4_-_49730974.23-P1P2	C1QL4	11339.9	-1.92211	0.557503	-3.44771	0.00676671
SARM1_+_26698767.23-P2|SARM1_+_26698761.23-P2++SARM1_+_26698767.23-P2|SARM1_+_26698761.23-P2	SARM1	11296	2.44411	0.564833	4.32714	1.51055e-05			SARM1_+_26698767.23-P2|SARM1_+_26698761.23-P2++SARM1_+_26698767.23-P2|SARM1_+_26698761.23-P2	SARM1	11296	-1.38233	0.505229	-2.73604	0.0391784
CDH18_+_19988286.23-P1P2|CDH18_+_19988290.23-P1P2++CDH18_+_19988286.23-P1P2|CDH18_+_19988290.23-P1P2	CDH18	11273.1	3.69603	0.706223	5.23352	1.66313e-07			CDH18_+_19988286.23-P1P2|CDH18_+_19988290.23-P1P2++CDH18_+_19988286.23-P1P2|CDH18_+_19988290.23-P1P2	CDH18	11273.1	-0.874157	0.631577	-1.38409	0.353446
ZNF460_+_57791970.23-P1P2|ZNF460_-_57791882.23-P1P2++ZNF460_+_57791970.23-P1P2|ZNF460_-_57791882.23-P1P2	ZNF460	11139.3	2.98767	0.548588	5.44611	5.14832e-08			ZNF460_+_57791970.23-P1P2|ZNF460_-_57791882.23-P1P2++ZNF460_+_57791970.23-P1P2|ZNF460_-_57791882.23-P1P2	ZNF460	11139.3	0.212015	0.490566	0.432183	0.815668
KNDC1_+_134973810.23-P1P2|KNDC1_-_134973744.23-P1P2++KNDC1_+_134973810.23-P1P2|KNDC1_-_134973744.23-P1P2	KNDC1	11091.2	4.78738	1.07535	4.45194	8.50991e-06			KNDC1_+_134973810.23-P1P2|KNDC1_-_134973744.23-P1P2++KNDC1_+_134973810.23-P1P2|KNDC1_-_134973744.23-P1P2	KNDC1	11091.2	-2.06983	0.961719	-2.15222	0.119523
MESDC1_-_81293304.23-P1P2|MESDC1_-_81293340.23-P1P2++MESDC1_-_81293304.23-P1P2|MESDC1_-_81293340.23-P1P2	MESDC1	11041.3	2.05602	0.702535	2.92658	0.00342713			MESDC1_-_81293304.23-P1P2|MESDC1_-_81293340.23-P1P2++MESDC1_-_81293304.23-P1P2|MESDC1_-_81293340.23-P1P2	MESDC1	11041.3	0.324367	0.628343	0.516225	0.772923
ZC3HC1_+_129691218.23-P1P2|ZC3HC1_+_129691069.23-P1P2++ZC3HC1_+_129691218.23-P1P2|ZC3HC1_+_129691069.23-P1P2	ZC3HC1	11024.3	4.56161	0.792946	5.75274	8.78102e-09			ZC3HC1_+_129691218.23-P1P2|ZC3HC1_+_129691069.23-P1P2++ZC3HC1_+_129691218.23-P1P2|ZC3HC1_+_129691069.23-P1P2	ZC3HC1	11024.3	-2.68025	0.70918	-3.77936	0.00259139
COLCA2_-_111170080.23-P1P2|COLCA2_+_111170091.23-P1P2++COLCA2_-_111170080.23-P1P2|COLCA2_+_111170091.23-P1P2	COLCA2	10997.9	4.13053	0.671344	6.15264	7.62053e-10			COLCA2_-_111170080.23-P1P2|COLCA2_+_111170091.23-P1P2++COLCA2_-_111170080.23-P1P2|COLCA2_+_111170091.23-P1P2	COLCA2	10997.9	0.581664	0.600166	0.969171	0.543901
SLCO3A1_-_92397006.23-P1P2|SLCO3A1_+_92396990.23-P1P2++SLCO3A1_-_92397006.23-P1P2|SLCO3A1_+_92396990.23-P1P2	SLCO3A1	10971.1	0.985256	0.519781	1.89552	0.0580235			SLCO3A1_-_92397006.23-P1P2|SLCO3A1_+_92396990.23-P1P2++SLCO3A1_-_92397006.23-P1P2|SLCO3A1_+_92396990.23-P1P2	SLCO3A1	10971.1	0.133593	0.464936	0.287335	0.881926
CXCR2_+_218990780.23-P1P2|CXCR2_+_218990833.23-P1P2++CXCR2_+_218990780.23-P1P2|CXCR2_+_218990833.23-P1P2	CXCR2	10964.2	3.57877	0.619983	5.77237	7.81663e-09			CXCR2_+_218990780.23-P1P2|CXCR2_+_218990833.23-P1P2++CXCR2_+_218990780.23-P1P2|CXCR2_+_218990833.23-P1P2	CXCR2	10964.2	-3.72273	0.554745	-6.71071	3.65e-09
EML1_-_100259764.23-P1P2|EML1_-_100259740.23-P1P2++EML1_-_100259764.23-P1P2|EML1_-_100259740.23-P1P2	EML1	10959	2.46652	0.826452	2.98446	0.00284076			EML1_-_100259764.23-P1P2|EML1_-_100259740.23-P1P2++EML1_-_100259764.23-P1P2|EML1_-_100259740.23-P1P2	EML1	10959	-0.0274506	0.739173	-0.037137	0.988372
AP5S1_-_3801224.23-P1P2|AP5S1_+_3801197.23-P1P2++AP5S1_-_3801224.23-P1P2|AP5S1_+_3801197.23-P1P2	AP5S1	10904.6	3.27905	0.666761	4.91788	8.74887e-07			AP5S1_-_3801224.23-P1P2|AP5S1_+_3801197.23-P1P2++AP5S1_-_3801224.23-P1P2|AP5S1_+_3801197.23-P1P2	AP5S1	10904.6	-2.94847	0.596471	-4.94318	3.53e-05
ZBTB42_+_105266888.23-P1P2|ZBTB42_+_105266954.23-P1P2++ZBTB42_+_105266888.23-P1P2|ZBTB42_+_105266954.23-P1P2	ZBTB42	10903.7	2.61465	0.50226	5.20577	1.9319e-07			ZBTB42_+_105266888.23-P1P2|ZBTB42_+_105266954.23-P1P2++ZBTB42_+_105266888.23-P1P2|ZBTB42_+_105266954.23-P1P2	ZBTB42	10903.7	-0.631696	0.449209	-1.40624	0.344373
SRI_+_87849326.23-P1|SRI_-_87849331.23-P1++SRI_+_87849326.23-P1|SRI_-_87849331.23-P1	SRI	10884.3	2.57298	0.503169	5.11356	3.16146e-07			SRI_+_87849326.23-P1|SRI_-_87849331.23-P1++SRI_+_87849326.23-P1|SRI_-_87849331.23-P1	SRI	10884.3	-1.75531	0.450099	-3.89983	0.00176419
CCAR2_+_22462560.23-P1P2|CCAR2_+_22462326.23-P1P2++CCAR2_+_22462560.23-P1P2|CCAR2_+_22462326.23-P1P2	CCAR2	10862.6	2.63594	0.669238	3.93871	8.19194e-05			CCAR2_+_22462560.23-P1P2|CCAR2_+_22462326.23-P1P2++CCAR2_+_22462560.23-P1P2|CCAR2_+_22462326.23-P1P2	CCAR2	10862.6	-0.773953	0.598571	-1.293	0.392501
LILRB3_+_54726858.23-P1P2|LILRB3_+_54726855.23-P1P2++LILRB3_+_54726858.23-P1P2|LILRB3_+_54726855.23-P1P2	LILRB3	10836.9	4.23208	0.95758	4.41956	9.89013e-06			LILRB3_+_54726858.23-P1P2|LILRB3_+_54726855.23-P1P2++LILRB3_+_54726858.23-P1P2|LILRB3_+_54726855.23-P1P2	LILRB3	10836.9	-3.76174	0.856587	-4.39154	0.00032268
VPS45_-_150039852.23-P1P2|VPS45_-_150039823.23-P1P2++VPS45_-_150039852.23-P1P2|VPS45_-_150039823.23-P1P2	VPS45	10818	5.38347	0.805865	6.68036	2.3835e-11			VPS45_-_150039852.23-P1P2|VPS45_-_150039823.23-P1P2++VPS45_-_150039852.23-P1P2|VPS45_-_150039823.23-P1P2	VPS45	10818	-3.99289	0.720781	-5.53968	2.33e-06
KCNQ5_+_73331832.23-P1P2|KCNQ5_+_73331813.23-P1P2++KCNQ5_+_73331832.23-P1P2|KCNQ5_+_73331813.23-P1P2	KCNQ5	10795.1	3.83967	0.554295	6.92712	4.29496e-12			KCNQ5_+_73331832.23-P1P2|KCNQ5_+_73331813.23-P1P2++KCNQ5_+_73331832.23-P1P2|KCNQ5_+_73331813.23-P1P2	KCNQ5	10795.1	-2.12679	0.495746	-4.29008	0.00046782
SHISA2_+_26624857.23-P1P2|SHISA2_+_26624809.23-P1P2++SHISA2_+_26624857.23-P1P2|SHISA2_+_26624809.23-P1P2	SHISA2	10789.4	0.980232	0.642032	1.52677	0.126819			SHISA2_+_26624857.23-P1P2|SHISA2_+_26624809.23-P1P2++SHISA2_+_26624857.23-P1P2|SHISA2_+_26624809.23-P1P2	SHISA2	10789.4	0.19315	0.574274	0.336338	0.860051
DSE_-_116692156.23-P1|DSE_-_116692125.23-P1++DSE_-_116692156.23-P1|DSE_-_116692125.23-P1	DSE	10752.2	4.45931	0.607323	7.34256	2.09543e-13			DSE_-_116692156.23-P1|DSE_-_116692125.23-P1++DSE_-_116692156.23-P1|DSE_-_116692125.23-P1	DSE	10752.2	-3.42622	0.543265	-6.30672	3.71e-08
CHID1_+_910758.23-P1P2|CHID1_+_910583.23-P1P2++CHID1_+_910758.23-P1P2|CHID1_+_910583.23-P1P2	CHID1	10608.9	2.74329	0.649196	4.22567	2.38231e-05			CHID1_+_910758.23-P1P2|CHID1_+_910583.23-P1P2++CHID1_+_910758.23-P1P2|CHID1_+_910583.23-P1P2	CHID1	10608.9	-0.1635	0.580607	-0.281602	0.885177
FEZ2_+_36825287.23-P1P2|FEZ2_+_36825278.23-P1P2++FEZ2_+_36825287.23-P1P2|FEZ2_+_36825278.23-P1P2	FEZ2	10592.5	1.96379	0.505284	3.8865	0.0001017			FEZ2_+_36825287.23-P1P2|FEZ2_+_36825278.23-P1P2++FEZ2_+_36825287.23-P1P2|FEZ2_+_36825278.23-P1P2	FEZ2	10592.5	-0.128178	0.451934	-0.283622	0.884187
GPR179_+_36499799.23-P1P2|GPR179_+_36499764.23-P1P2++GPR179_+_36499799.23-P1P2|GPR179_+_36499764.23-P1P2	GPR179	10578	4.42342	0.85725	5.16001	2.46936e-07			GPR179_+_36499799.23-P1P2|GPR179_+_36499764.23-P1P2++GPR179_+_36499799.23-P1P2|GPR179_+_36499764.23-P1P2	GPR179	10578	-3.22643	0.766769	-4.20782	0.00062004
HOPX_-_57547423.23-P1|HOPX_-_57547452.23-P1++HOPX_-_57547423.23-P1|HOPX_-_57547452.23-P1	HOPX	10570.5	4.67803	0.742224	6.30272	2.92459e-10			HOPX_-_57547423.23-P1|HOPX_-_57547452.23-P1++HOPX_-_57547423.23-P1|HOPX_-_57547452.23-P1	HOPX	10570.5	0.748908	0.663395	1.1289	0.466241
STRBP_-_126030812.23-P1P2|STRBP_+_126030796.23-P1P2++STRBP_-_126030812.23-P1P2|STRBP_+_126030796.23-P1P2	STRBP	10567.7	0.562544	0.546342	1.02965	0.303172			STRBP_-_126030812.23-P1P2|STRBP_+_126030796.23-P1P2++STRBP_-_126030812.23-P1P2|STRBP_+_126030796.23-P1P2	STRBP	10567.7	0.705587	0.488693	1.44382	0.329075
ACOX2_+_58522893.23-P1|ACOX2_+_58522888.23-P1++ACOX2_+_58522893.23-P1|ACOX2_+_58522888.23-P1	ACOX2	10514.3	4.32696	0.774733	5.58509	2.33578e-08			ACOX2_+_58522893.23-P1|ACOX2_+_58522888.23-P1++ACOX2_+_58522893.23-P1|ACOX2_+_58522888.23-P1	ACOX2	10514.3	-2.37425	0.692888	-3.42661	0.0071587
TRIM59_-_160167519.23-P1P2|TRIM59_-_160167568.23-P1P2++TRIM59_-_160167519.23-P1P2|TRIM59_-_160167568.23-P1P2	TRIM59	10490.6	3.48083	0.987923	3.52338	NA			TRIM59_-_160167519.23-P1P2|TRIM59_-_160167568.23-P1P2++TRIM59_-_160167519.23-P1P2|TRIM59_-_160167568.23-P1P2	TRIM59	10490.6	-1.3556	0.883594	-1.53419	NA
ENTPD7_-_101419313.23-P1P2|ENTPD7_-_101419716.23-P1P2++ENTPD7_-_101419313.23-P1P2|ENTPD7_-_101419716.23-P1P2	ENTPD7	10377.3	2.65978	1.2315	2.1598	0.0307882			ENTPD7_-_101419313.23-P1P2|ENTPD7_-_101419716.23-P1P2++ENTPD7_-_101419313.23-P1P2|ENTPD7_-_101419716.23-P1P2	ENTPD7	10377.3	2.36826	1.10134	2.15034	0.119841
EHD2_-_48216693.23-P1P2|EHD2_-_48216708.23-P1P2++EHD2_-_48216693.23-P1P2|EHD2_-_48216708.23-P1P2	EHD2	10374.8	4.38617	0.593717	7.38765	1.49447e-13			EHD2_-_48216693.23-P1P2|EHD2_-_48216708.23-P1P2++EHD2_-_48216693.23-P1P2|EHD2_-_48216708.23-P1P2	EHD2	10374.8	-2.25034	0.53094	-4.2384	0.00055892
CDPF1_+_46646137.23-P1P2|CDPF1_-_46646093.23-P1P2++CDPF1_+_46646137.23-P1P2|CDPF1_-_46646093.23-P1P2	CDPF1	10341.9	3.44066	0.685771	5.01721	5.24266e-07			CDPF1_+_46646137.23-P1P2|CDPF1_-_46646093.23-P1P2++CDPF1_+_46646137.23-P1P2|CDPF1_-_46646093.23-P1P2	CDPF1	10341.9	-3.17971	0.613496	-5.18293	1.27e-05
RASA2_-_141205892.23-P1P2|RASA2_-_141206243.23-P1P2++RASA2_-_141205892.23-P1P2|RASA2_-_141206243.23-P1P2	RASA2	10199.2	0.0173401	0.58995	0.0293925	0.976552			RASA2_-_141205892.23-P1P2|RASA2_-_141206243.23-P1P2++RASA2_-_141205892.23-P1P2|RASA2_-_141206243.23-P1P2	RASA2	10199.2	0.632312	0.527714	1.19821	0.434376
NPM2_-_21881725.23-P1P2|NPM2_+_21881707.23-P1P2++NPM2_-_21881725.23-P1P2|NPM2_+_21881707.23-P1P2	NPM2	10135.7	1.40688	0.549375	2.56087	0.010441			NPM2_-_21881725.23-P1P2|NPM2_+_21881707.23-P1P2++NPM2_-_21881725.23-P1P2|NPM2_+_21881707.23-P1P2	NPM2	10135.7	1.49586	0.491338	3.04446	0.019183
TASP1_+_13619539.23-P1P2|TASP1_-_13619364.23-P1P2++TASP1_+_13619539.23-P1P2|TASP1_-_13619364.23-P1P2	TASP1	10130.9	4.3683	0.588835	7.41854	1.1842e-13			TASP1_+_13619539.23-P1P2|TASP1_-_13619364.23-P1P2++TASP1_+_13619539.23-P1P2|TASP1_-_13619364.23-P1P2	TASP1	10130.9	-2.32135	0.526583	-4.40834	0.00030252
LUZP2_+_24518631.23-P1P2|LUZP2_-_24518572.23-P1P2++LUZP2_+_24518631.23-P1P2|LUZP2_-_24518572.23-P1P2	LUZP2	10119.7	2.608	0.772162	3.37754	0.000731383			LUZP2_+_24518631.23-P1P2|LUZP2_-_24518572.23-P1P2++LUZP2_+_24518631.23-P1P2|LUZP2_-_24518572.23-P1P2	LUZP2	10119.7	-0.656684	0.690626	-0.950853	0.553511
NOSTRIN_-_169659183.23-P1P2|NOSTRIN_+_169659165.23-P1P2++NOSTRIN_-_169659183.23-P1P2|NOSTRIN_+_169659165.23-P1P2	NOSTRIN	10112.2	3.57517	0.764241	4.67807	2.89586e-06			NOSTRIN_-_169659183.23-P1P2|NOSTRIN_+_169659165.23-P1P2++NOSTRIN_-_169659183.23-P1P2|NOSTRIN_+_169659165.23-P1P2	NOSTRIN	10112.2	-0.824309	0.683476	-1.20605	0.430674
WBSCR17_+_70596891.23-P1P2|WBSCR17_+_70597385.23-P1P2++WBSCR17_+_70596891.23-P1P2|WBSCR17_+_70597385.23-P1P2	WBSCR17	10090	1.72106	0.656317	2.6223	0.00873398			WBSCR17_+_70596891.23-P1P2|WBSCR17_+_70597385.23-P1P2++WBSCR17_+_70596891.23-P1P2|WBSCR17_+_70597385.23-P1P2	WBSCR17	10090	0.212312	0.587023	0.361675	0.849319
LATS2_-_21635336.23-P1P2|LATS2_-_21635258.23-P1P2++LATS2_-_21635336.23-P1P2|LATS2_-_21635258.23-P1P2	LATS2	10081.9	2.3897	0.528031	4.52568	6.02026e-06			LATS2_-_21635336.23-P1P2|LATS2_-_21635258.23-P1P2++LATS2_-_21635336.23-P1P2|LATS2_-_21635258.23-P1P2	LATS2	10081.9	0.040568	0.472239	0.0859056	0.96947
CYB5R3_+_43045362.23-P1P2|CYB5R3_+_43045359.23-P1P2++CYB5R3_+_43045362.23-P1P2|CYB5R3_+_43045359.23-P1P2	CYB5R3	10073.4	1.51876	0.634772	2.3926	0.0167294			CYB5R3_+_43045362.23-P1P2|CYB5R3_+_43045359.23-P1P2++CYB5R3_+_43045362.23-P1P2|CYB5R3_+_43045359.23-P1P2	CYB5R3	10073.4	0.289826	0.567758	0.510474	0.77612
SPSB4_+_140770186.23-P1P2|SPSB4_-_140770300.23-P1P2++SPSB4_+_140770186.23-P1P2|SPSB4_-_140770300.23-P1P2	SPSB4	10073	3.72308	0.841078	4.42656	9.57474e-06			SPSB4_+_140770186.23-P1P2|SPSB4_-_140770300.23-P1P2++SPSB4_+_140770186.23-P1P2|SPSB4_-_140770300.23-P1P2	SPSB4	10073	-1.72597	0.752246	-2.29442	0.0934529
SLC45A3_-_205649611.23-P1P2|SLC45A3_-_205649343.23-P1P2++SLC45A3_-_205649611.23-P1P2|SLC45A3_-_205649343.23-P1P2	SLC45A3	9920.24	0.860871	0.691316	1.24526	0.213034			SLC45A3_-_205649611.23-P1P2|SLC45A3_-_205649343.23-P1P2++SLC45A3_-_205649611.23-P1P2|SLC45A3_-_205649343.23-P1P2	SLC45A3	9920.24	1.00789	0.618341	1.62999	0.261105
HIST1H2BH_+_26251881.23-P1P2|HIST1H2BH_-_26251849.23-P1P2++HIST1H2BH_+_26251881.23-P1P2|HIST1H2BH_-_26251849.23-P1P2	HIST1H2BH	9901.71	4.3491	0.697459	6.23564	4.49929e-10			HIST1H2BH_+_26251881.23-P1P2|HIST1H2BH_-_26251849.23-P1P2++HIST1H2BH_+_26251881.23-P1P2|HIST1H2BH_-_26251849.23-P1P2	HIST1H2BH	9901.71	-3.08623	0.623843	-4.94712	3.48e-05
MAB21L1_-_36050778.23-P1P2|MAB21L1_-_36050336.23-P1P2++MAB21L1_-_36050778.23-P1P2|MAB21L1_-_36050336.23-P1P2	MAB21L1	9842.28	3.57561	0.680311	5.25585	1.47339e-07			MAB21L1_-_36050778.23-P1P2|MAB21L1_-_36050336.23-P1P2++MAB21L1_-_36050778.23-P1P2|MAB21L1_-_36050336.23-P1P2	MAB21L1	9842.28	-1.25357	0.608423	-2.06035	0.138892
LRRC8D_-_90309051.23-P2|LRRC8D_-_90309025.23-P2++LRRC8D_-_90309051.23-P2|LRRC8D_-_90309025.23-P2	LRRC8D	9817.55	0.2915	0.594109	0.490651	0.623673			LRRC8D_-_90309051.23-P2|LRRC8D_-_90309025.23-P2++LRRC8D_-_90309051.23-P2|LRRC8D_-_90309025.23-P2	LRRC8D	9817.55	1.01473	0.531419	1.90947	0.175288
C1orf109_+_38157864.23-P2|C1orf109_-_38157872.23-P2++C1orf109_+_38157864.23-P2|C1orf109_-_38157872.23-P2	C1orf109	9816.91	3.72894	0.939474	3.96918	7.21201e-05			C1orf109_+_38157864.23-P2|C1orf109_-_38157872.23-P2++C1orf109_+_38157864.23-P2|C1orf109_-_38157872.23-P2	C1orf109	9816.91	-1.82613	0.840262	-2.17328	0.11544
non-targeting_00979|non-targeting_03702++non-targeting_00979|non-targeting_03702	non-targeting	9809.44	3.16525	0.687003	4.60733	4.0787e-06			non-targeting_00979|non-targeting_03702++non-targeting_00979|non-targeting_03702	non-targeting	9809.44	-2.78946	0.614572	-4.53887	0.00018878
KRT19_-_39684530.23-P1P2|KRT19_+_39684525.23-P1P2++KRT19_-_39684530.23-P1P2|KRT19_+_39684525.23-P1P2	KRT19	9780.29	3.65826	0.822947	4.44532	8.77614e-06			KRT19_-_39684530.23-P1P2|KRT19_+_39684525.23-P1P2++KRT19_-_39684530.23-P1P2|KRT19_+_39684525.23-P1P2	KRT19	9780.29	-2.88126	0.736124	-3.91409	0.00167676
CROCC_-_17248671.23-P1P2|CROCC_-_17248666.23-P1P2++CROCC_-_17248671.23-P1P2|CROCC_-_17248666.23-P1P2	CROCC	9710.87	3.32949	0.804018	4.14106	3.45698e-05			CROCC_-_17248671.23-P1P2|CROCC_-_17248666.23-P1P2++CROCC_-_17248671.23-P1P2|CROCC_-_17248666.23-P1P2	CROCC	9710.87	-2.96089	0.719229	-4.11676	0.00086968
DCBLD1_-_117803842.23-P1P2|DCBLD1_-_117803866.23-P1P2++DCBLD1_-_117803842.23-P1P2|DCBLD1_-_117803866.23-P1P2	DCBLD1	9702.42	0.98987	0.756604	1.30831	0.190769			DCBLD1_-_117803842.23-P1P2|DCBLD1_-_117803866.23-P1P2++DCBLD1_-_117803842.23-P1P2|DCBLD1_-_117803866.23-P1P2	DCBLD1	9702.42	1.26786	0.676726	1.87352	0.184942
USP28_-_113746063.23-P1P2|USP28_+_113746234.23-P1P2++USP28_-_113746063.23-P1P2|USP28_+_113746234.23-P1P2	USP28	9639.57	-0.109964	0.570737	-0.19267	0.847218			USP28_-_113746063.23-P1P2|USP28_+_113746234.23-P1P2++USP28_-_113746063.23-P1P2|USP28_+_113746234.23-P1P2	USP28	9639.57	1.75441	0.510521	3.43651	0.0069672
PRR23C_-_138763289.23-ENST00000413199.1,ENST00000502927.2|PRR23C_-_138763626.23-ENST00000413199.1,ENST00000502927.2++PRR23C_-_138763289.23-ENST00000413199.1,ENST00000502927.2|PRR23C_-_138763626.23-ENST00000413199.1,ENST00000502927.2	PRR23C	9604.18	3.84477	0.53337	7.20845	5.65925e-13			PRR23C_-_138763289.23-ENST00000413199.1,ENST00000502927.2|PRR23C_-_138763626.23-ENST00000413199.1,ENST00000502927.2++PRR23C_-_138763289.23-ENST00000413199.1,ENST00000502927.2|PRR23C_-_138763626.23-ENST00000413199.1,ENST00000502927.2	PRR23C	9604.18	-2.1527	0.477027	-4.51273	0.00020754
LITAF_+_11680752.23-P1P2|LITAF_-_11680771.23-P1P2++LITAF_+_11680752.23-P1P2|LITAF_-_11680771.23-P1P2	LITAF	9593.84	1.58189	0.640478	2.46986	0.0135164			LITAF_+_11680752.23-P1P2|LITAF_-_11680771.23-P1P2++LITAF_+_11680752.23-P1P2|LITAF_-_11680771.23-P1P2	LITAF	9593.84	0.526191	0.572852	0.918547	0.569023
YIPF1_+_54355402.23-P1P2|YIPF1_+_54355427.23-P1P2++YIPF1_+_54355402.23-P1P2|YIPF1_+_54355427.23-P1P2	YIPF1	9593.24	2.85178	0.581219	4.90655	9.26929e-07			YIPF1_+_54355402.23-P1P2|YIPF1_+_54355427.23-P1P2++YIPF1_+_54355402.23-P1P2|YIPF1_+_54355427.23-P1P2	YIPF1	9593.24	-1.37066	0.51986	-2.63659	0.0483627
DNASE1L1_-_153640088.23-P2|DNASE1L1_-_153640384.23-P2++DNASE1L1_-_153640088.23-P2|DNASE1L1_-_153640384.23-P2	DNASE1L1	9580.55	3.12375	0.565936	5.51962	3.39734e-08			DNASE1L1_-_153640088.23-P2|DNASE1L1_-_153640384.23-P2++DNASE1L1_-_153640088.23-P2|DNASE1L1_-_153640384.23-P2	DNASE1L1	9580.55	-3.09162	0.506363	-6.10553	1.15e-07
FKBP10_+_39969292.23-P1P2|FKBP10_-_39969268.23-P1P2++FKBP10_+_39969292.23-P1P2|FKBP10_-_39969268.23-P1P2	FKBP10	9580.22	1.51481	0.552886	2.73982	0.00614732			FKBP10_+_39969292.23-P1P2|FKBP10_-_39969268.23-P1P2++FKBP10_+_39969292.23-P1P2|FKBP10_-_39969268.23-P1P2	FKBP10	9580.22	0.877564	0.494495	1.77467	0.214267
SSH1_-_109251292.23-P1P2|SSH1_+_109251067.23-P1P2++SSH1_-_109251292.23-P1P2|SSH1_+_109251067.23-P1P2	SSH1	9574.72	3.62579	0.852171	4.25476	2.09269e-05			SSH1_-_109251292.23-P1P2|SSH1_+_109251067.23-P1P2++SSH1_-_109251292.23-P1P2|SSH1_+_109251067.23-P1P2	SSH1	9574.72	0.380381	0.762043	0.499159	0.781733
CMTM2_+_66620931.23-P2|CMTM2_+_66620942.23-P2++CMTM2_+_66620931.23-P2|CMTM2_+_66620942.23-P2	CMTM2	9459.45	2.79943	0.848334	3.29992	0.000967136			CMTM2_+_66620931.23-P2|CMTM2_+_66620942.23-P2++CMTM2_+_66620931.23-P2|CMTM2_+_66620942.23-P2	CMTM2	9459.45	-1.17563	0.758768	-1.5494	0.289614
S100A13_-_153599961.23-P1P2|S100A13_-_153599940.23-P1P2++S100A13_-_153599961.23-P1P2|S100A13_-_153599940.23-P1P2	S100A13	9428.34	3.6824	0.571863	6.4393	1.20025e-10			S100A13_-_153599961.23-P1P2|S100A13_-_153599940.23-P1P2++S100A13_-_153599961.23-P1P2|S100A13_-_153599940.23-P1P2	S100A13	9428.34	-0.78151	0.511353	-1.52832	0.297269
HMOX2_+_4526369.23-P1|HMOX2_+_4526391.23-P1++HMOX2_+_4526369.23-P1|HMOX2_+_4526391.23-P1	HMOX2	9425.16	2.82415	0.601674	4.69383	2.68141e-06			HMOX2_+_4526369.23-P1|HMOX2_+_4526391.23-P1++HMOX2_+_4526369.23-P1|HMOX2_+_4526391.23-P1	HMOX2	9425.16	-2.26362	0.538232	-4.20566	0.00062517
FBXL19_-_30934967.23-P1P2|FBXL19_+_30934952.23-P1P2++FBXL19_-_30934967.23-P1P2|FBXL19_+_30934952.23-P1P2	FBXL19	9413.73	-0.068334	0.558941	-0.122256	0.902696			FBXL19_-_30934967.23-P1P2|FBXL19_+_30934952.23-P1P2++FBXL19_-_30934967.23-P1P2|FBXL19_+_30934952.23-P1P2	FBXL19	9413.73	0.679106	0.499987	1.35825	0.364013
JAKMIP1_-_6202215.23-P1P2|JAKMIP1_+_6202282.23-P1P2++JAKMIP1_-_6202215.23-P1P2|JAKMIP1_+_6202282.23-P1P2	JAKMIP1	9408.24	1.96296	0.553396	3.54711	0.000389489			JAKMIP1_-_6202215.23-P1P2|JAKMIP1_+_6202282.23-P1P2++JAKMIP1_-_6202215.23-P1P2|JAKMIP1_+_6202282.23-P1P2	JAKMIP1	9408.24	0.128723	0.494954	0.26007	0.894451
CDKN1A_+_36646518.23-P1P2|CDKN1A_-_36646575.23-P1P2++CDKN1A_+_36646518.23-P1P2|CDKN1A_-_36646575.23-P1P2	CDKN1A	9353.22	1.45406	0.60254	2.41322	0.0158124			CDKN1A_+_36646518.23-P1P2|CDKN1A_-_36646575.23-P1P2++CDKN1A_+_36646518.23-P1P2|CDKN1A_-_36646575.23-P1P2	CDKN1A	9353.22	1.37539	0.538893	2.55225	0.0577198
DCUN1D3_+_20911597.23-P1P2|DCUN1D3_+_20911669.23-P1P2++DCUN1D3_+_20911597.23-P1P2|DCUN1D3_+_20911669.23-P1P2	DCUN1D3	9343.4	2.58391	0.516438	5.00332	5.635e-07			DCUN1D3_+_20911597.23-P1P2|DCUN1D3_+_20911669.23-P1P2++DCUN1D3_+_20911597.23-P1P2|DCUN1D3_+_20911669.23-P1P2	DCUN1D3	9343.4	-1.80922	0.461978	-3.91625	0.00166813
ARSH_-_2924713.23-ENST00000381130.2|ARSH_-_2924710.23-ENST00000381130.2++ARSH_-_2924713.23-ENST00000381130.2|ARSH_-_2924710.23-ENST00000381130.2	ARSH	9285.41	3.31028	0.971066	3.40892	0.000652215			ARSH_-_2924713.23-ENST00000381130.2|ARSH_-_2924710.23-ENST00000381130.2++ARSH_-_2924713.23-ENST00000381130.2|ARSH_-_2924710.23-ENST00000381130.2	ARSH	9285.41	-1.1683	0.868514	-1.34517	0.369657
HRAS_+_535513.23-P1|HRAS_-_535568.23-P1++HRAS_+_535513.23-P1|HRAS_-_535568.23-P1	HRAS	9223.96	1.29002	0.524434	2.45983	0.0139004			HRAS_+_535513.23-P1|HRAS_-_535568.23-P1++HRAS_+_535513.23-P1|HRAS_-_535568.23-P1	HRAS	9223.96	0.421541	0.469078	0.898659	0.579825
LMO7_+_76210507.23-P1P2|LMO7_-_76210503.23-P1P2++LMO7_+_76210507.23-P1P2|LMO7_-_76210503.23-P1P2	LMO7	9204.83	1.17622	0.831578	1.41445	0.157231			LMO7_+_76210507.23-P1P2|LMO7_-_76210503.23-P1P2++LMO7_+_76210507.23-P1P2|LMO7_-_76210503.23-P1P2	LMO7	9204.83	-0.214492	0.743811	-0.288369	0.881405
AVPR2_+_153170186.23-P1P2|AVPR2_+_153170266.23-P1P2++AVPR2_+_153170186.23-P1P2|AVPR2_+_153170266.23-P1P2	AVPR2	9184.07	2.98594	0.641915	4.65162	3.29342e-06			AVPR2_+_153170186.23-P1P2|AVPR2_+_153170266.23-P1P2++AVPR2_+_153170186.23-P1P2|AVPR2_+_153170266.23-P1P2	AVPR2	9184.07	-1.14538	0.574124	-1.99501	0.154176
FNDC7_+_109255530.23-P1|FNDC7_-_109255876.23-P1++FNDC7_+_109255530.23-P1|FNDC7_-_109255876.23-P1	FNDC7	9173.98	4.32395	0.635882	6.79992	1.04674e-11			FNDC7_+_109255530.23-P1|FNDC7_-_109255876.23-P1++FNDC7_+_109255530.23-P1|FNDC7_-_109255876.23-P1	FNDC7	9173.98	-1.64563	0.568596	-2.8942	0.0272664
RNF146_+_127588467.23-P1P2|RNF146_-_127588049.23-P1P2++RNF146_+_127588467.23-P1P2|RNF146_-_127588049.23-P1P2	RNF146	9165.87	2.0633	0.6689	3.08461	0.0020382			RNF146_+_127588467.23-P1P2|RNF146_-_127588049.23-P1P2++RNF146_+_127588467.23-P1P2|RNF146_-_127588049.23-P1P2	RNF146	9165.87	-2.4772	0.598419	-4.13957	0.00080029
SH3GL2_-_17579147.23-P1P2|SH3GL2_-_17579132.23-P1P2++SH3GL2_-_17579147.23-P1P2|SH3GL2_-_17579132.23-P1P2	SH3GL2	9142.66	1.71665	0.628797	2.73006	0.00633229			SH3GL2_-_17579147.23-P1P2|SH3GL2_-_17579132.23-P1P2++SH3GL2_-_17579147.23-P1P2|SH3GL2_-_17579132.23-P1P2	SH3GL2	9142.66	-1.02684	0.56246	-1.82562	0.199025
RYK_+_133969669.23-P1P2|RYK_+_133969666.23-P1P2++RYK_+_133969669.23-P1P2|RYK_+_133969666.23-P1P2	RYK	9109.19	3.95103	0.846189	4.6692	3.0237e-06			RYK_+_133969669.23-P1P2|RYK_+_133969666.23-P1P2++RYK_+_133969669.23-P1P2|RYK_+_133969666.23-P1P2	RYK	9109.19	-0.912537	0.756736	-1.20589	0.430752
BSN_-_49591980.23-P1P2|BSN_-_49591933.23-P1P2++BSN_-_49591980.23-P1P2|BSN_-_49591933.23-P1P2	BSN	9076.2	-0.154513	0.506575	-0.305014	0.760355			BSN_-_49591980.23-P1P2|BSN_-_49591933.23-P1P2++BSN_-_49591980.23-P1P2|BSN_-_49591933.23-P1P2	BSN	9076.2	0.93749	0.453155	2.06881	0.136955
CELF3_+_151689252.23-P1P2|CELF3_-_151689234.23-P1P2++CELF3_+_151689252.23-P1P2|CELF3_-_151689234.23-P1P2	CELF3	9063.19	3.86844	0.751064	5.1506	2.59648e-07			CELF3_+_151689252.23-P1P2|CELF3_-_151689234.23-P1P2++CELF3_+_151689252.23-P1P2|CELF3_-_151689234.23-P1P2	CELF3	9063.19	-2.89792	0.671823	-4.31352	0.0004306
FRAT2_-_99094429.23-P1P2|FRAT2_+_99094409.23-P1P2++FRAT2_-_99094429.23-P1P2|FRAT2_+_99094409.23-P1P2	FRAT2	9053.09	0.973502	0.553918	1.75748	0.0788356			FRAT2_-_99094429.23-P1P2|FRAT2_+_99094409.23-P1P2++FRAT2_-_99094429.23-P1P2|FRAT2_+_99094409.23-P1P2	FRAT2	9053.09	0.195884	0.495472	0.395348	0.833863
THOP1_-_2785924.23-P1P2|THOP1_+_2785528.23-P1P2++THOP1_-_2785924.23-P1P2|THOP1_+_2785528.23-P1P2	THOP1	9045.01	4.07412	0.597563	6.81789	9.23855e-12			THOP1_-_2785924.23-P1P2|THOP1_+_2785528.23-P1P2++THOP1_-_2785924.23-P1P2|THOP1_+_2785528.23-P1P2	THOP1	9045.01	1.05073	0.533978	1.96774	0.160241
SAMD1_+_14201518.23-P1P2|SAMD1_+_14201337.23-P1P2++SAMD1_+_14201518.23-P1P2|SAMD1_+_14201337.23-P1P2	SAMD1	9036.56	1.04062	0.575867	1.80705	0.0707546			SAMD1_+_14201518.23-P1P2|SAMD1_+_14201337.23-P1P2++SAMD1_+_14201518.23-P1P2|SAMD1_+_14201337.23-P1P2	SAMD1	9036.56	0.127299	0.515102	0.247135	0.899839
AHNAK_-_62314257.23-P1|AHNAK_-_62314203.23-P1++AHNAK_-_62314257.23-P1|AHNAK_-_62314203.23-P1	AHNAK	8990.04	3.59207	0.566643	6.33921	2.30944e-10			AHNAK_-_62314257.23-P1|AHNAK_-_62314203.23-P1++AHNAK_-_62314257.23-P1|AHNAK_-_62314203.23-P1	AHNAK	8990.04	-2.32129	0.50684	-4.57993	0.00015828
CDKN2D_+_10679673.23-P1P2|CDKN2D_+_10679551.23-P1P2++CDKN2D_+_10679673.23-P1P2|CDKN2D_+_10679551.23-P1P2	CDKN2D	8964.79	1.77295	0.581551	3.04866	0.00229864			CDKN2D_+_10679673.23-P1P2|CDKN2D_+_10679551.23-P1P2++CDKN2D_+_10679673.23-P1P2|CDKN2D_+_10679551.23-P1P2	CDKN2D	8964.79	-0.621315	0.520182	-1.19442	0.436005
SNW1_+_78221331.23-P2|SNW1_+_78221318.23-P2++SNW1_+_78221331.23-P2|SNW1_+_78221318.23-P2	SNW1	8956	5.22478	0.54334	9.61604	6.84125e-22			SNW1_+_78221331.23-P2|SNW1_+_78221318.23-P2++SNW1_+_78221331.23-P2|SNW1_+_78221318.23-P2	SNW1	8956	-4.14446	0.486079	-8.52631	7.98e-15
FMNL1_+_43299303.23-P1P2|FMNL1_+_43299300.23-P1P2++FMNL1_+_43299303.23-P1P2|FMNL1_+_43299300.23-P1P2	FMNL1	8953.52	2.31445	0.87772	2.63689	0.00836691			FMNL1_+_43299303.23-P1P2|FMNL1_+_43299300.23-P1P2++FMNL1_+_43299303.23-P1P2|FMNL1_+_43299300.23-P1P2	FMNL1	8953.52	-1.25469	0.785078	-1.59817	0.272465
STK38L_-_27397261.23-P1P2|STK38L_-_27397233.23-P1P2++STK38L_-_27397261.23-P1P2|STK38L_-_27397233.23-P1P2	STK38L	8947.16	1.04638	0.581063	1.8008	0.071734			STK38L_-_27397261.23-P1P2|STK38L_-_27397233.23-P1P2++STK38L_-_27397261.23-P1P2|STK38L_-_27397233.23-P1P2	STK38L	8947.16	0.326471	0.519742	0.628139	0.71507
PHF7_+_52444711.23-P1P2|PHF7_-_52444730.23-P1P2++PHF7_+_52444711.23-P1P2|PHF7_-_52444730.23-P1P2	PHF7	8937.03	3.10039	0.58804	5.27242	1.34638e-07			PHF7_+_52444711.23-P1P2|PHF7_-_52444730.23-P1P2++PHF7_+_52444711.23-P1P2|PHF7_-_52444730.23-P1P2	PHF7	8937.03	-2.21811	0.526017	-4.21681	0.0006037
SPTY2D1_-_18655829.23-P1P2|SPTY2D1_-_18655846.23-P1P2++SPTY2D1_-_18655829.23-P1P2|SPTY2D1_-_18655846.23-P1P2	SPTY2D1	8917.21	2.27268	0.846433	2.68501	0.00725275			SPTY2D1_-_18655829.23-P1P2|SPTY2D1_-_18655846.23-P1P2++SPTY2D1_-_18655829.23-P1P2|SPTY2D1_-_18655846.23-P1P2	SPTY2D1	8917.21	1.03192	0.757005	1.36316	0.362182
CCDC160_-_133371642.23-P1P2|CCDC160_-_133371447.23-P1P2++CCDC160_-_133371642.23-P1P2|CCDC160_-_133371447.23-P1P2	CCDC160	8880.64	3.11167	0.734508	4.2364	2.27128e-05			CCDC160_-_133371642.23-P1P2|CCDC160_-_133371447.23-P1P2++CCDC160_-_133371642.23-P1P2|CCDC160_-_133371447.23-P1P2	CCDC160	8880.64	-0.422483	0.656891	-0.643155	0.707299
TMEM60_+_77427713.23-P1P2|TMEM60_-_77427731.23-P1P2++TMEM60_+_77427713.23-P1P2|TMEM60_-_77427731.23-P1P2	TMEM60	8869.68	3.97089	1.18957	3.33809	0.000843562			TMEM60_+_77427713.23-P1P2|TMEM60_-_77427731.23-P1P2++TMEM60_+_77427713.23-P1P2|TMEM60_-_77427731.23-P1P2	TMEM60	8869.68	1.6451	1.06366	1.54664	0.290524
SMCO4_+_93276436.23-P1P2|SMCO4_+_93276501.23-P1P2++SMCO4_+_93276436.23-P1P2|SMCO4_+_93276501.23-P1P2	SMCO4	8860	1.97454	0.592754	3.33113	0.000864945			SMCO4_+_93276436.23-P1P2|SMCO4_+_93276501.23-P1P2++SMCO4_+_93276436.23-P1P2|SMCO4_+_93276501.23-P1P2	SMCO4	8860	-0.924882	0.530208	-1.74438	0.223086
PDZD2_-_31639276.23-P1P2|PDZD2_-_31639289.23-P1P2++PDZD2_-_31639276.23-P1P2|PDZD2_-_31639289.23-P1P2	PDZD2	8845.21	3.08582	0.684051	4.51111	6.44907e-06			PDZD2_-_31639276.23-P1P2|PDZD2_-_31639289.23-P1P2++PDZD2_-_31639276.23-P1P2|PDZD2_-_31639289.23-P1P2	PDZD2	8845.21	-0.293378	0.61175	-0.479572	0.792393
SULF2_-_46413815.23-P1P2|SULF2_+_46414229.23-P1P2++SULF2_-_46413815.23-P1P2|SULF2_+_46414229.23-P1P2	SULF2	8842.59	3.13564	0.616717	5.08441	3.68771e-07			SULF2_-_46413815.23-P1P2|SULF2_+_46414229.23-P1P2++SULF2_-_46413815.23-P1P2|SULF2_+_46414229.23-P1P2	SULF2	8842.59	-0.756573	0.551542	-1.37174	0.358677
YWHAB_+_43514370.23-P1P2|YWHAB_+_43514385.23-P1P2++YWHAB_+_43514370.23-P1P2|YWHAB_+_43514385.23-P1P2	YWHAB	8821.07	1.94393	0.792843	2.45185	0.0142125			YWHAB_+_43514370.23-P1P2|YWHAB_+_43514385.23-P1P2++YWHAB_+_43514370.23-P1P2|YWHAB_+_43514385.23-P1P2	YWHAB	8821.07	-0.758906	0.709159	-1.07015	0.495241
RGPD1_-_87141103.23-ENST00000398193.3|RGPD1_-_87141310.23-ENST00000398193.3++RGPD1_-_87141103.23-ENST00000398193.3|RGPD1_-_87141310.23-ENST00000398193.3	RGPD1	8817.88	1.79452	0.833497	2.15299	0.0313191			RGPD1_-_87141103.23-ENST00000398193.3|RGPD1_-_87141310.23-ENST00000398193.3++RGPD1_-_87141103.23-ENST00000398193.3|RGPD1_-_87141310.23-ENST00000398193.3	RGPD1	8817.88	-0.277173	0.74551	-0.37179	0.844253
COLGALT2_+_184006618.23-P1P2|COLGALT2_-_184006637.23-P1P2++COLGALT2_+_184006618.23-P1P2|COLGALT2_-_184006637.23-P1P2	COLGALT2	8807.16	1.88594	0.678332	2.78027	0.00543141			COLGALT2_+_184006618.23-P1P2|COLGALT2_-_184006637.23-P1P2++COLGALT2_+_184006618.23-P1P2|COLGALT2_-_184006637.23-P1P2	COLGALT2	8807.16	-0.788228	0.606745	-1.29911	0.389751
ZSCAN1_+_58545488.23-P1P2|ZSCAN1_+_58545508.23-P1P2++ZSCAN1_+_58545488.23-P1P2|ZSCAN1_+_58545508.23-P1P2	ZSCAN1	8776.01	1.71153	0.711231	2.40643	0.0161091			ZSCAN1_+_58545488.23-P1P2|ZSCAN1_+_58545508.23-P1P2++ZSCAN1_+_58545488.23-P1P2|ZSCAN1_+_58545508.23-P1P2	ZSCAN1	8776.01	0.315978	0.636136	0.496715	0.783377
TNRC6A_-_24741237.23-P1P2|TNRC6A_-_24741413.23-P1P2++TNRC6A_-_24741237.23-P1P2|TNRC6A_-_24741413.23-P1P2	TNRC6A	8738.82	1.67797	0.60483	2.77429	0.00553231			TNRC6A_-_24741237.23-P1P2|TNRC6A_-_24741413.23-P1P2++TNRC6A_-_24741237.23-P1P2|TNRC6A_-_24741413.23-P1P2	TNRC6A	8738.82	-0.489451	0.541002	-0.904712	0.576369
DMTN_+_21906498.23-P2|DMTN_-_21906489.23-P2++DMTN_+_21906498.23-P2|DMTN_-_21906489.23-P2	DMTN	8705.73	0.0625209	0.618503	0.101084	0.919484			DMTN_+_21906498.23-P2|DMTN_-_21906489.23-P2++DMTN_+_21906498.23-P2|DMTN_-_21906489.23-P2	DMTN	8705.73	1.35394	0.553243	2.44728	0.0703725
NME4_+_447230.23-P1P2|NME4_-_447226.23-P1P2++NME4_+_447230.23-P1P2|NME4_-_447226.23-P1P2	NME4	8691.91	1.97055	0.770341	2.55802	0.010527			NME4_+_447230.23-P1P2|NME4_-_447226.23-P1P2++NME4_+_447230.23-P1P2|NME4_-_447226.23-P1P2	NME4	8691.91	-0.434213	0.68902	-0.630189	0.714246
ERBB2IP_+_65222487.23-P1P2|ERBB2IP_-_65222572.23-P1P2++ERBB2IP_+_65222487.23-P1P2|ERBB2IP_-_65222572.23-P1P2	ERBB2IP	8689.46	3.27255	0.543924	6.01656	1.78161e-09			ERBB2IP_+_65222487.23-P1P2|ERBB2IP_-_65222572.23-P1P2++ERBB2IP_+_65222487.23-P1P2|ERBB2IP_-_65222572.23-P1P2	ERBB2IP	8689.46	0.115395	0.486327	0.237279	0.905093
TEKT4_+_95537229.23-P1P2|TEKT4_+_95537241.23-P1P2++TEKT4_+_95537229.23-P1P2|TEKT4_+_95537241.23-P1P2	TEKT4	8683.19	4.11491	0.596629	6.89694	5.31331e-12			TEKT4_+_95537229.23-P1P2|TEKT4_+_95537241.23-P1P2++TEKT4_+_95537229.23-P1P2|TEKT4_+_95537241.23-P1P2	TEKT4	8683.19	-3.70543	0.533846	-6.941	8.89e-10
SAMD3_-_130536744.23-P2|SAMD3_+_130536513.23-P2++SAMD3_-_130536744.23-P2|SAMD3_+_130536513.23-P2	SAMD3	8676.23	1.7749	0.682178	2.60182	0.00927307			SAMD3_-_130536744.23-P2|SAMD3_+_130536513.23-P2++SAMD3_-_130536744.23-P2|SAMD3_+_130536513.23-P2	SAMD3	8676.23	-1.70769	0.610242	-2.79838	0.0339796
MAP4K4_+_102314194.23-P1P2|MAP4K4_-_102314371.23-P1P2++MAP4K4_+_102314194.23-P1P2|MAP4K4_-_102314371.23-P1P2	MAP4K4	8664.09	1.45494	0.617666	2.35555	0.0184953			MAP4K4_+_102314194.23-P1P2|MAP4K4_-_102314371.23-P1P2++MAP4K4_+_102314194.23-P1P2|MAP4K4_-_102314371.23-P1P2	MAP4K4	8664.09	-0.0552633	0.552475	-0.100029	0.963272
GRM1_-_146348851.23-P1P2|GRM1_+_146348909.23-P1P2++GRM1_-_146348851.23-P1P2|GRM1_+_146348909.23-P1P2	GRM1	8659.18	3.06272	0.985745	3.10701	0.00188988			GRM1_-_146348851.23-P1P2|GRM1_+_146348909.23-P1P2++GRM1_-_146348851.23-P1P2|GRM1_+_146348909.23-P1P2	GRM1	8659.18	-0.0526771	0.881609	-0.0597512	0.981197
IZUMO2_-_50666359.23-P1P2|IZUMO2_+_50666398.23-P1P2++IZUMO2_-_50666359.23-P1P2|IZUMO2_+_50666398.23-P1P2	IZUMO2	8646.23	2.27184	0.537557	4.22624	2.37633e-05			IZUMO2_-_50666359.23-P1P2|IZUMO2_+_50666398.23-P1P2++IZUMO2_-_50666359.23-P1P2|IZUMO2_+_50666398.23-P1P2	IZUMO2	8646.23	-1.06104	0.480831	-2.20668	0.108787
FOXD3_+_63788295.23-P1|FOXD3_-_63788488.23-P1++FOXD3_+_63788295.23-P1|FOXD3_-_63788488.23-P1	FOXD3	8626.13	3.07623	0.6526	4.7138	2.43136e-06			FOXD3_+_63788295.23-P1|FOXD3_-_63788488.23-P1++FOXD3_+_63788295.23-P1|FOXD3_-_63788488.23-P1	FOXD3	8626.13	-1.69605	0.583711	-2.90563	0.0264747
ALKBH3_-_43902421.23-P1P2|ALKBH3_+_43902434.23-P1P2++ALKBH3_-_43902421.23-P1P2|ALKBH3_+_43902434.23-P1P2	ALKBH3	8586.5	1.1106	0.599905	1.85129	0.0641282			ALKBH3_-_43902421.23-P1P2|ALKBH3_+_43902434.23-P1P2++ALKBH3_-_43902421.23-P1P2|ALKBH3_+_43902434.23-P1P2	ALKBH3	8586.5	2.75613	0.536488	5.13736	1.57e-05
FAM81A_-_59730451.23-P1P2|FAM81A_+_59730421.23-P1P2++FAM81A_-_59730451.23-P1P2|FAM81A_+_59730421.23-P1P2	FAM81A	8585.21	0.327089	0.501136	0.652694	0.513953			FAM81A_-_59730451.23-P1P2|FAM81A_+_59730421.23-P1P2++FAM81A_-_59730451.23-P1P2|FAM81A_+_59730421.23-P1P2	FAM81A	8585.21	0.288982	0.448293	0.644628	0.706488
IER3_-_30712109.23-P1P2|IER3_-_30712328.23-P1P2++IER3_-_30712109.23-P1P2|IER3_-_30712328.23-P1P2	IER3	8574.61	4.45539	0.673339	6.61686	3.66915e-11			IER3_-_30712109.23-P1P2|IER3_-_30712328.23-P1P2++IER3_-_30712109.23-P1P2|IER3_-_30712328.23-P1P2	IER3	8574.61	-1.35676	0.602041	-2.2536	0.100673
CTNNAL1_+_111775773.23-P1P2|CTNNAL1_+_111775743.23-P1P2++CTNNAL1_+_111775773.23-P1P2|CTNNAL1_+_111775743.23-P1P2	CTNNAL1	8555.55	1.28876	0.676932	1.90382	0.0569339			CTNNAL1_+_111775773.23-P1P2|CTNNAL1_+_111775743.23-P1P2++CTNNAL1_+_111775773.23-P1P2|CTNNAL1_+_111775743.23-P1P2	CTNNAL1	8555.55	1.09377	0.605453	1.80653	0.204894
ZNRF2_-_30324598.23-P1P2|ZNRF2_+_30324250.23-P1P2++ZNRF2_-_30324598.23-P1P2|ZNRF2_+_30324250.23-P1P2	ZNRF2	8516.76	2.03165	0.697155	2.9142	0.00356603			ZNRF2_-_30324598.23-P1P2|ZNRF2_+_30324250.23-P1P2++ZNRF2_-_30324598.23-P1P2|ZNRF2_+_30324250.23-P1P2	ZNRF2	8516.76	-0.268201	0.62355	-0.430119	0.816425
NOG_-_54671116.23-P1P2|NOG_-_54671219.23-P1P2++NOG_-_54671116.23-P1P2|NOG_-_54671219.23-P1P2	NOG	8503.72	2.90214	0.682578	4.25173	2.12122e-05			NOG_-_54671116.23-P1P2|NOG_-_54671219.23-P1P2++NOG_-_54671116.23-P1P2|NOG_-_54671219.23-P1P2	NOG	8503.72	-1.77515	0.610544	-2.90749	0.0263905
FER1L6_+_124968431.23-ENST00000399018.1|FER1L6_-_124968415.23-ENST00000399018.1++FER1L6_+_124968431.23-ENST00000399018.1|FER1L6_-_124968415.23-ENST00000399018.1	FER1L6	8472.91	2.41075	0.55952	4.30861	1.64283e-05			FER1L6_+_124968431.23-ENST00000399018.1|FER1L6_-_124968415.23-ENST00000399018.1++FER1L6_+_124968431.23-ENST00000399018.1|FER1L6_-_124968415.23-ENST00000399018.1	FER1L6	8472.91	-0.466391	0.500428	-0.931984	0.56315
TSHZ2_+_51588931.23-P1P2|TSHZ2_-_51588871.23-P1P2++TSHZ2_+_51588931.23-P1P2|TSHZ2_-_51588871.23-P1P2	TSHZ2	8434.46	2.01518	0.691534	2.91407	0.00356751			TSHZ2_+_51588931.23-P1P2|TSHZ2_-_51588871.23-P1P2++TSHZ2_+_51588931.23-P1P2|TSHZ2_-_51588871.23-P1P2	TSHZ2	8434.46	0.0428655	0.618511	0.0693044	0.9775
NSMF_-_140353741.23-P1P2|NSMF_+_140353737.23-P1P2++NSMF_-_140353741.23-P1P2|NSMF_+_140353737.23-P1P2	NSMF	8422.74	0.233863	0.552042	0.423632	0.671834			NSMF_-_140353741.23-P1P2|NSMF_+_140353737.23-P1P2++NSMF_-_140353741.23-P1P2|NSMF_+_140353737.23-P1P2	NSMF	8422.74	0.986855	0.493805	1.99847	0.153285
TAOK1_+_27717965.23-P1P2|TAOK1_+_27717866.23-P1P2++TAOK1_+_27717965.23-P1P2|TAOK1_+_27717866.23-P1P2	TAOK1	8402.32	2.71969	0.556783	4.88465	1.0361e-06			TAOK1_+_27717965.23-P1P2|TAOK1_+_27717866.23-P1P2++TAOK1_+_27717965.23-P1P2|TAOK1_+_27717866.23-P1P2	TAOK1	8402.32	-0.147304	0.497928	-0.295835	0.877983
CD19_+_28943301.23-P1P2|CD19_+_28943364.23-P1P2++CD19_+_28943301.23-P1P2|CD19_+_28943364.23-P1P2	CD19	8374.22	3.91501	0.676702	5.78543	7.23273e-09			CD19_+_28943301.23-P1P2|CD19_+_28943364.23-P1P2++CD19_+_28943301.23-P1P2|CD19_+_28943364.23-P1P2	CD19	8374.22	-2.24118	0.60523	-3.70303	0.00323706
C11orf86_+_66742822.23-P1P2|C11orf86_-_66742990.23-P1P2++C11orf86_+_66742822.23-P1P2|C11orf86_-_66742990.23-P1P2	C11orf86	8306.21	3.45333	0.737579	4.68197	2.84126e-06			C11orf86_+_66742822.23-P1P2|C11orf86_-_66742990.23-P1P2++C11orf86_+_66742822.23-P1P2|C11orf86_-_66742990.23-P1P2	C11orf86	8306.21	1.1157	0.659435	1.6919	0.240454
ANKRD26_-_27389221.23-P1P2|ANKRD26_+_27389387.23-P1P2++ANKRD26_-_27389221.23-P1P2|ANKRD26_+_27389387.23-P1P2	ANKRD26	8303.33	3.07991	0.742375	4.14873	3.34323e-05			ANKRD26_-_27389221.23-P1P2|ANKRD26_+_27389387.23-P1P2++ANKRD26_-_27389221.23-P1P2|ANKRD26_+_27389387.23-P1P2	ANKRD26	8303.33	1.11437	0.663802	1.67877	0.244951
SETD7_+_140477340.23-P1P2|SETD7_-_140477359.23-P1P2++SETD7_+_140477340.23-P1P2|SETD7_-_140477359.23-P1P2	SETD7	8225.4	3.93444	0.562901	6.98958	2.75717e-12			SETD7_+_140477340.23-P1P2|SETD7_-_140477359.23-P1P2++SETD7_+_140477340.23-P1P2|SETD7_-_140477359.23-P1P2	SETD7	8225.4	-0.419638	0.503222	-0.833901	0.611703
GPR153_+_6321132.23-P1P2|GPR153_+_6321089.23-P1P2++GPR153_+_6321132.23-P1P2|GPR153_+_6321089.23-P1P2	GPR153	8217.18	0.563947	0.506671	1.11304	0.26569			GPR153_+_6321132.23-P1P2|GPR153_+_6321089.23-P1P2++GPR153_+_6321132.23-P1P2|GPR153_+_6321089.23-P1P2	GPR153	8217.18	0.967761	0.453214	2.13533	0.122658
TOMM7_+_22862323.23-P1P2|TOMM7_-_22862423.23-P1P2++TOMM7_+_22862323.23-P1P2|TOMM7_-_22862423.23-P1P2	TOMM7	8215.27	2.94142	0.84266	3.49063	0.000481878			TOMM7_+_22862323.23-P1P2|TOMM7_-_22862423.23-P1P2++TOMM7_+_22862323.23-P1P2|TOMM7_-_22862423.23-P1P2	TOMM7	8215.27	0.517386	0.75359	0.686561	0.685029
SLC25A6_-_1510946.23-P1|SLC25A6_-_1510951.23-P1++SLC25A6_-_1510946.23-P1|SLC25A6_-_1510951.23-P1	SLC25A6	8193.86	3.41111	0.645052	5.28812	1.23579e-07			SLC25A6_-_1510946.23-P1|SLC25A6_-_1510951.23-P1++SLC25A6_-_1510946.23-P1|SLC25A6_-_1510951.23-P1	SLC25A6	8193.86	-1.0398	0.576873	-1.80248	0.205932
OR5W2_-_55681981.23-ENST00000344514.1|OR5W2_+_55682049.23-ENST00000344514.1++OR5W2_-_55681981.23-ENST00000344514.1|OR5W2_+_55682049.23-ENST00000344514.1	OR5W2	8191.95	3.61259	0.880096	4.10477	4.04724e-05			OR5W2_-_55681981.23-ENST00000344514.1|OR5W2_+_55682049.23-ENST00000344514.1++OR5W2_-_55681981.23-ENST00000344514.1|OR5W2_+_55682049.23-ENST00000344514.1	OR5W2	8191.95	-2.47914	0.787209	-3.14928	0.0147784
SEMA4D_-_92112738.23-P1|SEMA4D_-_92112896.23-P1++SEMA4D_-_92112738.23-P1|SEMA4D_-_92112896.23-P1	SEMA4D	8191.52	1.57456	0.63996	2.4604	0.0138784			SEMA4D_-_92112738.23-P1|SEMA4D_-_92112896.23-P1++SEMA4D_-_92112738.23-P1|SEMA4D_-_92112896.23-P1	SEMA4D	8191.52	-0.174325	0.572415	-0.304543	0.874604
ZIC4_-_147110083.23-P1|ZIC4_+_147110067.23-P1++ZIC4_-_147110083.23-P1|ZIC4_+_147110067.23-P1	ZIC4	8182.6	0.648358	0.573612	1.13031	0.258347			ZIC4_-_147110083.23-P1|ZIC4_+_147110067.23-P1++ZIC4_-_147110083.23-P1|ZIC4_+_147110067.23-P1	ZIC4	8182.6	0.639485	0.513089	1.24634	0.413124
ADPRM_-_10600988.23-P1P2|ADPRM_+_10600958.23-P1P2++ADPRM_-_10600988.23-P1P2|ADPRM_+_10600958.23-P1P2	ADPRM	8179.13	2.64862	0.615224	4.30513	1.66886e-05			ADPRM_-_10600988.23-P1P2|ADPRM_+_10600958.23-P1P2++ADPRM_-_10600988.23-P1P2|ADPRM_+_10600958.23-P1P2	ADPRM	8179.13	-2.42627	0.550395	-4.40825	0.00030252
REPS1_+_139309337.23-P1P2|REPS1_+_139309379.23-P1P2++REPS1_+_139309337.23-P1P2|REPS1_+_139309379.23-P1P2	REPS1	8148.68	3.18046	0.733804	4.33421	1.46288e-05			REPS1_+_139309337.23-P1P2|REPS1_+_139309379.23-P1P2++REPS1_+_139309337.23-P1P2|REPS1_+_139309379.23-P1P2	REPS1	8148.68	-1.00306	0.656286	-1.52839	0.297261
ZNF384_-_6798269.23-P1P2|ZNF384_-_6798375.23-P1P2++ZNF384_-_6798269.23-P1P2|ZNF384_-_6798375.23-P1P2	ZNF384	8143.18	3.67817	0.516365	7.12319	1.05459e-12			ZNF384_-_6798269.23-P1P2|ZNF384_-_6798375.23-P1P2++ZNF384_-_6798269.23-P1P2|ZNF384_-_6798375.23-P1P2	ZNF384	8143.18	-0.503605	0.461646	-1.09089	0.485111
E2F7_-_77459318.23-P1P2|E2F7_+_77459335.23-P1P2++E2F7_-_77459318.23-P1P2|E2F7_+_77459335.23-P1P2	E2F7	8128.86	1.7857	0.76716	2.32767	0.0199296			E2F7_-_77459318.23-P1P2|E2F7_+_77459335.23-P1P2++E2F7_-_77459318.23-P1P2|E2F7_+_77459335.23-P1P2	E2F7	8128.86	0.511419	0.686149	0.745348	0.656814
INHBB_-_121103772.23-P1P2|INHBB_+_121103776.23-P1P2++INHBB_-_121103772.23-P1P2|INHBB_+_121103776.23-P1P2	INHBB	8123.55	0.580302	0.541371	1.07191	0.28376			INHBB_-_121103772.23-P1P2|INHBB_+_121103776.23-P1P2++INHBB_-_121103772.23-P1P2|INHBB_+_121103776.23-P1P2	INHBB	8123.55	0.990913	0.484247	2.0463	0.14218
TSPAN17_-_176074537.23-P1P2|TSPAN17_-_176074527.23-P1P2++TSPAN17_-_176074537.23-P1P2|TSPAN17_-_176074527.23-P1P2	TSPAN17	8111.88	0.178061	0.549232	0.324199	0.745787			TSPAN17_-_176074537.23-P1P2|TSPAN17_-_176074527.23-P1P2++TSPAN17_-_176074537.23-P1P2|TSPAN17_-_176074527.23-P1P2	TSPAN17	8111.88	0.970286	0.491296	1.97495	0.158748
CDRT15L2_+_20483463.23-ENST00000399044.1|CDRT15L2_-_20483308.23-ENST00000399044.1++CDRT15L2_+_20483463.23-ENST00000399044.1|CDRT15L2_-_20483308.23-ENST00000399044.1	CDRT15L2	8105.32	2.9168	0.5596	5.2123	1.86513e-07			CDRT15L2_+_20483463.23-ENST00000399044.1|CDRT15L2_-_20483308.23-ENST00000399044.1++CDRT15L2_+_20483463.23-ENST00000399044.1|CDRT15L2_-_20483308.23-ENST00000399044.1	CDRT15L2	8105.32	-0.942487	0.500482	-1.88316	0.182321
GIMAP2_-_150382842.23-P1P2|GIMAP2_-_150382779.23-P1P2++GIMAP2_-_150382842.23-P1P2|GIMAP2_-_150382779.23-P1P2	GIMAP2	8105.28	2.88468	0.523572	5.50962	3.59599e-08			GIMAP2_-_150382842.23-P1P2|GIMAP2_-_150382779.23-P1P2++GIMAP2_-_150382842.23-P1P2|GIMAP2_-_150382779.23-P1P2	GIMAP2	8105.28	-2.41701	0.468418	-5.15995	1.4e-05
CSN2_-_70826689.23-ENST00000353151.3|CSN2_-_70826714.23-ENST00000353151.3++CSN2_-_70826689.23-ENST00000353151.3|CSN2_-_70826714.23-ENST00000353151.3	CSN2	8080.7	3.62338	0.764558	4.73918	2.14585e-06			CSN2_-_70826689.23-ENST00000353151.3|CSN2_-_70826714.23-ENST00000353151.3++CSN2_-_70826689.23-ENST00000353151.3|CSN2_-_70826714.23-ENST00000353151.3	CSN2	8080.7	-2.58908	0.683884	-3.78585	0.00254508
CHKA_+_67888862.23-P1P2|CHKA_+_67888859.23-P1P2++CHKA_+_67888862.23-P1P2|CHKA_+_67888859.23-P1P2	CHKA	8069.2	2.03621	0.518859	3.92441	8.69428e-05			CHKA_+_67888862.23-P1P2|CHKA_+_67888859.23-P1P2++CHKA_+_67888862.23-P1P2|CHKA_+_67888859.23-P1P2	CHKA	8069.2	-1.79536	0.464193	-3.8677	0.00196734
PKDCC_+_42275174.23-P1P2|PKDCC_+_42275211.23-P1P2++PKDCC_+_42275174.23-P1P2|PKDCC_+_42275211.23-P1P2	PKDCC	8059.41	1.73483	0.559635	3.09992	0.00193571			PKDCC_+_42275174.23-P1P2|PKDCC_+_42275211.23-P1P2++PKDCC_+_42275174.23-P1P2|PKDCC_+_42275211.23-P1P2	PKDCC	8059.41	-1.26563	0.500628	-2.52808	0.060699
EFHC1_-_52285167.23-P1P2|EFHC1_-_52285184.23-P1P2++EFHC1_-_52285167.23-P1P2|EFHC1_-_52285184.23-P1P2	EFHC1	8016.52	2.55971	0.741195	3.4535	0.000553367			EFHC1_-_52285167.23-P1P2|EFHC1_-_52285184.23-P1P2++EFHC1_-_52285167.23-P1P2|EFHC1_-_52285184.23-P1P2	EFHC1	8016.52	-2.18933	0.663029	-3.30201	0.0100576
NR4A1_-_52445257.23-P1P2|NR4A1_-_52445277.23-P1P2++NR4A1_-_52445257.23-P1P2|NR4A1_-_52445277.23-P1P2	NR4A1	7998.15	2.54554	1.04516	2.43554	0.0148697			NR4A1_-_52445257.23-P1P2|NR4A1_-_52445277.23-P1P2++NR4A1_-_52445257.23-P1P2|NR4A1_-_52445277.23-P1P2	NR4A1	7998.15	1.75765	0.934691	1.88046	0.18314
TANC1_-_159825214.23-P1P2|TANC1_-_159825227.23-P1P2++TANC1_-_159825214.23-P1P2|TANC1_-_159825227.23-P1P2	TANC1	7996.47	0.535447	0.552222	0.969621	0.332235			TANC1_-_159825214.23-P1P2|TANC1_-_159825227.23-P1P2++TANC1_-_159825214.23-P1P2|TANC1_-_159825227.23-P1P2	TANC1	7996.47	0.0740185	0.493983	0.14984	0.942454
DOCK11_+_117629793.23-P1P2|DOCK11_-_117629811.23-P1P2++DOCK11_+_117629793.23-P1P2|DOCK11_-_117629811.23-P1P2	DOCK11	7993.74	2.62316	0.639311	4.1031	4.07656e-05			DOCK11_+_117629793.23-P1P2|DOCK11_-_117629811.23-P1P2++DOCK11_+_117629793.23-P1P2|DOCK11_-_117629811.23-P1P2	DOCK11	7993.74	-2.25877	0.571919	-3.94945	0.00149791
RGS12_-_3294806.23-P1P2|RGS12_+_3294752.23-P1P2++RGS12_-_3294806.23-P1P2|RGS12_+_3294752.23-P1P2	RGS12	7969.47	1.5797	0.580398	2.72175	0.00649374			RGS12_-_3294806.23-P1P2|RGS12_+_3294752.23-P1P2++RGS12_-_3294806.23-P1P2|RGS12_+_3294752.23-P1P2	RGS12	7969.47	-0.687671	0.519169	-1.32456	0.379164
CACNA1H_+_1203156.23-P1P2|CACNA1H_-_1203164.23-P1P2++CACNA1H_+_1203156.23-P1P2|CACNA1H_-_1203164.23-P1P2	CACNA1H	7966.79	1.35995	0.534285	2.54537	0.0109162			CACNA1H_+_1203156.23-P1P2|CACNA1H_-_1203164.23-P1P2++CACNA1H_+_1203156.23-P1P2|CACNA1H_-_1203164.23-P1P2	CACNA1H	7966.79	0.459349	0.477884	0.961213	0.548202
PGLYRP3_+_153283136.23-ENST00000290722.1|PGLYRP3_-_153283176.23-ENST00000290722.1++PGLYRP3_+_153283136.23-ENST00000290722.1|PGLYRP3_-_153283176.23-ENST00000290722.1	PGLYRP3	7948.61	2.82882	0.692522	4.08481	4.41124e-05			PGLYRP3_+_153283136.23-ENST00000290722.1|PGLYRP3_-_153283176.23-ENST00000290722.1++PGLYRP3_+_153283136.23-ENST00000290722.1|PGLYRP3_-_153283176.23-ENST00000290722.1	PGLYRP3	7948.61	-0.266839	0.619345	-0.430841	0.816268
HDAC11_+_13521840.23-P1P2|HDAC11_+_13521882.23-P1P2++HDAC11_+_13521840.23-P1P2|HDAC11_+_13521882.23-P1P2	HDAC11	7931.98	3.55846	0.717223	4.96145	6.99702e-07			HDAC11_+_13521840.23-P1P2|HDAC11_+_13521882.23-P1P2++HDAC11_+_13521840.23-P1P2|HDAC11_+_13521882.23-P1P2	HDAC11	7931.98	-0.883398	0.6414	-1.3773	0.356372
CCDC22_+_49091979.23-P1P2|CCDC22_-_49092370.23-P1P2++CCDC22_+_49091979.23-P1P2|CCDC22_-_49092370.23-P1P2	CCDC22	7924.64	3.83704	0.584682	6.56261	5.2874e-11			CCDC22_+_49091979.23-P1P2|CCDC22_-_49092370.23-P1P2++CCDC22_+_49091979.23-P1P2|CCDC22_-_49092370.23-P1P2	CCDC22	7924.64	-1.71522	0.522867	-3.28042	0.0105996
ERG_-_39870398.23-P1|ERG_+_39870280.23-P1++ERG_-_39870398.23-P1|ERG_+_39870280.23-P1	ERG	7907.83	4.07346	0.691174	5.89355	3.77997e-09			ERG_-_39870398.23-P1|ERG_+_39870280.23-P1++ERG_-_39870398.23-P1|ERG_+_39870280.23-P1	ERG	7907.83	-3.5337	0.618363	-5.7146	9.46e-07
SFRP4_-_37956380.23-P1P2|SFRP4_+_37956399.23-P1P2++SFRP4_-_37956380.23-P1P2|SFRP4_+_37956399.23-P1P2	SFRP4	7891.08	1.93785	0.668721	2.89784	0.00375745			SFRP4_-_37956380.23-P1P2|SFRP4_+_37956399.23-P1P2++SFRP4_-_37956380.23-P1P2|SFRP4_+_37956399.23-P1P2	SFRP4	7891.08	-1.12169	0.598168	-1.87521	0.184576
BBOX1_+_27076906.23-P1|BBOX1_-_27076980.23-P1++BBOX1_+_27076906.23-P1|BBOX1_-_27076980.23-P1	BBOX1	7825.44	3.65366	0.759622	4.80984	1.51048e-06			BBOX1_+_27076906.23-P1|BBOX1_-_27076980.23-P1++BBOX1_+_27076906.23-P1|BBOX1_-_27076980.23-P1	BBOX1	7825.44	-0.862279	0.679313	-1.26934	0.403361
DRAXIN_+_11751838.23-P1P2|DRAXIN_+_11751823.23-P1P2++DRAXIN_+_11751838.23-P1P2|DRAXIN_+_11751823.23-P1P2	DRAXIN	7815.27	0.476818	0.664881	0.717149	0.473282			DRAXIN_+_11751838.23-P1P2|DRAXIN_+_11751823.23-P1P2++DRAXIN_+_11751838.23-P1P2|DRAXIN_+_11751823.23-P1P2	DRAXIN	7815.27	1.51151	0.594705	2.54162	0.0589034
BGN_+_152760628.23-P1P2|BGN_-_152760510.23-P1P2++BGN_+_152760628.23-P1P2|BGN_-_152760510.23-P1P2	BGN	7812.82	3.3743	0.923481	3.65389	0.000258298			BGN_+_152760628.23-P1P2|BGN_-_152760510.23-P1P2++BGN_+_152760628.23-P1P2|BGN_-_152760510.23-P1P2	BGN	7812.82	-1.13736	0.825938	-1.37705	0.356372
MYOZ3_+_150040882.23-P1P2|MYOZ3_+_150040892.23-P1P2++MYOZ3_+_150040882.23-P1P2|MYOZ3_+_150040892.23-P1P2	MYOZ3	7802.88	3.20748	0.706832	4.53783	5.68366e-06			MYOZ3_+_150040882.23-P1P2|MYOZ3_+_150040892.23-P1P2++MYOZ3_+_150040882.23-P1P2|MYOZ3_+_150040892.23-P1P2	MYOZ3	7802.88	1.58826	0.631883	2.51354	0.0623848
ZNF25_+_38265525.23-P1P2|ZNF25_-_38265516.23-P1P2++ZNF25_+_38265525.23-P1P2|ZNF25_-_38265516.23-P1P2	ZNF25	7801.73	4.0453	0.668254	6.05353	1.41703e-09			ZNF25_+_38265525.23-P1P2|ZNF25_-_38265516.23-P1P2++ZNF25_+_38265525.23-P1P2|ZNF25_-_38265516.23-P1P2	ZNF25	7801.73	-1.49951	0.59757	-2.50935	0.0627594
FGFR4_-_176513946.23-P1P2|FGFR4_+_176513963.23-P1P2++FGFR4_-_176513946.23-P1P2|FGFR4_+_176513963.23-P1P2	FGFR4	7796.66	0.168302	0.725995	0.231823	0.816676			FGFR4_-_176513946.23-P1P2|FGFR4_+_176513963.23-P1P2++FGFR4_-_176513946.23-P1P2|FGFR4_+_176513963.23-P1P2	FGFR4	7796.66	1.23952	0.649383	1.90876	0.175432
FBXO27_+_39522862.23-P1P2|FBXO27_+_39522844.23-P1P2++FBXO27_+_39522862.23-P1P2|FBXO27_+_39522844.23-P1P2	FBXO27	7793.1	4.50245	0.937409	4.80308	1.56244e-06			FBXO27_+_39522862.23-P1P2|FBXO27_+_39522844.23-P1P2++FBXO27_+_39522862.23-P1P2|FBXO27_+_39522844.23-P1P2	FBXO27	7793.1	-3.5963	0.83852	-4.28887	0.00046972
MAP3K7CL_-_30503017.23-P2|MAP3K7CL_-_30503050.23-P2++MAP3K7CL_-_30503017.23-P2|MAP3K7CL_-_30503050.23-P2	MAP3K7CL	7782.85	3.2705	0.713646	4.58281	4.58778e-06			MAP3K7CL_-_30503017.23-P2|MAP3K7CL_-_30503050.23-P2++MAP3K7CL_-_30503017.23-P2|MAP3K7CL_-_30503050.23-P2	MAP3K7CL	7782.85	-1.82936	0.638307	-2.86596	0.0290222
DENND2D_+_111743231.23-P1|DENND2D_-_111743284.23-P1++DENND2D_+_111743231.23-P1|DENND2D_-_111743284.23-P1	DENND2D	7768.37	3.06959	0.548098	5.60043	2.13818e-08			DENND2D_+_111743231.23-P1|DENND2D_-_111743284.23-P1++DENND2D_+_111743231.23-P1|DENND2D_-_111743284.23-P1	DENND2D	7768.37	-1.32252	0.490208	-2.69788	0.0426163
VSIG10L_-_51845356.23-P1|VSIG10L_+_51845362.23-P1++VSIG10L_-_51845356.23-P1|VSIG10L_+_51845362.23-P1	VSIG10L	7764.94	3.28061	0.868036	3.77935	0.000157238			VSIG10L_-_51845356.23-P1|VSIG10L_+_51845362.23-P1++VSIG10L_-_51845356.23-P1|VSIG10L_+_51845362.23-P1	VSIG10L	7764.94	-1.27186	0.776359	-1.63823	0.258423
DYM_+_46987151.23-P1P2|DYM_+_46987115.23-P1P2++DYM_+_46987151.23-P1P2|DYM_+_46987115.23-P1P2	DYM	7731.54	3.35142	0.62687	5.34627	8.97833e-08			DYM_+_46987151.23-P1P2|DYM_+_46987115.23-P1P2++DYM_+_46987151.23-P1P2|DYM_+_46987115.23-P1P2	DYM	7731.54	-0.729539	0.560585	-1.30139	0.388856
DVL1_-_1284569.23-P1P2|DVL1_+_1284555.23-P1P2++DVL1_-_1284569.23-P1P2|DVL1_+_1284555.23-P1P2	DVL1	7710.68	0.201731	0.534374	0.377508	0.705796			DVL1_-_1284569.23-P1P2|DVL1_+_1284555.23-P1P2++DVL1_-_1284569.23-P1P2|DVL1_+_1284555.23-P1P2	DVL1	7710.68	0.349726	0.478028	0.731601	0.66323
FBXO6_-_11724327.23-P1P2|FBXO6_+_11724308.23-P1P2++FBXO6_-_11724327.23-P1P2|FBXO6_+_11724308.23-P1P2	FBXO6	7693.69	4.28142	0.894103	4.78851	1.68022e-06			FBXO6_-_11724327.23-P1P2|FBXO6_+_11724308.23-P1P2++FBXO6_-_11724327.23-P1P2|FBXO6_+_11724308.23-P1P2	FBXO6	7693.69	-2.84603	0.799704	-3.55885	0.0049561
TYRO3_+_41851449.23-P1P2|TYRO3_-_41851466.23-P1P2++TYRO3_+_41851449.23-P1P2|TYRO3_-_41851466.23-P1P2	TYRO3	7672.12	1.01749	0.576562	1.76475	0.0776058			TYRO3_+_41851449.23-P1P2|TYRO3_-_41851466.23-P1P2++TYRO3_+_41851449.23-P1P2|TYRO3_-_41851466.23-P1P2	TYRO3	7672.12	0.827382	0.515704	1.60437	0.270294
WWC2_-_184020423.23-P1P2|WWC2_+_184020619.23-P1P2++WWC2_-_184020423.23-P1P2|WWC2_+_184020619.23-P1P2	WWC2	7660.66	0.658933	0.544547	1.21006	0.226257			WWC2_-_184020423.23-P1P2|WWC2_+_184020619.23-P1P2++WWC2_-_184020423.23-P1P2|WWC2_+_184020619.23-P1P2	WWC2	7660.66	1.26989	0.487076	2.60717	0.0512976
TBX5_+_114843956.23-P2|TBX5_-_114843773.23-P2++TBX5_+_114843956.23-P2|TBX5_-_114843773.23-P2	TBX5	7649.03	3.4426	0.578641	5.94946	2.6903e-09			TBX5_+_114843956.23-P2|TBX5_-_114843773.23-P2++TBX5_+_114843956.23-P2|TBX5_-_114843773.23-P2	TBX5	7649.03	-1.87817	0.517538	-3.62905	0.00403398
KCTD18_+_201374722.23-P1P2|KCTD18_+_201374760.23-P1P2++KCTD18_+_201374722.23-P1P2|KCTD18_+_201374760.23-P1P2	KCTD18	7615.18	1.81607	0.545082	3.33174	0.00086306			KCTD18_+_201374722.23-P1P2|KCTD18_+_201374760.23-P1P2++KCTD18_+_201374722.23-P1P2|KCTD18_+_201374760.23-P1P2	KCTD18	7615.18	-0.326865	0.48755	-0.670423	0.693234
C20orf197_-_58631021.23-P1P2|C20orf197_+_58630993.23-P1P2++C20orf197_-_58631021.23-P1P2|C20orf197_+_58630993.23-P1P2	C20orf197	7598.03	3.91709	0.678834	5.77032	7.91193e-09			C20orf197_-_58631021.23-P1P2|C20orf197_+_58630993.23-P1P2++C20orf197_-_58631021.23-P1P2|C20orf197_+_58630993.23-P1P2	C20orf197	7598.03	-2.32554	0.607144	-3.8303	0.00221814
RFPL4AL1_+_56280685.23-ENST00000341750.4|RFPL4AL1_-_56280701.23-ENST00000341750.4++RFPL4AL1_+_56280685.23-ENST00000341750.4|RFPL4AL1_-_56280701.23-ENST00000341750.4	RFPL4AL1	7573.9	3.75262	0.681563	5.5059	3.67286e-08			RFPL4AL1_+_56280685.23-ENST00000341750.4|RFPL4AL1_-_56280701.23-ENST00000341750.4++RFPL4AL1_+_56280685.23-ENST00000341750.4|RFPL4AL1_-_56280701.23-ENST00000341750.4	RFPL4AL1	7573.9	-3.09365	0.609725	-5.07384	2.01e-05
GALNT11_+_151722933.23-P1P2|GALNT11_-_151722892.23-P1P2++GALNT11_+_151722933.23-P1P2|GALNT11_-_151722892.23-P1P2	GALNT11	7551.59	3.24697	0.817821	3.97027	7.17913e-05			GALNT11_+_151722933.23-P1P2|GALNT11_-_151722892.23-P1P2++GALNT11_+_151722933.23-P1P2|GALNT11_-_151722892.23-P1P2	GALNT11	7551.59	-2.37076	0.731534	-3.24081	0.0117678
RBM38_+_55966519.23-P1P2|RBM38_-_55966516.23-P1P2++RBM38_+_55966519.23-P1P2|RBM38_-_55966516.23-P1P2	RBM38	7545.25	0.731957	0.684151	1.06988	0.284675			RBM38_+_55966519.23-P1P2|RBM38_-_55966516.23-P1P2++RBM38_+_55966519.23-P1P2|RBM38_-_55966516.23-P1P2	RBM38	7545.25	0.735368	0.611949	1.20168	0.432983
ELAC1_+_48494448.23-P1P2|ELAC1_+_48494451.23-P1P2++ELAC1_+_48494448.23-P1P2|ELAC1_+_48494451.23-P1P2	ELAC1	7537.23	2.64563	0.558993	4.73285	2.21386e-06			ELAC1_+_48494448.23-P1P2|ELAC1_+_48494451.23-P1P2++ELAC1_+_48494448.23-P1P2|ELAC1_+_48494451.23-P1P2	ELAC1	7537.23	-2.18469	0.50009	-4.3686	0.00035249
CCDC116_-_21987107.23-P1P2|CCDC116_-_21987088.23-P1P2++CCDC116_-_21987107.23-P1P2|CCDC116_-_21987088.23-P1P2	CCDC116	7535.82	3.29549	0.714216	4.61413	3.94743e-06			CCDC116_-_21987107.23-P1P2|CCDC116_-_21987088.23-P1P2++CCDC116_-_21987107.23-P1P2|CCDC116_-_21987088.23-P1P2	CCDC116	7535.82	0.164603	0.638654	0.257734	0.895118
FRYL_+_48782089.23-P1P2|FRYL_-_48782290.23-P1P2++FRYL_+_48782089.23-P1P2|FRYL_-_48782290.23-P1P2	FRYL	7530.51	1.79598	0.591635	3.03562	0.00240038			FRYL_+_48782089.23-P1P2|FRYL_-_48782290.23-P1P2++FRYL_+_48782089.23-P1P2|FRYL_-_48782290.23-P1P2	FRYL	7530.51	-0.592253	0.529204	-1.11914	0.471632
ZNF48_-_30406864.23-P1P2|ZNF48_-_30406815.23-P1P2++ZNF48_-_30406864.23-P1P2|ZNF48_-_30406815.23-P1P2	ZNF48	7529.62	4.05641	1.23966	3.27219	0.00106716			ZNF48_-_30406864.23-P1P2|ZNF48_-_30406815.23-P1P2++ZNF48_-_30406864.23-P1P2|ZNF48_-_30406815.23-P1P2	ZNF48	7529.62	-2.28533	1.10876	-2.06116	0.138725
TACC2_-_123923171.23-ENST00000260733.3|TACC2_+_123923190.23-ENST00000260733.3++TACC2_-_123923171.23-ENST00000260733.3|TACC2_+_123923190.23-ENST00000260733.3	TACC2	7494.91	1.48247	0.654076	2.26651	0.0234204			TACC2_-_123923171.23-ENST00000260733.3|TACC2_+_123923190.23-ENST00000260733.3++TACC2_-_123923171.23-ENST00000260733.3|TACC2_+_123923190.23-ENST00000260733.3	TACC2	7494.91	-0.451848	0.585059	-0.772311	0.643358
IKZF5_+_124768268.23-P1P2|IKZF5_+_124768262.23-P1P2++IKZF5_+_124768268.23-P1P2|IKZF5_+_124768262.23-P1P2	IKZF5	7492.62	3.91425	0.743866	5.26203	1.42471e-07			IKZF5_+_124768268.23-P1P2|IKZF5_+_124768262.23-P1P2++IKZF5_+_124768268.23-P1P2|IKZF5_+_124768262.23-P1P2	IKZF5	7492.62	-1.94313	0.665271	-2.92081	0.0256699
C11orf21_+_2323126.23-P1P2|C11orf21_-_2323069.23-P1P2++C11orf21_+_2323126.23-P1P2|C11orf21_-_2323069.23-P1P2	C11orf21	7473.53	3.19067	0.536874	5.94307	2.79741e-09			C11orf21_+_2323126.23-P1P2|C11orf21_-_2323069.23-P1P2++C11orf21_+_2323126.23-P1P2|C11orf21_-_2323069.23-P1P2	C11orf21	7473.53	-1.90284	0.480216	-3.96246	0.00144548
MORN1_+_2322923.23-P1P2|MORN1_+_2323156.23-P1P2++MORN1_+_2322923.23-P1P2|MORN1_+_2323156.23-P1P2	MORN1	7463.47	1.6243	0.534888	3.03672	0.0023917			MORN1_+_2322923.23-P1P2|MORN1_+_2323156.23-P1P2++MORN1_+_2322923.23-P1P2|MORN1_+_2323156.23-P1P2	MORN1	7463.47	-0.668152	0.478467	-1.39644	0.34825
non-targeting_01720|non-targeting_01811++non-targeting_01720|non-targeting_01811	non-targeting	7452.84	3.52212	0.698086	5.04539	4.52604e-07			non-targeting_01720|non-targeting_01811++non-targeting_01720|non-targeting_01811	non-targeting	7452.84	-0.765037	0.62427	-1.22549	0.422546
MELK_+_36572955.23-P1P2|MELK_+_36572996.23-P1P2++MELK_+_36572955.23-P1P2|MELK_+_36572996.23-P1P2	MELK	7452.38	0.50225	0.641205	0.783291	0.433456			MELK_+_36572955.23-P1P2|MELK_+_36572996.23-P1P2++MELK_+_36572955.23-P1P2|MELK_+_36572996.23-P1P2	MELK	7452.38	2.57218	0.573501	4.48505	0.00022926
NUCB2_-_17298345.23-P1P2|NUCB2_-_17298380.23-P1P2++NUCB2_-_17298345.23-P1P2|NUCB2_-_17298380.23-P1P2	NUCB2	7431.77	4.23522	0.716238	5.91315	3.3563e-09			NUCB2_-_17298345.23-P1P2|NUCB2_-_17298380.23-P1P2++NUCB2_-_17298345.23-P1P2|NUCB2_-_17298380.23-P1P2	NUCB2	7431.77	-3.80425	0.640831	-5.93644	2.99e-07
CD40_+_44746965.23-P1P2|CD40_+_44746975.23-P1P2++CD40_+_44746965.23-P1P2|CD40_+_44746975.23-P1P2	CD40	7403	3.48823	0.861301	4.04995	5.12275e-05			CD40_+_44746965.23-P1P2|CD40_+_44746975.23-P1P2++CD40_+_44746965.23-P1P2|CD40_+_44746975.23-P1P2	CD40	7403	-3.49607	0.770561	-4.53705	0.00019007
C11orf63_-_122753652.23-P1P2|C11orf63_+_122753643.23-P1P2++C11orf63_-_122753652.23-P1P2|C11orf63_+_122753643.23-P1P2	C11orf63	7402.18	0.950721	0.669994	1.419	0.155899			C11orf63_-_122753652.23-P1P2|C11orf63_+_122753643.23-P1P2++C11orf63_-_122753652.23-P1P2|C11orf63_+_122753643.23-P1P2	C11orf63	7402.18	-0.946428	0.599344	-1.57911	0.279057
ERO1L_-_53162231.23-P1P2|ERO1L_+_53162105.23-P1P2++ERO1L_-_53162231.23-P1P2|ERO1L_+_53162105.23-P1P2	ERO1L	7307.21	1.70971	0.709971	2.40814	0.016034			ERO1L_-_53162231.23-P1P2|ERO1L_+_53162105.23-P1P2++ERO1L_-_53162231.23-P1P2|ERO1L_+_53162105.23-P1P2	ERO1L	7307.21	1.25961	0.634962	1.98376	0.156766
LCA5L_+_40817655.23-P1P2|LCA5L_+_40817643.23-P1P2++LCA5L_+_40817655.23-P1P2|LCA5L_+_40817643.23-P1P2	LCA5L	7289.03	2.32734	0.559831	4.15721	3.22155e-05			LCA5L_+_40817655.23-P1P2|LCA5L_+_40817643.23-P1P2++LCA5L_+_40817655.23-P1P2|LCA5L_+_40817643.23-P1P2	LCA5L	7289.03	-0.92224	0.500743	-1.84174	0.194238
TSKU_+_76494406.23-P1P2|TSKU_-_76494425.23-P1P2++TSKU_+_76494406.23-P1P2|TSKU_-_76494425.23-P1P2	TSKU	7252.98	-0.0394363	0.750592	-0.0525402	0.958098			TSKU_+_76494406.23-P1P2|TSKU_-_76494425.23-P1P2++TSKU_+_76494406.23-P1P2|TSKU_-_76494425.23-P1P2	TSKU	7252.98	0.741763	0.671401	1.1048	0.47865
CADM4_+_44143915.23-P1P2|CADM4_+_44143932.23-P1P2++CADM4_+_44143915.23-P1P2|CADM4_+_44143932.23-P1P2	CADM4	7244.37	0.396198	0.551486	0.718419	0.472499			CADM4_+_44143915.23-P1P2|CADM4_+_44143932.23-P1P2++CADM4_+_44143915.23-P1P2|CADM4_+_44143932.23-P1P2	CADM4	7244.37	0.48891	0.493322	0.991057	0.533701
CCNDBP1_+_43477664.23-P1P2|CCNDBP1_-_43477699.23-P1P2++CCNDBP1_+_43477664.23-P1P2|CCNDBP1_-_43477699.23-P1P2	CCNDBP1	7244.34	3.00614	0.89744	3.34968	0.00080905			CCNDBP1_+_43477664.23-P1P2|CCNDBP1_-_43477699.23-P1P2++CCNDBP1_+_43477664.23-P1P2|CCNDBP1_-_43477699.23-P1P2	CCNDBP1	7244.34	-0.675181	0.802646	-0.841193	0.60827
MT1M_-_56666588.23-P2|MT1M_+_56666568.23-P2++MT1M_-_56666588.23-P2|MT1M_+_56666568.23-P2	MT1M	7234.21	2.27027	0.624026	3.63811	0.000274651			MT1M_-_56666588.23-P2|MT1M_+_56666568.23-P2++MT1M_-_56666588.23-P2|MT1M_+_56666568.23-P2	MT1M	7234.21	-0.988311	0.558168	-1.77063	0.215431
ARHGAP39_+_145911186.23-P1P2|ARHGAP39_+_145911217.23-P1P2++ARHGAP39_+_145911186.23-P1P2|ARHGAP39_+_145911217.23-P1P2	ARHGAP39	7196.07	1.23836	0.678419	1.82536	0.0679462			ARHGAP39_+_145911186.23-P1P2|ARHGAP39_+_145911217.23-P1P2++ARHGAP39_+_145911186.23-P1P2|ARHGAP39_+_145911217.23-P1P2	ARHGAP39	7196.07	0.331799	0.606812	0.54679	0.757115
RNF182_-_13925380.23-P1P2|RNF182_-_13925259.23-P1P2++RNF182_-_13925380.23-P1P2|RNF182_-_13925259.23-P1P2	RNF182	7194.66	1.8769	0.636552	2.94854	0.00319275			RNF182_-_13925380.23-P1P2|RNF182_-_13925259.23-P1P2++RNF182_-_13925380.23-P1P2|RNF182_-_13925259.23-P1P2	RNF182	7194.66	-0.525032	0.569369	-0.92213	0.567391
NLRP3_+_247579507.23-P1P2|NLRP3_-_247579522.23-P1P2++NLRP3_+_247579507.23-P1P2|NLRP3_-_247579522.23-P1P2	NLRP3	7176.95	0.973784	0.588704	1.65411	0.0981043			NLRP3_+_247579507.23-P1P2|NLRP3_-_247579522.23-P1P2++NLRP3_+_247579507.23-P1P2|NLRP3_-_247579522.23-P1P2	NLRP3	7176.95	0.472272	0.526581	0.896866	0.580834
CDC25A_-_48229649.23-P1P2|CDC25A_+_48229505.23-P1P2++CDC25A_-_48229649.23-P1P2|CDC25A_+_48229505.23-P1P2	CDC25A	7144.45	0.459552	0.566515	0.81119	0.417256			CDC25A_-_48229649.23-P1P2|CDC25A_+_48229505.23-P1P2++CDC25A_-_48229649.23-P1P2|CDC25A_+_48229505.23-P1P2	CDC25A	7144.45	0.338157	0.506766	0.667284	0.695038
CPEB4_-_173315550.23-P1P2|CPEB4_-_173315541.23-P1P2++CPEB4_-_173315550.23-P1P2|CPEB4_-_173315541.23-P1P2	CPEB4	7143.06	1.3185	0.631195	2.08889	0.0367177			CPEB4_-_173315550.23-P1P2|CPEB4_-_173315541.23-P1P2++CPEB4_-_173315550.23-P1P2|CPEB4_-_173315541.23-P1P2	CPEB4	7143.06	0.611071	0.564559	1.08239	0.489269
PTEN_+_89623582.23-P1P2|PTEN_-_89623526.23-P1P2++PTEN_+_89623582.23-P1P2|PTEN_-_89623526.23-P1P2	PTEN	7142.3	1.66275	0.987908	1.68311	0.0923545			PTEN_+_89623582.23-P1P2|PTEN_-_89623526.23-P1P2++PTEN_+_89623582.23-P1P2|PTEN_-_89623526.23-P1P2	PTEN	7142.3	-0.332673	0.883626	-0.376486	0.842781
IFNAR2_+_34602250.23-P1P2|IFNAR2_+_34602240.23-P1P2++IFNAR2_+_34602250.23-P1P2|IFNAR2_+_34602240.23-P1P2	IFNAR2	7133.68	3.15828	0.837929	3.76915	0.000163802			IFNAR2_+_34602250.23-P1P2|IFNAR2_+_34602240.23-P1P2++IFNAR2_+_34602250.23-P1P2|IFNAR2_+_34602240.23-P1P2	IFNAR2	7133.68	-0.943229	0.749416	-1.25862	0.407959
GTF2I_-_74072248.23-P1P2|GTF2I_+_74072235.23-P1P2++GTF2I_-_74072248.23-P1P2|GTF2I_+_74072235.23-P1P2	GTF2I	7131.58	1.87354	0.528349	3.54603	0.00039108			GTF2I_-_74072248.23-P1P2|GTF2I_+_74072235.23-P1P2++GTF2I_-_74072248.23-P1P2|GTF2I_+_74072235.23-P1P2	GTF2I	7131.58	0.565119	0.472525	1.19596	0.4352
EID2_-_40030741.23-P1P2|EID2_-_40030788.23-P1P2++EID2_-_40030741.23-P1P2|EID2_-_40030788.23-P1P2	EID2	7098.5	2.95114	0.704147	4.19109	2.77616e-05			EID2_-_40030741.23-P1P2|EID2_-_40030788.23-P1P2++EID2_-_40030741.23-P1P2|EID2_-_40030788.23-P1P2	EID2	7098.5	-2.47577	0.629913	-3.93033	0.00158774
EPHA1_+_143105889.23-P1P2|EPHA1_-_143105934.23-P1P2++EPHA1_+_143105889.23-P1P2|EPHA1_-_143105934.23-P1P2	EPHA1	7084.58	1.97775	0.914862	2.1618	0.0306337			EPHA1_+_143105889.23-P1P2|EPHA1_-_143105934.23-P1P2++EPHA1_+_143105889.23-P1P2|EPHA1_-_143105934.23-P1P2	EPHA1	7084.58	0.708777	0.818239	0.866223	0.595447
TMEM217_-_37225882.23-P1P2|TMEM217_-_37225852.23-P1P2++TMEM217_-_37225882.23-P1P2|TMEM217_-_37225852.23-P1P2	TMEM217	7084.44	2.80421	0.547736	5.11963	3.06131e-07			TMEM217_-_37225882.23-P1P2|TMEM217_-_37225852.23-P1P2++TMEM217_-_37225882.23-P1P2|TMEM217_-_37225852.23-P1P2	TMEM217	7084.44	-0.0615407	0.489801	-0.125644	0.951739
RABAC1_-_42463460.23-P1P2|RABAC1_+_42463440.23-P1P2++RABAC1_-_42463460.23-P1P2|RABAC1_+_42463440.23-P1P2	RABAC1	7045.63	2.67531	0.625075	4.27998	1.86911e-05			RABAC1_-_42463460.23-P1P2|RABAC1_+_42463440.23-P1P2++RABAC1_-_42463460.23-P1P2|RABAC1_+_42463440.23-P1P2	RABAC1	7045.63	-0.766902	0.559056	-1.37178	0.358677
ZFAND6_-_80352156.23-P1P2|ZFAND6_-_80352131.23-P1P2++ZFAND6_-_80352156.23-P1P2|ZFAND6_-_80352131.23-P1P2	ZFAND6	7043.45	0.69778	0.558225	1.25	0.211301			ZFAND6_-_80352156.23-P1P2|ZFAND6_-_80352131.23-P1P2++ZFAND6_-_80352156.23-P1P2|ZFAND6_-_80352131.23-P1P2	ZFAND6	7043.45	0.190581	0.499348	0.381659	0.840367
KIF2B_-_51900281.23-P1P2|KIF2B_-_51900358.23-P1P2++KIF2B_-_51900281.23-P1P2|KIF2B_-_51900358.23-P1P2	KIF2B	7039.87	3.41668	0.993247	3.43991	0.0005819			KIF2B_-_51900281.23-P1P2|KIF2B_-_51900358.23-P1P2++KIF2B_-_51900281.23-P1P2|KIF2B_-_51900358.23-P1P2	KIF2B	7039.87	-3.02245	0.888492	-3.40177	0.00766128
PANX2_+_50608728.23-P1P2|PANX2_+_50608761.23-P1P2++PANX2_+_50608728.23-P1P2|PANX2_+_50608761.23-P1P2	PANX2	7034.61	0.843075	0.514573	1.6384	0.101339			PANX2_+_50608728.23-P1P2|PANX2_+_50608761.23-P1P2++PANX2_+_50608728.23-P1P2|PANX2_+_50608761.23-P1P2	PANX2	7034.61	0.322409	0.460294	0.700441	0.67889
PRDM5_-_121843869.23-P1P2|PRDM5_+_121843940.23-P1P2++PRDM5_-_121843869.23-P1P2|PRDM5_+_121843940.23-P1P2	PRDM5	7030.6	2.8235	0.650953	4.33748	1.44124e-05			PRDM5_-_121843869.23-P1P2|PRDM5_+_121843940.23-P1P2++PRDM5_-_121843869.23-P1P2|PRDM5_+_121843940.23-P1P2	PRDM5	7030.6	-0.265432	0.582151	-0.45595	0.803612
CELA2A_+_15783246.23-P1P2|CELA2A_+_15783596.23-P1P2++CELA2A_+_15783246.23-P1P2|CELA2A_+_15783596.23-P1P2	CELA2A	6994.12	2.49912	0.819459	3.04972	0.00229052			CELA2A_+_15783246.23-P1P2|CELA2A_+_15783596.23-P1P2++CELA2A_+_15783246.23-P1P2|CELA2A_+_15783596.23-P1P2	CELA2A	6994.12	-0.73569	0.732936	-1.00376	0.527571
SLC12A4_+_68002091.23-P1|SLC12A4_-_68002110.23-P1++SLC12A4_+_68002091.23-P1|SLC12A4_-_68002110.23-P1	SLC12A4	6988.7	0.503698	0.616989	0.816381	0.414282			SLC12A4_+_68002091.23-P1|SLC12A4_-_68002110.23-P1++SLC12A4_+_68002091.23-P1|SLC12A4_-_68002110.23-P1	SLC12A4	6988.7	1.21263	0.55188	2.19728	0.11069
FAM193B_-_176981568.23-P1P2|FAM193B_+_176981525.23-P1P2++FAM193B_-_176981568.23-P1P2|FAM193B_+_176981525.23-P1P2	FAM193B	6963.74	2.17952	0.606942	3.59099	0.000329422			FAM193B_-_176981568.23-P1P2|FAM193B_+_176981525.23-P1P2++FAM193B_-_176981568.23-P1P2|FAM193B_+_176981525.23-P1P2	FAM193B	6963.74	-0.832474	0.542885	-1.53343	0.295576
SCNN1B_+_23313707.23-P1P2|SCNN1B_+_23313895.23-P1P2++SCNN1B_+_23313707.23-P1P2|SCNN1B_+_23313895.23-P1P2	SCNN1B	6958.02	2.65993	0.590827	4.50204	6.73041e-06			SCNN1B_+_23313707.23-P1P2|SCNN1B_+_23313895.23-P1P2++SCNN1B_+_23313707.23-P1P2|SCNN1B_+_23313895.23-P1P2	SCNN1B	6958.02	0.32311	0.528336	0.611562	0.723556
LY6D_-_143867903.23-P1P2|LY6D_+_143867329.23-P1P2++LY6D_-_143867903.23-P1P2|LY6D_+_143867329.23-P1P2	LY6D	6947.63	2.74799	0.560383	4.90376	9.40196e-07			LY6D_-_143867903.23-P1P2|LY6D_+_143867329.23-P1P2++LY6D_-_143867903.23-P1P2|LY6D_+_143867329.23-P1P2	LY6D	6947.63	-0.499189	0.50116	-0.996068	0.531176
MEX3D_-_1568275.23-P1P2|MEX3D_+_1568126.23-P1P2++MEX3D_-_1568275.23-P1P2|MEX3D_+_1568126.23-P1P2	MEX3D	6932.95	0.313357	0.627533	0.499348	0.617534			MEX3D_-_1568275.23-P1P2|MEX3D_+_1568126.23-P1P2++MEX3D_-_1568275.23-P1P2|MEX3D_+_1568126.23-P1P2	MEX3D	6932.95	1.37626	0.561316	2.45184	0.0698632
NEK4_+_52804927.23-P1P2|NEK4_+_52804921.23-P1P2++NEK4_+_52804927.23-P1P2|NEK4_+_52804921.23-P1P2	NEK4	6914.15	2.98779	0.832842	3.58746	0.000333914			NEK4_+_52804927.23-P1P2|NEK4_+_52804921.23-P1P2++NEK4_+_52804927.23-P1P2|NEK4_+_52804921.23-P1P2	NEK4	6914.15	-1.6119	0.744925	-2.16385	0.117263
PLEKHN1_+_901890.23-P1P2|PLEKHN1_+_901909.23-P1P2++PLEKHN1_+_901890.23-P1P2|PLEKHN1_+_901909.23-P1P2	PLEKHN1	6900.67	1.71684	0.58625	2.92851	0.00340586			PLEKHN1_+_901890.23-P1P2|PLEKHN1_+_901909.23-P1P2++PLEKHN1_+_901890.23-P1P2|PLEKHN1_+_901909.23-P1P2	PLEKHN1	6900.67	1.68049	0.524254	3.20549	0.0128061
RXFP3_+_33936271.23-P1P2|RXFP3_+_33936274.23-P1P2++RXFP3_+_33936271.23-P1P2|RXFP3_+_33936274.23-P1P2	RXFP3	6892.25	5.78545	0.868404	6.66216	2.69834e-11			RXFP3_+_33936271.23-P1P2|RXFP3_+_33936274.23-P1P2++RXFP3_+_33936271.23-P1P2|RXFP3_+_33936274.23-P1P2	RXFP3	6892.25	-2.38277	0.776237	-3.06964	0.0180306
KCNC3_-_50832313.23-P1|KCNC3_+_50832293.23-P1++KCNC3_-_50832313.23-P1|KCNC3_+_50832293.23-P1	KCNC3	6860.17	1.17429	0.549918	2.13539	0.0327292			KCNC3_-_50832313.23-P1|KCNC3_+_50832293.23-P1++KCNC3_-_50832313.23-P1|KCNC3_+_50832293.23-P1	KCNC3	6860.17	-0.281078	0.491916	-0.571393	0.744365
NUS1_-_117996643.23-P1P2|NUS1_+_117996627.23-P1P2++NUS1_-_117996643.23-P1P2|NUS1_+_117996627.23-P1P2	NUS1	6852.5	2.82617	1.11884	2.52599	NA			NUS1_-_117996643.23-P1P2|NUS1_+_117996627.23-P1P2++NUS1_-_117996643.23-P1P2|NUS1_+_117996627.23-P1P2	NUS1	6852.5	-3.70473	1.00096	-3.70118	NA
DOK6_+_67068128.23-P1P2|DOK6_+_67068143.23-P1P2++DOK6_+_67068128.23-P1P2|DOK6_+_67068143.23-P1P2	DOK6	6851.19	0.812442	0.646333	1.257	0.208753			DOK6_+_67068128.23-P1P2|DOK6_+_67068143.23-P1P2++DOK6_+_67068128.23-P1P2|DOK6_+_67068143.23-P1P2	DOK6	6851.19	-0.322922	0.578163	-0.558531	0.75099
TAZ_-_153640125.23-P1P2|TAZ_+_153639918.23-P1P2++TAZ_-_153640125.23-P1P2|TAZ_+_153639918.23-P1P2	TAZ	6836.23	3.46043	0.981365	3.52614	0.000421661			TAZ_-_153640125.23-P1P2|TAZ_+_153639918.23-P1P2++TAZ_-_153640125.23-P1P2|TAZ_+_153639918.23-P1P2	TAZ	6836.23	-4.76992	0.878319	-5.43074	3.99e-06
ASL_-_65540899.23-P1P2|ASL_+_65541008.23-P1P2++ASL_-_65540899.23-P1P2|ASL_+_65541008.23-P1P2	ASL	6804.64	4.50126	0.741008	6.07451	1.24368e-09			ASL_-_65540899.23-P1P2|ASL_+_65541008.23-P1P2++ASL_-_65540899.23-P1P2|ASL_+_65541008.23-P1P2	ASL	6804.64	-4.21896	0.663092	-6.36255	2.72e-08
SLC47A2_+_19619827.23-P1P2|SLC47A2_+_19619864.23-P1P2++SLC47A2_+_19619827.23-P1P2|SLC47A2_+_19619864.23-P1P2	SLC47A2	6785.22	3.01156	0.523788	5.74959	8.94588e-09			SLC47A2_+_19619827.23-P1P2|SLC47A2_+_19619864.23-P1P2++SLC47A2_+_19619827.23-P1P2|SLC47A2_+_19619864.23-P1P2	SLC47A2	6785.22	-3.01789	0.468751	-6.43814	1.79e-08
DMTF1_-_86781796.23-P1P2|DMTF1_-_86782207.23-P1P2++DMTF1_-_86781796.23-P1P2|DMTF1_-_86782207.23-P1P2	DMTF1	6781.37	2.50149	0.55171	4.53407	5.78587e-06			DMTF1_-_86781796.23-P1P2|DMTF1_-_86782207.23-P1P2++DMTF1_-_86781796.23-P1P2|DMTF1_-_86782207.23-P1P2	DMTF1	6781.37	-0.0074746	0.49339	-0.0151496	0.996804
CCDC88B_-_64107748.23-P1P2|CCDC88B_+_64107756.23-P1P2++CCDC88B_-_64107748.23-P1P2|CCDC88B_+_64107756.23-P1P2	CCDC88B	6721.05	3.73994	0.65995	5.667	1.45323e-08			CCDC88B_-_64107748.23-P1P2|CCDC88B_+_64107756.23-P1P2++CCDC88B_-_64107748.23-P1P2|CCDC88B_+_64107756.23-P1P2	CCDC88B	6721.05	0.269528	0.589967	0.456853	0.803399
RASL12_+_65360232.23-P1P2|RASL12_+_65360281.23-P1P2++RASL12_+_65360232.23-P1P2|RASL12_+_65360281.23-P1P2	RASL12	6720.14	0.699538	0.683628	1.02327	0.306179			RASL12_+_65360232.23-P1P2|RASL12_+_65360281.23-P1P2++RASL12_+_65360232.23-P1P2|RASL12_+_65360281.23-P1P2	RASL12	6720.14	0.929715	0.61148	1.52043	0.299951
DIP2A_+_47879021.23-P1P2|DIP2A_+_47878800.23-P1P2++DIP2A_+_47879021.23-P1P2|DIP2A_+_47878800.23-P1P2	DIP2A	6719.89	0.210389	0.596733	0.352569	0.724412			DIP2A_+_47879021.23-P1P2|DIP2A_+_47878800.23-P1P2++DIP2A_+_47879021.23-P1P2|DIP2A_+_47878800.23-P1P2	DIP2A	6719.89	0.557933	0.533798	1.04521	0.507392
CABP1_+_121078576.23-P1P2|CABP1_+_121078550.23-P1P2++CABP1_+_121078576.23-P1P2|CABP1_+_121078550.23-P1P2	CABP1	6718.93	2.04668	0.838697	2.4403	0.0146749			CABP1_+_121078576.23-P1P2|CABP1_+_121078550.23-P1P2++CABP1_+_121078576.23-P1P2|CABP1_+_121078550.23-P1P2	CABP1	6718.93	-1.42984	0.750209	-1.90593	0.176092
QRFPR_-_122302138.23-P1P2|QRFPR_-_122302144.23-P1P2++QRFPR_-_122302138.23-P1P2|QRFPR_-_122302144.23-P1P2	QRFPR	6693.95	1.45312	0.765049	1.89938	0.0575148			QRFPR_-_122302138.23-P1P2|QRFPR_-_122302144.23-P1P2++QRFPR_-_122302138.23-P1P2|QRFPR_-_122302144.23-P1P2	QRFPR	6693.95	-0.214256	0.684306	-0.313099	0.870041
ITGB3_-_45331197.23-P1P2|ITGB3_+_45331186.23-P1P2++ITGB3_-_45331197.23-P1P2|ITGB3_+_45331186.23-P1P2	ITGB3	6681.22	1.74155	0.69537	2.5045	0.0122626			ITGB3_-_45331197.23-P1P2|ITGB3_+_45331186.23-P1P2++ITGB3_-_45331197.23-P1P2|ITGB3_+_45331186.23-P1P2	ITGB3	6681.22	-0.325363	0.621975	-0.523112	0.770403
TMBIM4_-_66563716.23-P1P2|TMBIM4_+_66563745.23-P1P2++TMBIM4_-_66563716.23-P1P2|TMBIM4_+_66563745.23-P1P2	TMBIM4	6666.27	3.06072	0.527494	5.80237	6.53827e-09			TMBIM4_-_66563716.23-P1P2|TMBIM4_+_66563745.23-P1P2++TMBIM4_-_66563716.23-P1P2|TMBIM4_+_66563745.23-P1P2	TMBIM4	6666.27	-3.08715	0.472082	-6.53945	9.84e-09
FAM71C_-_100041552.23-P1P2|FAM71C_-_100041581.23-P1P2++FAM71C_-_100041552.23-P1P2|FAM71C_-_100041581.23-P1P2	FAM71C	6657.24	2.55106	0.898534	2.83914	0.00452354			FAM71C_-_100041552.23-P1P2|FAM71C_-_100041581.23-P1P2++FAM71C_-_100041552.23-P1P2|FAM71C_-_100041581.23-P1P2	FAM71C	6657.24	-1.48213	0.803702	-1.84412	0.193549
SUSD1_-_114937587.23-P1P2|SUSD1_-_114937595.23-P1P2++SUSD1_-_114937587.23-P1P2|SUSD1_-_114937595.23-P1P2	SUSD1	6651.27	2.3129	0.936265	2.47035	0.013498			SUSD1_-_114937587.23-P1P2|SUSD1_-_114937595.23-P1P2++SUSD1_-_114937587.23-P1P2|SUSD1_-_114937595.23-P1P2	SUSD1	6651.27	1.92706	0.837261	2.30163	0.0922274
ACAN_-_89346701.23-P1P2|ACAN_+_89346671.23-P1P2++ACAN_-_89346701.23-P1P2|ACAN_+_89346671.23-P1P2	ACAN	6627.7	1.96958	0.675704	2.91486	0.0035585			ACAN_-_89346701.23-P1P2|ACAN_+_89346671.23-P1P2++ACAN_-_89346701.23-P1P2|ACAN_+_89346671.23-P1P2	ACAN	6627.7	-1.3185	0.604435	-2.18138	0.11384
GFOD1_+_13487775.23-P1P2|GFOD1_+_13487811.23-P1P2++GFOD1_+_13487775.23-P1P2|GFOD1_+_13487811.23-P1P2	GFOD1	6620.5	1.89448	0.566818	3.3423	0.00083087			GFOD1_+_13487775.23-P1P2|GFOD1_+_13487811.23-P1P2++GFOD1_+_13487775.23-P1P2|GFOD1_+_13487811.23-P1P2	GFOD1	6620.5	0.811022	0.506913	1.59992	0.271919
PIGG_-_493091.23-P1P2|PIGG_-_493075.23-P1P2++PIGG_-_493091.23-P1P2|PIGG_-_493075.23-P1P2	PIGG	6609.96	1.41747	0.591101	2.39801	0.0164842			PIGG_-_493091.23-P1P2|PIGG_-_493075.23-P1P2++PIGG_-_493091.23-P1P2|PIGG_-_493075.23-P1P2	PIGG	6609.96	0.474478	0.528698	0.897447	0.580446
ZNF302_-_35168629.23-P1P2|ZNF302_+_35168664.23-P1P2++ZNF302_-_35168629.23-P1P2|ZNF302_+_35168664.23-P1P2	ZNF302	6603.16	1.91178	0.533625	3.58262	0.000340162			ZNF302_-_35168629.23-P1P2|ZNF302_+_35168664.23-P1P2++ZNF302_-_35168629.23-P1P2|ZNF302_+_35168664.23-P1P2	ZNF302	6603.16	1.5839	0.477146	3.31952	0.00961078
FHIT_-_61236914.23-P1P2|FHIT_+_61237050.23-P1P2++FHIT_-_61236914.23-P1P2|FHIT_+_61237050.23-P1P2	FHIT	6587.81	2.45932	0.566755	4.33931	1.42931e-05			FHIT_-_61236914.23-P1P2|FHIT_+_61237050.23-P1P2++FHIT_-_61236914.23-P1P2|FHIT_+_61237050.23-P1P2	FHIT	6587.81	-0.197315	0.506866	-0.389283	0.836915
DIP2B_+_50898832.23-P1P2|DIP2B_+_50898882.23-P1P2++DIP2B_+_50898832.23-P1P2|DIP2B_+_50898882.23-P1P2	DIP2B	6579.86	1.61629	0.543767	2.9724	0.0029548			DIP2B_+_50898832.23-P1P2|DIP2B_+_50898882.23-P1P2++DIP2B_+_50898832.23-P1P2|DIP2B_+_50898882.23-P1P2	DIP2B	6579.86	-0.540147	0.486406	-1.11049	0.475837
MAST1_+_12944776.23-P2|MAST1_+_12944770.23-P2++MAST1_+_12944776.23-P2|MAST1_+_12944770.23-P2	MAST1	6569.09	2.90001	0.594826	4.8754	1.0859e-06			MAST1_+_12944776.23-P2|MAST1_+_12944770.23-P2++MAST1_+_12944776.23-P2|MAST1_+_12944770.23-P2	MAST1	6569.09	-1.64389	0.532055	-3.08971	0.0171444
PDF_-_69364439.23-P1P2|PDF_+_69364456.23-P1P2++PDF_-_69364439.23-P1P2|PDF_+_69364456.23-P1P2	PDF	6545.5	0.0633002	0.530658	0.119286	0.905049			PDF_-_69364439.23-P1P2|PDF_+_69364456.23-P1P2++PDF_-_69364439.23-P1P2|PDF_+_69364456.23-P1P2	PDF	6545.5	0.617612	0.474714	1.30102	0.388917
PTPRT_+_41818463.23-P1P2|PTPRT_-_41818549.23-P1P2++PTPRT_+_41818463.23-P1P2|PTPRT_-_41818549.23-P1P2	PTPRT	6530.05	0.337089	0.532306	0.633262	0.526562			PTPRT_+_41818463.23-P1P2|PTPRT_-_41818549.23-P1P2++PTPRT_+_41818463.23-P1P2|PTPRT_-_41818549.23-P1P2	PTPRT	6530.05	0.729548	0.476169	1.53212	0.295877
PCLO_+_82792115.23-P1P2|PCLO_+_82792109.23-P1P2++PCLO_+_82792115.23-P1P2|PCLO_+_82792109.23-P1P2	PCLO	6499.67	4.98514	1.13136	4.40633	NA			PCLO_+_82792115.23-P1P2|PCLO_+_82792109.23-P1P2++PCLO_+_82792115.23-P1P2|PCLO_+_82792109.23-P1P2	PCLO	6499.67	-4.79238	1.01224	-4.73441	NA
BRSK2_+_1411183.23-P1P2|BRSK2_-_1411192.23-P1P2++BRSK2_+_1411183.23-P1P2|BRSK2_-_1411192.23-P1P2	BRSK2	6497.59	1.3015	0.598323	2.17525	0.0296116			BRSK2_+_1411183.23-P1P2|BRSK2_-_1411192.23-P1P2++BRSK2_+_1411183.23-P1P2|BRSK2_-_1411192.23-P1P2	BRSK2	6497.59	-0.129353	0.535194	-0.241693	0.903076
ADCY8_-_132053083.23-P1P2|ADCY8_-_132053093.23-P1P2++ADCY8_-_132053083.23-P1P2|ADCY8_-_132053093.23-P1P2	ADCY8	6496.06	1.44402	0.522368	2.76438	0.00570313			ADCY8_-_132053083.23-P1P2|ADCY8_-_132053093.23-P1P2++ADCY8_-_132053083.23-P1P2|ADCY8_-_132053093.23-P1P2	ADCY8	6496.06	0.0171833	0.467245	0.0367757	0.988372
FETUB_+_186358242.23-P1P2|FETUB_+_186358227.23-P1P2++FETUB_+_186358242.23-P1P2|FETUB_+_186358227.23-P1P2	FETUB	6475.27	4.16623	1.02742	4.05506	NA			FETUB_+_186358242.23-P1P2|FETUB_+_186358227.23-P1P2++FETUB_+_186358242.23-P1P2|FETUB_+_186358227.23-P1P2	FETUB	6475.27	-2.82076	0.918955	-3.06953	NA
PHF2_+_96339067.23-P1P2|PHF2_+_96339090.23-P1P2++PHF2_+_96339067.23-P1P2|PHF2_+_96339090.23-P1P2	PHF2	6453.63	2.60735	0.569299	4.57994	4.6511e-06			PHF2_+_96339067.23-P1P2|PHF2_+_96339090.23-P1P2++PHF2_+_96339067.23-P1P2|PHF2_+_96339090.23-P1P2	PHF2	6453.63	-1.91569	0.50929	-3.76149	0.00273142
SLC24A1_-_65914320.23-P2|SLC24A1_-_65914309.23-P2++SLC24A1_-_65914320.23-P2|SLC24A1_-_65914309.23-P2	SLC24A1	6445.83	4.12995	0.54924	7.51939	5.50339e-14			SLC24A1_-_65914320.23-P2|SLC24A1_-_65914309.23-P2++SLC24A1_-_65914320.23-P2|SLC24A1_-_65914309.23-P2	SLC24A1	6445.83	-2.22548	0.491153	-4.53113	0.00019373
TMEM189_-_48770240.23-P1P2|TMEM189_+_48770183.23-P1P2++TMEM189_-_48770240.23-P1P2|TMEM189_+_48770183.23-P1P2	TMEM189	6442.45	2.40721	0.619058	3.8885	0.000100864			TMEM189_-_48770240.23-P1P2|TMEM189_+_48770183.23-P1P2++TMEM189_-_48770240.23-P1P2|TMEM189_+_48770183.23-P1P2	TMEM189	6442.45	-1.95181	0.55381	-3.52433	0.00549771
CAMKK1_-_3796331.23-P1P2|CAMKK1_+_3796314.23-P1P2++CAMKK1_-_3796331.23-P1P2|CAMKK1_+_3796314.23-P1P2	CAMKK1	6435.64	0.560996	0.682079	0.822479	0.410804			CAMKK1_-_3796331.23-P1P2|CAMKK1_+_3796314.23-P1P2++CAMKK1_-_3796331.23-P1P2|CAMKK1_+_3796314.23-P1P2	CAMKK1	6435.64	0.571609	0.610113	0.936891	0.560615
SLC39A9_+_69865454.23-P1P2|SLC39A9_-_69865448.23-P1P2++SLC39A9_+_69865454.23-P1P2|SLC39A9_-_69865448.23-P1P2	SLC39A9	6427.91	1.41184	0.594402	2.37523	0.0175379			SLC39A9_+_69865454.23-P1P2|SLC39A9_-_69865448.23-P1P2++SLC39A9_+_69865454.23-P1P2|SLC39A9_-_69865448.23-P1P2	SLC39A9	6427.91	0.507599	0.531648	0.954765	0.551508
OMD_-_95186606.23-P1P2|OMD_+_95186597.23-P1P2++OMD_-_95186606.23-P1P2|OMD_+_95186597.23-P1P2	OMD	6420.2	3.7317	0.678932	5.49642	3.8757e-08			OMD_-_95186606.23-P1P2|OMD_+_95186597.23-P1P2++OMD_-_95186606.23-P1P2|OMD_+_95186597.23-P1P2	OMD	6420.2	-6.01551	0.6094	-9.8712	6.84e-20
LHCGR_+_48982838.23-P1P2|LHCGR_-_48982811.23-P1P2++LHCGR_+_48982838.23-P1P2|LHCGR_-_48982811.23-P1P2	LHCGR	6408.44	3.43655	0.626953	5.48136	4.22079e-08			LHCGR_+_48982838.23-P1P2|LHCGR_-_48982811.23-P1P2++LHCGR_+_48982838.23-P1P2|LHCGR_-_48982811.23-P1P2	LHCGR	6408.44	-3.3475	0.561028	-5.96673	2.53e-07
GRB10_+_50860914.23-P1|GRB10_+_50861119.23-P1++GRB10_+_50860914.23-P1|GRB10_+_50861119.23-P1	GRB10	6382.26	2.12661	0.571471	3.72129	0.000198211			GRB10_+_50860914.23-P1|GRB10_+_50861119.23-P1++GRB10_+_50860914.23-P1|GRB10_+_50861119.23-P1	GRB10	6382.26	-2.0221	0.51129	-3.95489	0.001478
SLC25A51_+_37904132.23-P1P2|SLC25A51_-_37904091.23-P1P2++SLC25A51_+_37904132.23-P1P2|SLC25A51_-_37904091.23-P1P2	SLC25A51	6376.62	1.37591	0.527348	2.60911	0.00907788			SLC25A51_+_37904132.23-P1P2|SLC25A51_-_37904091.23-P1P2++SLC25A51_+_37904132.23-P1P2|SLC25A51_-_37904091.23-P1P2	SLC25A51	6376.62	-1.28266	0.471802	-2.71864	0.0406224
ALPPL2_+_233271581.23-P1P2|ALPPL2_+_233271588.23-P1P2++ALPPL2_+_233271581.23-P1P2|ALPPL2_+_233271588.23-P1P2	ALPPL2	6374.86	3.58023	0.965596	3.70779	0.000209078			ALPPL2_+_233271581.23-P1P2|ALPPL2_+_233271588.23-P1P2++ALPPL2_+_233271581.23-P1P2|ALPPL2_+_233271588.23-P1P2	ALPPL2	6374.86	0.447829	0.863442	0.518656	0.771832
SCOC_+_141294841.23-P1P2|SCOC_-_141294834.23-P1P2++SCOC_+_141294841.23-P1P2|SCOC_-_141294834.23-P1P2	SCOC	6358.85	3.59464	0.877578	4.09609	4.2018e-05			SCOC_+_141294841.23-P1P2|SCOC_-_141294834.23-P1P2++SCOC_+_141294841.23-P1P2|SCOC_-_141294834.23-P1P2	SCOC	6358.85	-2.32501	0.784947	-2.962	0.0232885
SLC7A10_+_33716696.23-P1P2|SLC7A10_+_33716644.23-P1P2++SLC7A10_+_33716696.23-P1P2|SLC7A10_+_33716644.23-P1P2	SLC7A10	6345.36	0.409178	0.603503	0.678006	0.497768			SLC7A10_+_33716696.23-P1P2|SLC7A10_+_33716644.23-P1P2++SLC7A10_+_33716696.23-P1P2|SLC7A10_+_33716644.23-P1P2	SLC7A10	6345.36	1.68802	0.539813	3.12704	0.0156157
TGM4_-_44916169.23-P1|TGM4_-_44916111.23-P1++TGM4_-_44916169.23-P1|TGM4_-_44916111.23-P1	TGM4	6344.93	3.24273	0.949782	3.41419	0.000639729			TGM4_-_44916169.23-P1|TGM4_-_44916111.23-P1++TGM4_-_44916169.23-P1|TGM4_-_44916111.23-P1	TGM4	6344.93	-2.20339	0.849548	-2.5936	0.0528212
OSBPL10_+_32022639.23-P1P2|OSBPL10_-_32023052.23-P1P2++OSBPL10_+_32022639.23-P1P2|OSBPL10_-_32023052.23-P1P2	OSBPL10	6344.82	2.31767	0.678135	3.41771	0.000631512			OSBPL10_+_32022639.23-P1P2|OSBPL10_-_32023052.23-P1P2++OSBPL10_+_32022639.23-P1P2|OSBPL10_-_32023052.23-P1P2	OSBPL10	6344.82	-1.28218	0.606584	-2.11377	0.127544
WRAP53_-_7591780.23-P1P2|WRAP53_+_7591817.23-P1P2++WRAP53_-_7591780.23-P1P2|WRAP53_+_7591817.23-P1P2	WRAP53	6343.25	1.77443	0.591239	3.0012	0.00268915			WRAP53_-_7591780.23-P1P2|WRAP53_+_7591817.23-P1P2++WRAP53_-_7591780.23-P1P2|WRAP53_+_7591817.23-P1P2	WRAP53	6343.25	0.022217	0.528818	0.0420126	0.987491
TCF15_+_590907.23-P1P2|TCF15_+_590890.23-P1P2++TCF15_+_590907.23-P1P2|TCF15_+_590890.23-P1P2	TCF15	6331.64	0.295599	0.6113	0.483557	0.6287			TCF15_+_590907.23-P1P2|TCF15_+_590890.23-P1P2++TCF15_+_590907.23-P1P2|TCF15_+_590890.23-P1P2	TCF15	6331.64	2.25024	0.546781	4.11543	0.00087366
MYLK_-_123603205.23-ENST00000360304.3|MYLK_-_123603166.23-ENST00000360304.3++MYLK_-_123603205.23-ENST00000360304.3|MYLK_-_123603166.23-ENST00000360304.3	MYLK	6319.97	1.37316	0.540465	2.54071	0.0110628			MYLK_-_123603205.23-ENST00000360304.3|MYLK_-_123603166.23-ENST00000360304.3++MYLK_-_123603205.23-ENST00000360304.3|MYLK_-_123603166.23-ENST00000360304.3	MYLK	6319.97	-0.242701	0.483452	-0.502016	0.780631
MAP3K9_+_71276168.23-P1P2|MAP3K9_+_71276221.23-P1P2++MAP3K9_+_71276168.23-P1P2|MAP3K9_+_71276221.23-P1P2	MAP3K9	6316.3	0.872562	0.635608	1.3728	0.169815			MAP3K9_+_71276168.23-P1P2|MAP3K9_+_71276221.23-P1P2++MAP3K9_+_71276168.23-P1P2|MAP3K9_+_71276221.23-P1P2	MAP3K9	6316.3	-0.190916	0.568568	-0.335784	0.860051
PIGZ_-_196695660.23-P1P2|PIGZ_+_196695664.23-P1P2++PIGZ_-_196695660.23-P1P2|PIGZ_+_196695664.23-P1P2	PIGZ	6308.04	0.242152	0.586533	0.412853	0.679714			PIGZ_-_196695660.23-P1P2|PIGZ_+_196695664.23-P1P2++PIGZ_-_196695660.23-P1P2|PIGZ_+_196695664.23-P1P2	PIGZ	6308.04	-0.288384	0.524715	-0.5496	0.755704
PDE4DIP_+_144932474.23-ENST00000313431.9|PDE4DIP_+_144932182.23-ENST00000313431.9++PDE4DIP_+_144932474.23-ENST00000313431.9|PDE4DIP_+_144932182.23-ENST00000313431.9	PDE4DIP	6302.39	1.49263	0.741118	2.01403	0.0440062			PDE4DIP_+_144932474.23-ENST00000313431.9|PDE4DIP_+_144932182.23-ENST00000313431.9++PDE4DIP_+_144932474.23-ENST00000313431.9|PDE4DIP_+_144932182.23-ENST00000313431.9	PDE4DIP	6302.39	2.05475	0.662786	3.10017	0.016713
CHPF_-_220408283.23-P1P2|CHPF_+_220408264.23-P1P2++CHPF_-_220408283.23-P1P2|CHPF_+_220408264.23-P1P2	CHPF	6290.35	-0.167854	0.570358	-0.294296	0.768532			CHPF_-_220408283.23-P1P2|CHPF_+_220408264.23-P1P2++CHPF_-_220408283.23-P1P2|CHPF_+_220408264.23-P1P2	CHPF	6290.35	1.00165	0.51022	1.96317	0.161299
TSPAN4_+_842855.23-P1|TSPAN4_+_843217.23-P1++TSPAN4_+_842855.23-P1|TSPAN4_+_843217.23-P1	TSPAN4	6290.15	3.89914	0.810872	4.80858	1.52008e-06			TSPAN4_+_842855.23-P1|TSPAN4_+_843217.23-P1++TSPAN4_+_842855.23-P1|TSPAN4_+_843217.23-P1	TSPAN4	6290.15	-2.74311	0.725303	-3.78202	0.00257297
HELT_-_185940013.23-P1P2|HELT_-_185939827.23-P1P2++HELT_-_185940013.23-P1P2|HELT_-_185939827.23-P1P2	HELT	6286.96	3.53144	0.599169	5.89389	3.77207e-09			HELT_-_185940013.23-P1P2|HELT_-_185939827.23-P1P2++HELT_-_185940013.23-P1P2|HELT_-_185939827.23-P1P2	HELT	6286.96	-1.121	0.535789	-2.09224	0.131578
GADD45A_-_68150860.23-P1P2|GADD45A_-_68150887.23-P1P2++GADD45A_-_68150860.23-P1P2|GADD45A_-_68150887.23-P1P2	GADD45A	6273.27	4.32957	0.628571	6.88796	5.65977e-12			GADD45A_-_68150860.23-P1P2|GADD45A_-_68150887.23-P1P2++GADD45A_-_68150860.23-P1P2|GADD45A_-_68150887.23-P1P2	GADD45A	6273.27	-2.67865	0.562155	-4.76497	7.38e-05
SPATC1L_-_47604331.23-P1|SPATC1L_-_47604349.23-P1++SPATC1L_-_47604331.23-P1|SPATC1L_-_47604349.23-P1	SPATC1L	6267.18	4.12326	0.633744	6.5062	7.70767e-11			SPATC1L_-_47604331.23-P1|SPATC1L_-_47604349.23-P1++SPATC1L_-_47604331.23-P1|SPATC1L_-_47604349.23-P1	SPATC1L	6267.18	-2.03126	0.566718	-3.58424	0.00461017
ZNF366_+_71803114.23-P1P2|ZNF366_+_71803013.23-P1P2++ZNF366_+_71803114.23-P1P2|ZNF366_+_71803013.23-P1P2	ZNF366	6241.04	0.878773	0.922855	0.952233	0.340979			ZNF366_+_71803114.23-P1P2|ZNF366_+_71803013.23-P1P2++ZNF366_+_71803114.23-P1P2|ZNF366_+_71803013.23-P1P2	ZNF366	6241.04	1.74859	0.825417	2.11843	0.126533
MFNG_+_37882423.23-P1P2|MFNG_-_37882530.23-P1P2++MFNG_+_37882423.23-P1P2|MFNG_-_37882530.23-P1P2	MFNG	6236.71	3.23314	0.773807	4.17823	2.93783e-05			MFNG_+_37882423.23-P1P2|MFNG_-_37882530.23-P1P2++MFNG_+_37882423.23-P1P2|MFNG_-_37882530.23-P1P2	MFNG	6236.71	-2.75141	0.692238	-3.97466	0.00139838
ABCB8_-_150725551.23-P1P2|ABCB8_-_150725580.23-P1P2++ABCB8_-_150725551.23-P1P2|ABCB8_-_150725580.23-P1P2	ABCB8	6234.74	3.95279	0.716561	5.51634	3.46134e-08			ABCB8_-_150725551.23-P1P2|ABCB8_-_150725580.23-P1P2++ABCB8_-_150725551.23-P1P2|ABCB8_-_150725580.23-P1P2	ABCB8	6234.74	0.404697	0.640516	0.631829	0.713466
C11orf49_+_46958378.23-P1P2|C11orf49_-_46958355.23-P1P2++C11orf49_+_46958378.23-P1P2|C11orf49_-_46958355.23-P1P2	C11orf49	6229.87	4.30718	0.891227	4.83287	1.3458e-06			C11orf49_+_46958378.23-P1P2|C11orf49_-_46958355.23-P1P2++C11orf49_+_46958378.23-P1P2|C11orf49_-_46958355.23-P1P2	C11orf49	6229.87	-4.46268	0.797552	-5.59547	1.75e-06
CNNM3_-_97482020.23-P1P2|CNNM3_-_97482001.23-P1P2++CNNM3_-_97482020.23-P1P2|CNNM3_-_97482001.23-P1P2	CNNM3	6229.87	2.62446	0.57356	4.57573	4.74552e-06			CNNM3_-_97482020.23-P1P2|CNNM3_-_97482001.23-P1P2++CNNM3_-_97482020.23-P1P2|CNNM3_-_97482001.23-P1P2	CNNM3	6229.87	-2.10972	0.513129	-4.11149	0.00088395
MED12_+_70338481.23-P1P2|MED12_+_70338552.23-P1P2++MED12_+_70338481.23-P1P2|MED12_+_70338552.23-P1P2	MED12	6215.03	0.00961745	0.72521	0.0132616	0.989419			MED12_+_70338481.23-P1P2|MED12_+_70338552.23-P1P2++MED12_+_70338481.23-P1P2|MED12_+_70338552.23-P1P2	MED12	6215.03	-0.750699	0.648768	-1.15711	0.453226
ZIC3_+_136648661.23-P1P2|ZIC3_+_136648665.23-P1P2++ZIC3_+_136648661.23-P1P2|ZIC3_+_136648665.23-P1P2	ZIC3	6212.66	4.00925	0.983462	4.07667	4.56852e-05			ZIC3_+_136648661.23-P1P2|ZIC3_+_136648665.23-P1P2++ZIC3_+_136648661.23-P1P2|ZIC3_+_136648665.23-P1P2	ZIC3	6212.66	-1.19315	0.8795	-1.35662	0.364839
PLCG1_+_39766234.23-P1P2|PLCG1_+_39766220.23-P1P2++PLCG1_+_39766234.23-P1P2|PLCG1_+_39766220.23-P1P2	PLCG1	6206.33	0.654941	0.883966	0.740912	0.458747			PLCG1_+_39766234.23-P1P2|PLCG1_+_39766220.23-P1P2++PLCG1_+_39766234.23-P1P2|PLCG1_+_39766220.23-P1P2	PLCG1	6206.33	-0.594143	0.790712	-0.751402	0.653848
UBE2U_+_64669321.23-P1P2|UBE2U_+_64669318.23-P1P2++UBE2U_+_64669321.23-P1P2|UBE2U_+_64669318.23-P1P2	UBE2U	6197.16	0.459606	0.528787	0.869172	0.384753			UBE2U_+_64669321.23-P1P2|UBE2U_+_64669318.23-P1P2++UBE2U_+_64669321.23-P1P2|UBE2U_+_64669318.23-P1P2	UBE2U	6197.16	0.872034	0.473013	1.84357	0.193725
ZNF175_+_52074569.23-P1P2|ZNF175_-_52074643.23-P1P2++ZNF175_+_52074569.23-P1P2|ZNF175_-_52074643.23-P1P2	ZNF175	6194.91	2.66131	0.628276	4.23589	2.2765e-05			ZNF175_+_52074569.23-P1P2|ZNF175_-_52074643.23-P1P2++ZNF175_+_52074569.23-P1P2|ZNF175_-_52074643.23-P1P2	ZNF175	6194.91	-0.0756889	0.56186	-0.134711	0.948764
DTNBP1_+_15663223.23-P1P2|DTNBP1_+_15663028.23-P1P2++DTNBP1_+_15663223.23-P1P2|DTNBP1_+_15663028.23-P1P2	DTNBP1	6191.42	2.29015	0.857471	2.67082	0.00756663			DTNBP1_+_15663223.23-P1P2|DTNBP1_+_15663028.23-P1P2++DTNBP1_+_15663223.23-P1P2|DTNBP1_+_15663028.23-P1P2	DTNBP1	6191.42	-0.956932	0.766961	-1.24769	0.412813
CLCN7_+_1525015.23-P1P2|CLCN7_-_1524997.23-P1P2++CLCN7_+_1525015.23-P1P2|CLCN7_-_1524997.23-P1P2	CLCN7	6191.02	2.97962	1.11696	2.66761	0.00763931			CLCN7_+_1525015.23-P1P2|CLCN7_-_1524997.23-P1P2++CLCN7_+_1525015.23-P1P2|CLCN7_-_1524997.23-P1P2	CLCN7	6191.02	0.410477	0.998938	0.410913	0.826514
ADAM15_+_155023841.23-P1P2|ADAM15_+_155023860.23-P1P2++ADAM15_+_155023841.23-P1P2|ADAM15_+_155023860.23-P1P2	ADAM15	6176.61	1.84399	0.513232	3.5929	0.000327016			ADAM15_+_155023841.23-P1P2|ADAM15_+_155023860.23-P1P2++ADAM15_+_155023841.23-P1P2|ADAM15_+_155023860.23-P1P2	ADAM15	6176.61	-1.12188	0.459132	-2.44347	0.0708258
BTBD9_+_38607525.23-P1P2|BTBD9_+_38607692.23-P1P2++BTBD9_+_38607525.23-P1P2|BTBD9_+_38607692.23-P1P2	BTBD9	6168.01	1.27041	0.721232	1.76144	0.0781637			BTBD9_+_38607525.23-P1P2|BTBD9_+_38607692.23-P1P2++BTBD9_+_38607525.23-P1P2|BTBD9_+_38607692.23-P1P2	BTBD9	6168.01	-1.22121	0.645186	-1.8928	0.1797
NCK1_+_136581111.23-P1P2|NCK1_-_136581089.23-P1P2++NCK1_+_136581111.23-P1P2|NCK1_-_136581089.23-P1P2	NCK1	6159.93	2.22517	0.700591	3.17613	0.00149253			NCK1_+_136581111.23-P1P2|NCK1_-_136581089.23-P1P2++NCK1_+_136581111.23-P1P2|NCK1_-_136581089.23-P1P2	NCK1	6159.93	0.701423	0.626543	1.11951	0.471483
SEMA7A_-_74726265.23-P1P2|SEMA7A_-_74726252.23-P1P2++SEMA7A_-_74726265.23-P1P2|SEMA7A_-_74726252.23-P1P2	SEMA7A	6154.63	2.66137	0.561499	4.73976	2.13975e-06			SEMA7A_-_74726265.23-P1P2|SEMA7A_-_74726252.23-P1P2++SEMA7A_-_74726265.23-P1P2|SEMA7A_-_74726252.23-P1P2	SEMA7A	6154.63	-3.16364	0.502572	-6.29489	3.92e-08
BCOR_+_39956834.23-P1P2|BCOR_-_39956772.23-P1P2++BCOR_+_39956834.23-P1P2|BCOR_-_39956772.23-P1P2	BCOR	6141.72	2.7068	0.659651	4.10338	4.07159e-05			BCOR_+_39956834.23-P1P2|BCOR_-_39956772.23-P1P2++BCOR_+_39956834.23-P1P2|BCOR_-_39956772.23-P1P2	BCOR	6141.72	-1.66865	0.590057	-2.82795	0.0316168
non-targeting_03181|non-targeting_01276++non-targeting_03181|non-targeting_01276	non-targeting	6135.79	3.80146	0.775169	4.90404	9.38859e-07			non-targeting_03181|non-targeting_01276++non-targeting_03181|non-targeting_01276	non-targeting	6135.79	-1.73613	0.693253	-2.50432	0.0633453
CXADR_-_18885366.23-P1P2|CXADR_+_18885348.23-P1P2++CXADR_-_18885366.23-P1P2|CXADR_+_18885348.23-P1P2	CXADR	6131.9	0.195435	0.652188	0.299661	0.764436			CXADR_-_18885366.23-P1P2|CXADR_+_18885348.23-P1P2++CXADR_-_18885366.23-P1P2|CXADR_+_18885348.23-P1P2	CXADR	6131.9	-0.350051	0.583437	-0.599981	0.72936
non-targeting_02307|non-targeting_02721++non-targeting_02307|non-targeting_02721	non-targeting	6114.61	0.587608	0.619716	0.94819	0.343033			non-targeting_02307|non-targeting_02721++non-targeting_02307|non-targeting_02721	non-targeting	6114.61	1.8552	0.554296	3.34695	0.00892441
CABLES2_+_60982348.23-P1P2|CABLES2_-_60982004.23-P1P2++CABLES2_+_60982348.23-P1P2|CABLES2_-_60982004.23-P1P2	CABLES2	6093.39	4.34852	0.788867	5.51237	3.54041e-08			CABLES2_+_60982348.23-P1P2|CABLES2_-_60982004.23-P1P2++CABLES2_+_60982348.23-P1P2|CABLES2_-_60982004.23-P1P2	CABLES2	6093.39	-4.34577	0.706	-6.15548	8.71e-08
TBC1D4_-_76056296.23-P1P2|TBC1D4_-_76056245.23-P1P2++TBC1D4_-_76056296.23-P1P2|TBC1D4_-_76056245.23-P1P2	TBC1D4	6089.6	0.359769	0.680502	0.528682	0.597026			TBC1D4_-_76056296.23-P1P2|TBC1D4_-_76056245.23-P1P2++TBC1D4_-_76056296.23-P1P2|TBC1D4_-_76056245.23-P1P2	TBC1D4	6089.6	1.86084	0.60868	3.05717	0.0185532
UBTF_-_42295646.23-P1P2|UBTF_-_42295898.23-P1P2++UBTF_-_42295646.23-P1P2|UBTF_-_42295898.23-P1P2	UBTF	6063.47	-0.216768	0.664779	-0.326075	0.744368			UBTF_-_42295646.23-P1P2|UBTF_-_42295898.23-P1P2++UBTF_-_42295646.23-P1P2|UBTF_-_42295898.23-P1P2	UBTF	6063.47	1.49084	0.594658	2.50706	0.0630244
PPP1R14D_-_41120713.23-P1P2|PPP1R14D_+_41120503.23-P1P2++PPP1R14D_-_41120713.23-P1P2|PPP1R14D_+_41120503.23-P1P2	PPP1R14D	6061.06	4.05764	0.670632	6.05047	1.44426e-09			PPP1R14D_-_41120713.23-P1P2|PPP1R14D_+_41120503.23-P1P2++PPP1R14D_-_41120713.23-P1P2|PPP1R14D_+_41120503.23-P1P2	PPP1R14D	6061.06	-3.07875	0.599922	-5.13192	1.61e-05
BEST4_+_45253792.23-P1P2|BEST4_-_45253776.23-P1P2++BEST4_+_45253792.23-P1P2|BEST4_-_45253776.23-P1P2	BEST4	6060.19	2.18981	0.663402	3.30089	0.000963797			BEST4_+_45253792.23-P1P2|BEST4_-_45253776.23-P1P2++BEST4_+_45253792.23-P1P2|BEST4_-_45253776.23-P1P2	BEST4	6060.19	-1.52811	0.593442	-2.57499	0.055087
LGALS9C_-_18380139.23-P1P2|LGALS9C_-_18380301.23-P1P2++LGALS9C_-_18380139.23-P1P2|LGALS9C_-_18380301.23-P1P2	LGALS9C	6059.18	2.84081	0.743566	3.82052	0.000133168			LGALS9C_-_18380139.23-P1P2|LGALS9C_-_18380301.23-P1P2++LGALS9C_-_18380139.23-P1P2|LGALS9C_-_18380301.23-P1P2	LGALS9C	6059.18	-2.86041	0.665257	-4.2997	0.00045506
ZNF837_+_58892387.23-P1P2|ZNF837_+_58892299.23-P1P2++ZNF837_+_58892387.23-P1P2|ZNF837_+_58892299.23-P1P2	ZNF837	6046.21	2.77217	0.868559	3.19169	0.00141441			ZNF837_+_58892387.23-P1P2|ZNF837_+_58892299.23-P1P2++ZNF837_+_58892387.23-P1P2|ZNF837_+_58892299.23-P1P2	ZNF837	6046.21	-1.20072	0.77686	-1.5456	0.29094
PEX10_-_2343920.23-P1|PEX10_+_2343943.23-P1++PEX10_-_2343920.23-P1|PEX10_+_2343943.23-P1	PEX10	6044.72	0.982516	0.59364	1.65507	0.0979104			PEX10_-_2343920.23-P1|PEX10_+_2343943.23-P1++PEX10_-_2343920.23-P1|PEX10_+_2343943.23-P1	PEX10	6044.72	2.1566	0.530917	4.06202	0.00105108
MMP24_-_33814642.23-P1P2|MMP24_+_33814610.23-P1P2++MMP24_-_33814642.23-P1P2|MMP24_+_33814610.23-P1P2	MMP24	6031.46	-0.0978186	0.597264	-0.163778	0.869906			MMP24_-_33814642.23-P1P2|MMP24_+_33814610.23-P1P2++MMP24_-_33814642.23-P1P2|MMP24_+_33814610.23-P1P2	MMP24	6031.46	0.422623	0.534299	0.790985	0.634372
HSPA12B_-_3713407.23-P1P2|HSPA12B_-_3713417.23-P1P2++HSPA12B_-_3713407.23-P1P2|HSPA12B_-_3713417.23-P1P2	HSPA12B	6015	2.03547	0.810198	2.51231	0.0119943			HSPA12B_-_3713407.23-P1P2|HSPA12B_-_3713417.23-P1P2++HSPA12B_-_3713407.23-P1P2|HSPA12B_-_3713417.23-P1P2	HSPA12B	6015	-0.436326	0.724667	-0.602106	0.728212
H2AFZ_+_100871399.23-P1P2|H2AFZ_-_100871162.23-P1P2++H2AFZ_+_100871399.23-P1P2|H2AFZ_-_100871162.23-P1P2	H2AFZ	6002.24	2.23904	0.753427	2.9718	0.00296056			H2AFZ_+_100871399.23-P1P2|H2AFZ_-_100871162.23-P1P2++H2AFZ_+_100871399.23-P1P2|H2AFZ_-_100871162.23-P1P2	H2AFZ	6002.24	-1.52805	0.673951	-2.2673	0.0982716
KLF4_-_110250652.23-P2|KLF4_-_110250686.23-P2++KLF4_-_110250652.23-P2|KLF4_-_110250686.23-P2	KLF4	5976.66	2.06887	0.653146	3.16754	0.00153735			KLF4_-_110250652.23-P2|KLF4_-_110250686.23-P2++KLF4_-_110250652.23-P2|KLF4_-_110250686.23-P2	KLF4	5976.66	0.911877	0.584101	1.56116	0.285402
MAP3K5_-_137113656.23-P1P2|MAP3K5_-_137113498.23-P1P2++MAP3K5_-_137113656.23-P1P2|MAP3K5_-_137113498.23-P1P2	MAP3K5	5974.75	0.141891	0.698816	0.203044	0.8391			MAP3K5_-_137113656.23-P1P2|MAP3K5_-_137113498.23-P1P2++MAP3K5_-_137113656.23-P1P2|MAP3K5_-_137113498.23-P1P2	MAP3K5	5974.75	1.18693	0.625088	1.89882	0.177998
MAN2A1_+_109025632.23-P1P2|MAN2A1_+_109025637.23-P1P2++MAN2A1_+_109025632.23-P1P2|MAN2A1_+_109025637.23-P1P2	MAN2A1	5966.63	1.40402	0.947778	1.48139	0.138504			MAN2A1_+_109025632.23-P1P2|MAN2A1_+_109025637.23-P1P2++MAN2A1_+_109025632.23-P1P2|MAN2A1_+_109025637.23-P1P2	MAN2A1	5966.63	1.98856	0.847657	2.34595	0.0848523
PDXDC1_-_15068867.23-P1P2|PDXDC1_+_15068853.23-P1P2++PDXDC1_-_15068867.23-P1P2|PDXDC1_+_15068853.23-P1P2	PDXDC1	5953.9	0.319831	0.660938	0.483905	0.628454			PDXDC1_-_15068867.23-P1P2|PDXDC1_+_15068853.23-P1P2++PDXDC1_-_15068867.23-P1P2|PDXDC1_+_15068853.23-P1P2	PDXDC1	5953.9	0.305393	0.59123	0.516538	0.772887
STK17B_-_197036270.23-P1P2|STK17B_+_197036067.23-P1P2++STK17B_-_197036270.23-P1P2|STK17B_+_197036067.23-P1P2	STK17B	5948.91	1.91571	0.946856	2.02323	0.0430497			STK17B_-_197036270.23-P1P2|STK17B_+_197036067.23-P1P2++STK17B_-_197036270.23-P1P2|STK17B_+_197036067.23-P1P2	STK17B	5948.91	-1.7072	0.846976	-2.01564	0.148853
COL9A2_-_40781065.23-P2|COL9A2_-_40781080.23-P2++COL9A2_-_40781065.23-P2|COL9A2_-_40781080.23-P2	COL9A2	5938.55	3.42731	0.752029	4.55741	5.17878e-06			COL9A2_-_40781065.23-P2|COL9A2_-_40781080.23-P2++COL9A2_-_40781065.23-P2|COL9A2_-_40781080.23-P2	COL9A2	5938.55	-2.92054	0.672778	-4.34101	0.00039261
non-targeting_03396|non-targeting_03014++non-targeting_03396|non-targeting_03014	non-targeting	5923.21	4.70439	1.14282	4.11648	NA			non-targeting_03396|non-targeting_03014++non-targeting_03396|non-targeting_03014	non-targeting	5923.21	-3.80311	1.02226	-3.72029	NA
CCNB1IP1_-_20801432.23-P1P2|CCNB1IP1_+_20801460.23-P1P2++CCNB1IP1_-_20801432.23-P1P2|CCNB1IP1_+_20801460.23-P1P2	CCNB1IP1	5913.17	2.49658	0.634962	3.93186	8.42903e-05			CCNB1IP1_-_20801432.23-P1P2|CCNB1IP1_+_20801460.23-P1P2++CCNB1IP1_-_20801432.23-P1P2|CCNB1IP1_+_20801460.23-P1P2	CCNB1IP1	5913.17	-2.33174	0.568089	-4.10454	0.00090476
SNX33_-_75940247.23-P1P2|SNX33_-_75940315.23-P1P2++SNX33_-_75940247.23-P1P2|SNX33_-_75940315.23-P1P2	SNX33	5898.93	0.617886	0.768707	0.803799	0.421513			SNX33_-_75940247.23-P1P2|SNX33_-_75940315.23-P1P2++SNX33_-_75940247.23-P1P2|SNX33_-_75940315.23-P1P2	SNX33	5898.93	4.03044	0.687437	5.86299	4.45e-07
CYP3A4_-_99381782.23-P1P2|CYP3A4_-_99381692.23-P1P2++CYP3A4_-_99381782.23-P1P2|CYP3A4_-_99381692.23-P1P2	CYP3A4	5886.43	4.31209	0.803136	5.36907	7.91455e-08			CYP3A4_-_99381782.23-P1P2|CYP3A4_-_99381692.23-P1P2++CYP3A4_-_99381782.23-P1P2|CYP3A4_-_99381692.23-P1P2	CYP3A4	5886.43	-2.50149	0.718275	-3.48264	0.00617198
JAK1_-_65432205.23-P1P2|JAK1_+_65432190.23-P1P2++JAK1_-_65432205.23-P1P2|JAK1_+_65432190.23-P1P2	JAK1	5876.58	4.06814	0.679146	5.99008	2.09737e-09			JAK1_-_65432205.23-P1P2|JAK1_+_65432190.23-P1P2++JAK1_-_65432205.23-P1P2|JAK1_+_65432190.23-P1P2	JAK1	5876.58	-1.23379	0.607231	-2.03183	0.14549
IL17D_+_21277855.23-P1|IL17D_-_21277817.23-P1++IL17D_+_21277855.23-P1|IL17D_-_21277817.23-P1	IL17D	5874.73	-0.114362	0.592481	-0.193022	0.846942			IL17D_+_21277855.23-P1|IL17D_-_21277817.23-P1++IL17D_+_21277855.23-P1|IL17D_-_21277817.23-P1	IL17D	5874.73	1.27265	0.530001	2.40122	0.0767501
IL11RA_-_34654006.23-P2|IL11RA_-_34653926.23-P2++IL11RA_-_34654006.23-P2|IL11RA_-_34653926.23-P2	IL11RA	5858.52	2.08244	0.573785	3.62931	0.000284183			IL11RA_-_34654006.23-P2|IL11RA_-_34653926.23-P2++IL11RA_-_34654006.23-P2|IL11RA_-_34653926.23-P2	IL11RA	5858.52	0.457677	0.513141	0.891913	0.583114
RARRES3_-_63304332.23-P1P2|RARRES3_+_63304322.23-P1P2++RARRES3_-_63304332.23-P1P2|RARRES3_+_63304322.23-P1P2	RARRES3	5854.93	2.6085	0.979627	2.66274	0.00775062			RARRES3_-_63304332.23-P1P2|RARRES3_+_63304322.23-P1P2++RARRES3_-_63304332.23-P1P2|RARRES3_+_63304322.23-P1P2	RARRES3	5854.93	0.220223	0.876134	0.251358	0.897978
non-targeting_00022|non-targeting_02334++non-targeting_00022|non-targeting_02334	non-targeting	5848.97	2.62187	0.644238	4.06972	4.70687e-05			non-targeting_00022|non-targeting_02334++non-targeting_00022|non-targeting_02334	non-targeting	5848.97	-1.42369	0.576258	-2.47057	0.0676344
non-targeting_02443|non-targeting_00307++non-targeting_02443|non-targeting_00307	non-targeting	5830.48	3.49602	0.65575	5.33133	9.74938e-08			non-targeting_02443|non-targeting_00307++non-targeting_02443|non-targeting_00307	non-targeting	5830.48	-0.952337	0.586386	-1.62408	0.262916
NOMO3_-_16326444.23-P1P2|NOMO3_+_16326739.23-P1P2++NOMO3_-_16326444.23-P1P2|NOMO3_+_16326739.23-P1P2	NOMO3	5824.07	2.95496	0.576028	5.12988	2.89925e-07			NOMO3_-_16326444.23-P1P2|NOMO3_+_16326739.23-P1P2++NOMO3_-_16326444.23-P1P2|NOMO3_+_16326739.23-P1P2	NOMO3	5824.07	-1.19972	0.515185	-2.32871	0.0875664
ZNF428_+_44123754.23-P1P2|ZNF428_-_44123743.23-P1P2++ZNF428_+_44123754.23-P1P2|ZNF428_-_44123743.23-P1P2	ZNF428	5796.38	0.143992	0.749518	0.192112	0.847654			ZNF428_+_44123754.23-P1P2|ZNF428_-_44123743.23-P1P2++ZNF428_+_44123754.23-P1P2|ZNF428_-_44123743.23-P1P2	ZNF428	5796.38	1.44917	0.67043	2.16156	0.117647
TMEM185A_+_148713358.23-P1P2|TMEM185A_-_148713204.23-P1P2++TMEM185A_+_148713358.23-P1P2|TMEM185A_-_148713204.23-P1P2	TMEM185A	5789.43	-0.178607	0.669011	-0.266971	0.789492			TMEM185A_+_148713358.23-P1P2|TMEM185A_-_148713204.23-P1P2++TMEM185A_+_148713358.23-P1P2|TMEM185A_-_148713204.23-P1P2	TMEM185A	5789.43	1.36557	0.598446	2.28187	0.0957458
CSRNP3_+_166428847.23-P2|CSRNP3_-_166428882.23-P2++CSRNP3_+_166428847.23-P2|CSRNP3_-_166428882.23-P2	CSRNP3	5789.18	2.55927	0.550302	4.65067	3.30859e-06			CSRNP3_+_166428847.23-P2|CSRNP3_-_166428882.23-P2++CSRNP3_+_166428847.23-P2|CSRNP3_-_166428882.23-P2	CSRNP3	5789.18	1.27278	0.491946	2.58723	0.0535662
SYT14_-_210111642.23-P1P2|SYT14_-_210111612.23-P1P2++SYT14_-_210111642.23-P1P2|SYT14_-_210111612.23-P1P2	SYT14	5779.74	2.2996	0.853512	2.69428	0.00705419			SYT14_-_210111642.23-P1P2|SYT14_-_210111612.23-P1P2++SYT14_-_210111642.23-P1P2|SYT14_-_210111612.23-P1P2	SYT14	5779.74	-0.266099	0.76338	-0.34858	0.855237
ITPKA_+_41786134.23-P1P2|ITPKA_-_41786098.23-P1P2++ITPKA_+_41786134.23-P1P2|ITPKA_-_41786098.23-P1P2	ITPKA	5772.63	0.311701	0.700872	0.444734	0.656512			ITPKA_+_41786134.23-P1P2|ITPKA_-_41786098.23-P1P2++ITPKA_+_41786134.23-P1P2|ITPKA_-_41786098.23-P1P2	ITPKA	5772.63	0.451865	0.626941	0.720746	0.669023
SKOR1_+_68115991.23-P1P2|SKOR1_+_68115704.23-P1P2++SKOR1_+_68115991.23-P1P2|SKOR1_+_68115704.23-P1P2	SKOR1	5753.73	2.6911	0.825967	3.25812	0.00112154			SKOR1_+_68115991.23-P1P2|SKOR1_+_68115704.23-P1P2++SKOR1_+_68115991.23-P1P2|SKOR1_+_68115704.23-P1P2	SKOR1	5753.73	-2.41147	0.738891	-3.26363	0.0110845
KCTD17_-_37448001.23-P1P2|KCTD17_+_37448037.23-P1P2++KCTD17_-_37448001.23-P1P2|KCTD17_+_37448037.23-P1P2	KCTD17	5749.35	0.390586	0.691802	0.564593	0.572351			KCTD17_-_37448001.23-P1P2|KCTD17_+_37448037.23-P1P2++KCTD17_-_37448001.23-P1P2|KCTD17_+_37448037.23-P1P2	KCTD17	5749.35	2.21922	0.618776	3.58646	0.00458464
USP12_+_27745932.23-P1P2|USP12_-_27745952.23-P1P2++USP12_+_27745932.23-P1P2|USP12_-_27745952.23-P1P2	USP12	5739.63	1.20941	0.796663	1.51809	0.128991			USP12_+_27745932.23-P1P2|USP12_-_27745952.23-P1P2++USP12_+_27745932.23-P1P2|USP12_-_27745952.23-P1P2	USP12	5739.63	0.45706	0.712571	0.641424	0.70817
SPNS1_+_28986129.23-P1P2|SPNS1_-_28986147.23-P1P2++SPNS1_+_28986129.23-P1P2|SPNS1_-_28986147.23-P1P2	SPNS1	5736.39	-0.180247	0.714598	-0.252236	0.800859			SPNS1_+_28986129.23-P1P2|SPNS1_-_28986147.23-P1P2++SPNS1_+_28986129.23-P1P2|SPNS1_-_28986147.23-P1P2	SPNS1	5736.39	1.00581	0.639223	1.57348	0.2809
ZSCAN5A_-_56739611.23-ENST00000391713.1,ENST00000592355.1|ZSCAN5A_+_56739568.23-ENST00000391713.1,ENST00000592355.1++ZSCAN5A_-_56739611.23-ENST00000391713.1,ENST00000592355.1|ZSCAN5A_+_56739568.23-ENST00000391713.1,ENST00000592355.1	ZSCAN5A	5699.38	3.49224	0.844129	4.1371	3.51729e-05			ZSCAN5A_-_56739611.23-ENST00000391713.1,ENST00000592355.1|ZSCAN5A_+_56739568.23-ENST00000391713.1,ENST00000592355.1++ZSCAN5A_-_56739611.23-ENST00000391713.1,ENST00000592355.1|ZSCAN5A_+_56739568.23-ENST00000391713.1,ENST00000592355.1	ZSCAN5A	5699.38	-2.10194	0.755018	-2.78395	0.0350153
PRSS50_-_46759320.23-P2|PRSS50_-_46759323.23-P2++PRSS50_-_46759320.23-P2|PRSS50_-_46759323.23-P2	PRSS50	5698.24	2.31087	0.647298	3.57002	0.000356949			PRSS50_-_46759320.23-P2|PRSS50_-_46759323.23-P2++PRSS50_-_46759320.23-P2|PRSS50_-_46759323.23-P2	PRSS50	5698.24	-1.34615	0.579016	-2.3249	0.0882433
KCNB2_-_73449256.23-P1P2|KCNB2_+_73449281.23-P1P2++KCNB2_-_73449256.23-P1P2|KCNB2_+_73449281.23-P1P2	KCNB2	5696.13	0.383985	0.625188	0.614192	0.539089			KCNB2_-_73449256.23-P1P2|KCNB2_+_73449281.23-P1P2++KCNB2_-_73449256.23-P1P2|KCNB2_+_73449281.23-P1P2	KCNB2	5696.13	0.424296	0.559253	0.758683	0.650135
RYR2_+_237205558.23-P1P2|RYR2_-_237205519.23-P1P2++RYR2_+_237205558.23-P1P2|RYR2_-_237205519.23-P1P2	RYR2	5695.82	-0.0669998	0.579785	-0.11556	0.908001			RYR2_+_237205558.23-P1P2|RYR2_-_237205519.23-P1P2++RYR2_+_237205558.23-P1P2|RYR2_-_237205519.23-P1P2	RYR2	5695.82	1.01245	0.518653	1.95208	0.163786
HCFC2_+_104458347.23-P1P2|HCFC2_+_104458352.23-P1P2++HCFC2_+_104458347.23-P1P2|HCFC2_+_104458352.23-P1P2	HCFC2	5690.09	3.61387	0.673974	5.36203	8.22927e-08			HCFC2_+_104458347.23-P1P2|HCFC2_+_104458352.23-P1P2++HCFC2_+_104458347.23-P1P2|HCFC2_+_104458352.23-P1P2	HCFC2	5690.09	-2.02648	0.602798	-3.36179	0.00858161
UBE2A_-_118708981.23-P1P2|UBE2A_+_118708560.23-P1P2++UBE2A_-_118708981.23-P1P2|UBE2A_+_118708560.23-P1P2	UBE2A	5688.86	1.60691	0.656655	2.44711	0.0144007			UBE2A_-_118708981.23-P1P2|UBE2A_+_118708560.23-P1P2++UBE2A_-_118708981.23-P1P2|UBE2A_+_118708560.23-P1P2	UBE2A	5688.86	1.106	0.587278	1.88326	0.182309
BFSP2_-_133118951.23-P1P2|BFSP2_+_133118957.23-P1P2++BFSP2_-_133118951.23-P1P2|BFSP2_+_133118957.23-P1P2	BFSP2	5683.51	2.48143	0.733254	3.38413	0.000714043			BFSP2_-_133118951.23-P1P2|BFSP2_+_133118957.23-P1P2++BFSP2_-_133118951.23-P1P2|BFSP2_+_133118957.23-P1P2	BFSP2	5683.51	-1.93597	0.655937	-2.95146	0.0239011
RRBP1_-_17662878.23-P1P2|RRBP1_+_17662829.23-P1P2++RRBP1_-_17662878.23-P1P2|RRBP1_+_17662829.23-P1P2	RRBP1	5673.21	0.106346	0.667471	0.159327	0.873411			RRBP1_-_17662878.23-P1P2|RRBP1_+_17662829.23-P1P2++RRBP1_-_17662878.23-P1P2|RRBP1_+_17662829.23-P1P2	RRBP1	5673.21	3.21633	0.597017	5.38733	4.84e-06
REEP1_+_86564763.23-P1P2|REEP1_+_86564736.23-P1P2++REEP1_+_86564763.23-P1P2|REEP1_+_86564736.23-P1P2	REEP1	5671.96	1.37879	0.79327	1.73811	0.0821914			REEP1_+_86564763.23-P1P2|REEP1_+_86564736.23-P1P2++REEP1_+_86564763.23-P1P2|REEP1_+_86564736.23-P1P2	REEP1	5671.96	0.370664	0.70953	0.522408	0.770668
EYS_-_66417064.23-P1P2|EYS_+_66417055.23-P1P2++EYS_-_66417064.23-P1P2|EYS_+_66417055.23-P1P2	EYS	5667.35	3.01885	0.582716	5.18065	2.21114e-07			EYS_-_66417064.23-P1P2|EYS_+_66417055.23-P1P2++EYS_-_66417064.23-P1P2|EYS_+_66417055.23-P1P2	EYS	5667.35	0.141042	0.521005	0.270711	0.890048
ABCB9_+_123450970.23-P1|ABCB9_-_123450999.23-P1++ABCB9_+_123450970.23-P1|ABCB9_-_123450999.23-P1	ABCB9	5662.04	0.622413	0.60069	1.03616	0.300126			ABCB9_+_123450970.23-P1|ABCB9_-_123450999.23-P1++ABCB9_+_123450970.23-P1|ABCB9_-_123450999.23-P1	ABCB9	5662.04	0.384914	0.537334	0.716341	0.670993
ZNF404_-_44388117.23-P1P2|ZNF404_-_44388032.23-P1P2++ZNF404_-_44388117.23-P1P2|ZNF404_-_44388032.23-P1P2	ZNF404	5630	4.01733	0.623961	6.43843	1.20718e-10			ZNF404_-_44388117.23-P1P2|ZNF404_-_44388032.23-P1P2++ZNF404_-_44388117.23-P1P2|ZNF404_-_44388032.23-P1P2	ZNF404	5630	2.06629	0.5568	3.71101	0.0031575
PRDM9_-_23507772.23-P1P2|PRDM9_-_23507758.23-P1P2++PRDM9_-_23507772.23-P1P2|PRDM9_-_23507758.23-P1P2	PRDM9	5619.71	1.84805	0.59282	3.11739	0.00182459			PRDM9_-_23507772.23-P1P2|PRDM9_-_23507758.23-P1P2++PRDM9_-_23507772.23-P1P2|PRDM9_-_23507758.23-P1P2	PRDM9	5619.71	-0.557218	0.530267	-1.05083	0.504644
TMEM170A_-_75498315.23-P1P2|TMEM170A_+_75498574.23-P1P2++TMEM170A_-_75498315.23-P1P2|TMEM170A_+_75498574.23-P1P2	TMEM170A	5612.2	2.54203	0.82422	3.08416	0.00204128			TMEM170A_-_75498315.23-P1P2|TMEM170A_+_75498574.23-P1P2++TMEM170A_-_75498315.23-P1P2|TMEM170A_+_75498574.23-P1P2	TMEM170A	5612.2	-0.5637	0.737177	-0.764674	0.647221
RAP1GAP_+_21949039.23-P2|RAP1GAP_-_21948991.23-P2++RAP1GAP_+_21949039.23-P2|RAP1GAP_-_21948991.23-P2	RAP1GAP	5602.3	1.25308	0.515692	2.42991	0.0151026			RAP1GAP_+_21949039.23-P2|RAP1GAP_-_21948991.23-P2++RAP1GAP_+_21949039.23-P2|RAP1GAP_-_21948991.23-P2	RAP1GAP	5602.3	0.0685851	0.461291	0.148681	0.942945
TUSC2_+_50365608.23-P1P2|TUSC2_+_50365592.23-P1P2++TUSC2_+_50365608.23-P1P2|TUSC2_+_50365592.23-P1P2	TUSC2	5568.46	1.92203	0.685254	2.80484	0.00503418			TUSC2_+_50365608.23-P1P2|TUSC2_+_50365592.23-P1P2++TUSC2_+_50365608.23-P1P2|TUSC2_+_50365592.23-P1P2	TUSC2	5568.46	-0.0225699	0.612898	-0.0368248	0.988372
HS3ST6_+_1968397.23-P1P2|HS3ST6_+_1968388.23-P1P2++HS3ST6_+_1968397.23-P1P2|HS3ST6_+_1968388.23-P1P2	HS3ST6	5564.23	2.18729	0.942731	2.32016	0.0203322			HS3ST6_+_1968397.23-P1P2|HS3ST6_+_1968388.23-P1P2++HS3ST6_+_1968397.23-P1P2|HS3ST6_+_1968388.23-P1P2	HS3ST6	5564.23	0.10118	0.843171	0.12	0.954263
SCUBE1_+_43739356.23-P1P2|SCUBE1_-_43739326.23-P1P2++SCUBE1_+_43739356.23-P1P2|SCUBE1_-_43739326.23-P1P2	SCUBE1	5564.04	-0.0366055	0.539548	-0.0678449	0.945909			SCUBE1_+_43739356.23-P1P2|SCUBE1_-_43739326.23-P1P2++SCUBE1_+_43739356.23-P1P2|SCUBE1_-_43739326.23-P1P2	SCUBE1	5564.04	1.66118	0.482652	3.44177	0.00688253
GFRA3_+_137610259.23-P1P2|GFRA3_-_137610104.23-P1P2++GFRA3_+_137610259.23-P1P2|GFRA3_-_137610104.23-P1P2	GFRA3	5559.44	0.809037	0.570613	1.41784	0.156238			GFRA3_+_137610259.23-P1P2|GFRA3_-_137610104.23-P1P2++GFRA3_+_137610259.23-P1P2|GFRA3_-_137610104.23-P1P2	GFRA3	5559.44	2.50261	0.510316	4.90404	4.17e-05
FASTK_-_150777466.23-P1P2|FASTK_-_150777855.23-P1P2++FASTK_-_150777466.23-P1P2|FASTK_-_150777855.23-P1P2	FASTK	5554.49	3.04539	1.0408	2.92599	0.00343359			FASTK_-_150777466.23-P1P2|FASTK_-_150777855.23-P1P2++FASTK_-_150777466.23-P1P2|FASTK_-_150777855.23-P1P2	FASTK	5554.49	-1.85159	0.930947	-1.98893	0.155657
ST6GAL1_-_186739695.23-P2|ST6GAL1_-_186739681.23-P2++ST6GAL1_-_186739695.23-P2|ST6GAL1_-_186739681.23-P2	ST6GAL1	5540.64	5.02392	0.719154	6.98587	2.83105e-12			ST6GAL1_-_186739695.23-P2|ST6GAL1_-_186739681.23-P2++ST6GAL1_-_186739695.23-P2|ST6GAL1_-_186739681.23-P2	ST6GAL1	5540.64	-2.74641	0.642975	-4.2714	0.00050098
S1PR3_-_91606428.23-P1P2|S1PR3_-_91606407.23-P1P2++S1PR3_-_91606428.23-P1P2|S1PR3_-_91606407.23-P1P2	S1PR3	5535.4	2.88178	1.06008	2.71847	NA			S1PR3_-_91606428.23-P1P2|S1PR3_-_91606407.23-P1P2++S1PR3_-_91606428.23-P1P2|S1PR3_-_91606407.23-P1P2	S1PR3	5535.4	-1.55301	0.948173	-1.63789	NA
THAP5_+_108210105.23-P1P2|THAP5_+_108210083.23-P1P2++THAP5_+_108210105.23-P1P2|THAP5_+_108210083.23-P1P2	THAP5	5524.54	2.49971	0.643252	3.88605	0.00010189			THAP5_+_108210105.23-P1P2|THAP5_+_108210083.23-P1P2++THAP5_+_108210105.23-P1P2|THAP5_+_108210083.23-P1P2	THAP5	5524.54	0.239308	0.575242	0.416013	0.823973
PEG3_+_57352032.23-P1P2|PEG3_+_57352081.23-P1P2++PEG3_+_57352032.23-P1P2|PEG3_+_57352081.23-P1P2	PEG3	5504.37	4.55564	0.8211	5.54821	2.88605e-08			PEG3_+_57352032.23-P1P2|PEG3_+_57352081.23-P1P2++PEG3_+_57352032.23-P1P2|PEG3_+_57352081.23-P1P2	PEG3	5504.37	-6.50791	0.737182	-8.8281	7.03e-16
CCM2_-_45039935.23-P1P2|CCM2_-_45039785.23-P1P2++CCM2_-_45039935.23-P1P2|CCM2_-_45039785.23-P1P2	CCM2	5480.64	2.24793	0.577721	3.89103	9.98195e-05			CCM2_-_45039935.23-P1P2|CCM2_-_45039785.23-P1P2++CCM2_-_45039935.23-P1P2|CCM2_-_45039785.23-P1P2	CCM2	5480.64	-0.483704	0.516716	-0.936111	0.560771
FAM127B_+_134186130.23-P1P2|FAM127B_+_134186125.23-P1P2++FAM127B_+_134186130.23-P1P2|FAM127B_+_134186125.23-P1P2	FAM127B	5471.64	1.82033	0.89457	2.03487	0.0418643			FAM127B_+_134186130.23-P1P2|FAM127B_+_134186125.23-P1P2++FAM127B_+_134186130.23-P1P2|FAM127B_+_134186125.23-P1P2	FAM127B	5471.64	0.00804319	0.800124	0.0100524	0.998817
DACT2_-_168720352.23-P1P2|DACT2_+_168720342.23-P1P2++DACT2_-_168720352.23-P1P2|DACT2_+_168720342.23-P1P2	DACT2	5469.97	2.93605	0.650573	4.51303	6.39088e-06			DACT2_-_168720352.23-P1P2|DACT2_+_168720342.23-P1P2++DACT2_-_168720352.23-P1P2|DACT2_+_168720342.23-P1P2	DACT2	5469.97	-1.70543	0.581922	-2.93068	0.0250874
SLC30A4_+_45814943.23-P1P2|SLC30A4_-_45814901.23-P1P2++SLC30A4_+_45814943.23-P1P2|SLC30A4_-_45814901.23-P1P2	SLC30A4	5464.85	0.543753	0.631228	0.861422	0.389006			SLC30A4_+_45814943.23-P1P2|SLC30A4_-_45814901.23-P1P2++SLC30A4_+_45814943.23-P1P2|SLC30A4_-_45814901.23-P1P2	SLC30A4	5464.85	2.45011	0.564573	4.33975	0.00039401
CAMTA1_-_6845583.23-P1P2|CAMTA1_-_6845708.23-P1P2++CAMTA1_-_6845583.23-P1P2|CAMTA1_-_6845708.23-P1P2	CAMTA1	5464.38	0.638693	0.709639	0.900025	0.368107			CAMTA1_-_6845583.23-P1P2|CAMTA1_-_6845708.23-P1P2++CAMTA1_-_6845583.23-P1P2|CAMTA1_-_6845708.23-P1P2	CAMTA1	5464.38	0.458077	0.634769	0.721643	0.668773
CEACAM1_+_43025552.23-P2|CEACAM1_+_43025380.23-P2++CEACAM1_+_43025552.23-P2|CEACAM1_+_43025380.23-P2	CEACAM1	5460.37	3.88393	0.848393	4.57798	4.69492e-06			CEACAM1_+_43025552.23-P2|CEACAM1_+_43025380.23-P2++CEACAM1_+_43025552.23-P2|CEACAM1_+_43025380.23-P2	CEACAM1	5460.37	-2.14473	0.758781	-2.82654	0.0316865
PTBP3_-_115095889.23-P1P2|PTBP3_-_115095844.23-P1P2++PTBP3_-_115095889.23-P1P2|PTBP3_-_115095844.23-P1P2	PTBP3	5458.87	0.986721	0.751477	1.31304	0.189169			PTBP3_-_115095889.23-P1P2|PTBP3_-_115095844.23-P1P2++PTBP3_-_115095889.23-P1P2|PTBP3_-_115095844.23-P1P2	PTBP3	5458.87	0.842596	0.672155	1.25357	0.410579
UHRF2_-_6413588.23-P1P2|UHRF2_+_6413352.23-P1P2++UHRF2_-_6413588.23-P1P2|UHRF2_+_6413352.23-P1P2	UHRF2	5451.16	0.968947	0.5812	1.66715	0.0954847			UHRF2_-_6413588.23-P1P2|UHRF2_+_6413352.23-P1P2++UHRF2_-_6413588.23-P1P2|UHRF2_+_6413352.23-P1P2	UHRF2	5451.16	-0.654659	0.519946	-1.25909	0.407749
STK40_+_36851483.23-P1P2|STK40_+_36851486.23-P1P2++STK40_+_36851483.23-P1P2|STK40_+_36851486.23-P1P2	STK40	5446.03	3.60943	0.547937	6.58731	4.47867e-11			STK40_+_36851483.23-P1P2|STK40_+_36851486.23-P1P2++STK40_+_36851483.23-P1P2|STK40_+_36851486.23-P1P2	STK40	5446.03	-1.6504	0.489996	-3.36819	0.00845459
GLYCTK_-_52321888.23-P1|GLYCTK_+_52321870.23-P1++GLYCTK_-_52321888.23-P1|GLYCTK_+_52321870.23-P1	GLYCTK	5441.66	0.304182	0.564291	0.53905	0.589852			GLYCTK_-_52321888.23-P1|GLYCTK_+_52321870.23-P1++GLYCTK_-_52321888.23-P1|GLYCTK_+_52321870.23-P1	GLYCTK	5441.66	0.46253	0.504799	0.916264	0.570335
ALDH1A2_-_58357877.23-P1P2|ALDH1A2_+_58357872.23-P1P2++ALDH1A2_-_58357877.23-P1P2|ALDH1A2_+_58357872.23-P1P2	ALDH1A2	5432.76	-0.0285665	0.581992	-0.0490841	0.960852			ALDH1A2_-_58357877.23-P1P2|ALDH1A2_+_58357872.23-P1P2++ALDH1A2_-_58357877.23-P1P2|ALDH1A2_+_58357872.23-P1P2	ALDH1A2	5432.76	1.47857	0.520616	2.84004	0.0307114
YBX2_+_7197885.23-P1P2|YBX2_+_7197918.23-P1P2++YBX2_+_7197885.23-P1P2|YBX2_+_7197918.23-P1P2	YBX2	5427.27	0.203821	0.739834	0.275496	0.782935			YBX2_+_7197885.23-P1P2|YBX2_+_7197918.23-P1P2++YBX2_+_7197885.23-P1P2|YBX2_+_7197918.23-P1P2	YBX2	5427.27	1.10365	0.661776	1.66771	0.248507
HSPB9_+_40274893.23-P1P2|HSPB9_-_40274881.23-P1P2++HSPB9_+_40274893.23-P1P2|HSPB9_-_40274881.23-P1P2	HSPB9	5421.91	1.58744	0.605007	2.62383	0.00869469			HSPB9_+_40274893.23-P1P2|HSPB9_-_40274881.23-P1P2++HSPB9_+_40274893.23-P1P2|HSPB9_-_40274881.23-P1P2	HSPB9	5421.91	1.90191	0.541006	3.51551	0.00564411
HMGB1_-_31191681.23-P2|HMGB1_-_31191644.23-P2++HMGB1_-_31191681.23-P2|HMGB1_-_31191644.23-P2	HMGB1	5419.89	4.40753	1.01667	4.33528	1.45576e-05			HMGB1_-_31191681.23-P2|HMGB1_-_31191644.23-P2++HMGB1_-_31191681.23-P2|HMGB1_-_31191644.23-P2	HMGB1	5419.89	-1.6854	0.909158	-1.8538	0.190837
GNAO1_+_56225337.23-P1P2|GNAO1_+_56225269.23-P1P2++GNAO1_+_56225337.23-P1P2|GNAO1_+_56225269.23-P1P2	GNAO1	5419.76	-0.254103	0.559673	-0.454022	0.649813			GNAO1_+_56225337.23-P1P2|GNAO1_+_56225269.23-P1P2++GNAO1_+_56225337.23-P1P2|GNAO1_+_56225269.23-P1P2	GNAO1	5419.76	1.23208	0.500675	2.46084	0.0686085
PMFBP1_+_72205089.23-ENST00000355636.6|PMFBP1_-_72205086.23-ENST00000355636.6++PMFBP1_+_72205089.23-ENST00000355636.6|PMFBP1_-_72205086.23-ENST00000355636.6	PMFBP1	5413.54	2.17929	0.669987	3.25273	0.00114301			PMFBP1_+_72205089.23-ENST00000355636.6|PMFBP1_-_72205086.23-ENST00000355636.6++PMFBP1_+_72205089.23-ENST00000355636.6|PMFBP1_-_72205086.23-ENST00000355636.6	PMFBP1	5413.54	1.04363	0.599129	1.74191	0.223904
OR14J1_+_29274412.23-ENST00000377160.2|OR14J1_-_29274469.23-ENST00000377160.2++OR14J1_+_29274412.23-ENST00000377160.2|OR14J1_-_29274469.23-ENST00000377160.2	OR14J1	5413.42	3.0305	0.732918	4.13484	3.55205e-05			OR14J1_+_29274412.23-ENST00000377160.2|OR14J1_-_29274469.23-ENST00000377160.2++OR14J1_+_29274412.23-ENST00000377160.2|OR14J1_-_29274469.23-ENST00000377160.2	OR14J1	5413.42	-2.44065	0.655661	-3.72242	0.00305599
CBFB_-_67063086.23-P1P2|CBFB_-_67063092.23-P1P2++CBFB_-_67063086.23-P1P2|CBFB_-_67063092.23-P1P2	CBFB	5410.24	0.692471	0.574179	1.20602	0.22781			CBFB_-_67063086.23-P1P2|CBFB_-_67063092.23-P1P2++CBFB_-_67063086.23-P1P2|CBFB_-_67063092.23-P1P2	CBFB	5410.24	1.35922	0.51358	2.64655	0.0473447
PCDHGA3_-_140723456.23-P1P2|PCDHGA3_-_140723453.23-P1P2++PCDHGA3_-_140723456.23-P1P2|PCDHGA3_-_140723453.23-P1P2	PCDHGA3	5407.26	2.619	0.74064	3.53613	0.00040603			PCDHGA3_-_140723456.23-P1P2|PCDHGA3_-_140723453.23-P1P2++PCDHGA3_-_140723456.23-P1P2|PCDHGA3_-_140723453.23-P1P2	PCDHGA3	5407.26	-1.68809	0.662507	-2.54804	0.0582339
MAN2B1_-_12777507.23-P1|MAN2B1_-_12777516.23-P1++MAN2B1_-_12777507.23-P1|MAN2B1_-_12777516.23-P1	MAN2B1	5403.53	0.352682	0.673046	0.524009	0.600273			MAN2B1_-_12777507.23-P1|MAN2B1_-_12777516.23-P1++MAN2B1_-_12777507.23-P1|MAN2B1_-_12777516.23-P1	MAN2B1	5403.53	0.672456	0.60205	1.11694	0.472809
SH3BP1_+_38035711.23-P1P2|SH3BP1_+_38035685.23-P1P2++SH3BP1_+_38035711.23-P1P2|SH3BP1_+_38035685.23-P1P2	SH3BP1	5402.79	3.91592	0.843405	4.64298	3.43418e-06			SH3BP1_+_38035711.23-P1P2|SH3BP1_+_38035685.23-P1P2++SH3BP1_+_38035711.23-P1P2|SH3BP1_+_38035685.23-P1P2	SH3BP1	5402.79	-0.180032	0.754082	-0.238743	0.904321
IL34_-_70613830.23-P2|IL34_+_70613863.23-P2++IL34_-_70613830.23-P2|IL34_+_70613863.23-P2	IL34	5398.74	3.68644	0.721084	5.11236	3.18151e-07			IL34_-_70613830.23-P2|IL34_+_70613863.23-P2++IL34_-_70613830.23-P2|IL34_+_70613863.23-P2	IL34	5398.74	-1.58386	0.644863	-2.45611	0.0692214
MSRB1_+_1993161.23-P1P2|MSRB1_+_1993208.23-P1P2++MSRB1_+_1993161.23-P1P2|MSRB1_+_1993208.23-P1P2	MSRB1	5372.24	3.98751	0.890335	4.47866	7.51124e-06			MSRB1_+_1993161.23-P1P2|MSRB1_+_1993208.23-P1P2++MSRB1_+_1993161.23-P1P2|MSRB1_+_1993208.23-P1P2	MSRB1	5372.24	-2.49462	0.796327	-3.13266	0.0154061
KCP_-_128550701.23-P1|KCP_-_128550713.23-P1++KCP_-_128550701.23-P1|KCP_-_128550713.23-P1	KCP	5356.77	2.55966	0.628221	4.07445	4.61224e-05			KCP_-_128550701.23-P1|KCP_-_128550713.23-P1++KCP_-_128550701.23-P1|KCP_-_128550713.23-P1	KCP	5356.77	-4.13921	0.562697	-7.35603	5.23e-11
C1orf173_+_75139315.23-P1P2|C1orf173_+_75139303.23-P1P2++C1orf173_+_75139315.23-P1P2|C1orf173_+_75139303.23-P1P2	C1orf173	5345	2.00037	0.573227	3.48966	0.000483626			C1orf173_+_75139315.23-P1P2|C1orf173_+_75139303.23-P1P2++C1orf173_+_75139315.23-P1P2|C1orf173_+_75139303.23-P1P2	C1orf173	5345	1.78474	0.512498	3.48243	0.00617198
UBE2M_-_59070250.23-P1P2|UBE2M_+_59070110.23-P1P2++UBE2M_-_59070250.23-P1P2|UBE2M_+_59070110.23-P1P2	UBE2M	5337.96	1.60633	0.546819	2.93759	0.0033077			UBE2M_-_59070250.23-P1P2|UBE2M_+_59070110.23-P1P2++UBE2M_-_59070250.23-P1P2|UBE2M_+_59070110.23-P1P2	UBE2M	5337.96	0.169363	0.489092	0.34628	0.855799
FAM171A1_-_15413040.23-P1P2|FAM171A1_-_15413102.23-P1P2++FAM171A1_-_15413040.23-P1P2|FAM171A1_-_15413102.23-P1P2	FAM171A1	5334.42	1.31114	0.557995	2.34973	0.0187869			FAM171A1_-_15413040.23-P1P2|FAM171A1_-_15413102.23-P1P2++FAM171A1_-_15413040.23-P1P2|FAM171A1_-_15413102.23-P1P2	FAM171A1	5334.42	0.826024	0.499074	1.65511	0.252496
NRIP3_-_9025620.23-P1P2|NRIP3_+_9025580.23-P1P2++NRIP3_-_9025620.23-P1P2|NRIP3_+_9025580.23-P1P2	NRIP3	5315.54	-0.327275	0.626914	-0.522041	0.601642			NRIP3_-_9025620.23-P1P2|NRIP3_+_9025580.23-P1P2++NRIP3_-_9025620.23-P1P2|NRIP3_+_9025580.23-P1P2	NRIP3	5315.54	2.19733	0.5608	3.91821	0.00165793
ZNF770_-_35280452.23-P1P2|ZNF770_-_35280435.23-P1P2++ZNF770_-_35280452.23-P1P2|ZNF770_-_35280435.23-P1P2	ZNF770	5312.01	1.37817	0.614947	2.24112	0.0250185			ZNF770_-_35280452.23-P1P2|ZNF770_-_35280435.23-P1P2++ZNF770_-_35280452.23-P1P2|ZNF770_-_35280435.23-P1P2	ZNF770	5312.01	1.22877	0.549983	2.2342	0.103907
ELK1_-_47509921.23-P1P2|ELK1_-_47509918.23-P1P2++ELK1_-_47509921.23-P1P2|ELK1_-_47509918.23-P1P2	ELK1	5287.91	3.85113	0.688496	5.59353	2.22496e-08			ELK1_-_47509921.23-P1P2|ELK1_-_47509918.23-P1P2++ELK1_-_47509921.23-P1P2|ELK1_-_47509918.23-P1P2	ELK1	5287.91	-1.08238	0.615608	-1.75822	0.219334
CELSR1_-_46933462.23-P1P2|CELSR1_-_46933487.23-P1P2++CELSR1_-_46933462.23-P1P2|CELSR1_-_46933487.23-P1P2	CELSR1	5267.57	1.21846	0.521534	2.3363	0.0194756			CELSR1_-_46933462.23-P1P2|CELSR1_-_46933487.23-P1P2++CELSR1_-_46933462.23-P1P2|CELSR1_-_46933487.23-P1P2	CELSR1	5267.57	-0.120018	0.466534	-0.257255	0.895316
FAM157B_-_141107536.23-P1P2|FAM157B_-_141107533.23-P1P2++FAM157B_-_141107536.23-P1P2|FAM157B_-_141107533.23-P1P2	FAM157B	5262.37	3.37389	0.853923	3.95105	7.78104e-05			FAM157B_-_141107536.23-P1P2|FAM157B_-_141107533.23-P1P2++FAM157B_-_141107536.23-P1P2|FAM157B_-_141107533.23-P1P2	FAM157B	5262.37	-0.99056	0.76368	-1.29709	0.390588
GGACT_+_101240988.23-P1P2|GGACT_+_101240908.23-P1P2++GGACT_+_101240988.23-P1P2|GGACT_+_101240908.23-P1P2	GGACT	5261.84	2.27467	0.636114	3.57589	0.000349037			GGACT_+_101240988.23-P1P2|GGACT_+_101240908.23-P1P2++GGACT_+_101240988.23-P1P2|GGACT_+_101240908.23-P1P2	GGACT	5261.84	-0.0601064	0.568908	-0.105652	0.960311
MSL3_-_11776398.23-P1P2|MSL3_+_11776346.23-P1P2++MSL3_-_11776398.23-P1P2|MSL3_+_11776346.23-P1P2	MSL3	5259.66	2.16976	0.571402	3.79725	0.000146308			MSL3_-_11776398.23-P1P2|MSL3_+_11776346.23-P1P2++MSL3_-_11776398.23-P1P2|MSL3_+_11776346.23-P1P2	MSL3	5259.66	-1.26707	0.511151	-2.47885	0.0667398
SPATA2_+_48531987.23-P1P2|SPATA2_-_48531996.23-P1P2++SPATA2_+_48531987.23-P1P2|SPATA2_-_48531996.23-P1P2	SPATA2	5251.67	1.19834	0.646791	1.85274	0.0639196			SPATA2_+_48531987.23-P1P2|SPATA2_-_48531996.23-P1P2++SPATA2_+_48531987.23-P1P2|SPATA2_-_48531996.23-P1P2	SPATA2	5251.67	0.415567	0.578529	0.718316	0.670312
CMPK2_+_7005809.23-P1P2|CMPK2_-_7005796.23-P1P2++CMPK2_+_7005809.23-P1P2|CMPK2_-_7005796.23-P1P2	CMPK2	5250.67	1.07042	0.902567	1.18597	0.235634			CMPK2_+_7005809.23-P1P2|CMPK2_-_7005796.23-P1P2++CMPK2_+_7005809.23-P1P2|CMPK2_-_7005796.23-P1P2	CMPK2	5250.67	0.510506	0.807299	0.632363	0.713098
JDP2_-_75894757.23-P1P2|JDP2_-_75894773.23-P1P2++JDP2_-_75894757.23-P1P2|JDP2_-_75894773.23-P1P2	JDP2	5245.98	0.184208	0.645268	0.285475	0.77528			JDP2_-_75894757.23-P1P2|JDP2_-_75894773.23-P1P2++JDP2_-_75894757.23-P1P2|JDP2_-_75894773.23-P1P2	JDP2	5245.98	1.1005	0.577205	1.9066	0.175976
ELMSAN1_-_74226877.23-P1|ELMSAN1_-_74226893.23-P1++ELMSAN1_-_74226877.23-P1|ELMSAN1_-_74226893.23-P1	ELMSAN1	5243.28	2.43805	0.650279	3.74924	0.000177371			ELMSAN1_-_74226877.23-P1|ELMSAN1_-_74226893.23-P1++ELMSAN1_-_74226877.23-P1|ELMSAN1_-_74226893.23-P1	ELMSAN1	5243.28	-1.49834	0.581692	-2.57583	0.0550036
GPAT2_+_96701686.23-ENST00000434632.1|GPAT2_+_96701681.23-ENST00000434632.1++GPAT2_+_96701686.23-ENST00000434632.1|GPAT2_+_96701681.23-ENST00000434632.1	GPAT2	5240.35	2.62812	0.782876	3.35701	0.000787911			GPAT2_+_96701686.23-ENST00000434632.1|GPAT2_+_96701681.23-ENST00000434632.1++GPAT2_+_96701686.23-ENST00000434632.1|GPAT2_+_96701681.23-ENST00000434632.1	GPAT2	5240.35	-1.74728	0.700288	-2.49509	0.0645641
SIMC1_+_175665382.23-P1P2|SIMC1_-_175665396.23-P1P2++SIMC1_+_175665382.23-P1P2|SIMC1_-_175665396.23-P1P2	SIMC1	5237.19	0.0337175	0.773149	0.0436107	0.965215			SIMC1_+_175665382.23-P1P2|SIMC1_-_175665396.23-P1P2++SIMC1_+_175665382.23-P1P2|SIMC1_-_175665396.23-P1P2	SIMC1	5237.19	0.922606	0.691586	1.33404	0.374672
GAL_-_68452021.23-P1P2|GAL_-_68452035.23-P1P2++GAL_-_68452021.23-P1P2|GAL_-_68452035.23-P1P2	GAL	5237.05	0.763132	0.510677	1.49435	0.135083			GAL_-_68452021.23-P1P2|GAL_-_68452035.23-P1P2++GAL_-_68452021.23-P1P2|GAL_-_68452035.23-P1P2	GAL	5237.05	0.00095722	0.456852	0.00209525	1
SERPINB6_-_2971548.23-P1P2|SERPINB6_+_2971503.23-P1P2++SERPINB6_-_2971548.23-P1P2|SERPINB6_+_2971503.23-P1P2	SERPINB6	5233.06	1.43769	0.521886	2.75481	0.00587269			SERPINB6_-_2971548.23-P1P2|SERPINB6_+_2971503.23-P1P2++SERPINB6_-_2971548.23-P1P2|SERPINB6_+_2971503.23-P1P2	SERPINB6	5233.06	0.234231	0.466805	0.501775	0.780685
FADS2_-_61595787.23-P1|FADS2_-_61595853.23-P1++FADS2_-_61595787.23-P1|FADS2_-_61595853.23-P1	FADS2	5218.02	1.98778	0.646078	3.07669	0.00209315			FADS2_-_61595787.23-P1|FADS2_-_61595853.23-P1++FADS2_-_61595787.23-P1|FADS2_-_61595853.23-P1	FADS2	5218.02	-0.0260546	0.57785	-0.045089	0.98595
CORO2A_+_100954909.23-P1P2|CORO2A_-_100954890.23-P1P2++CORO2A_+_100954909.23-P1P2|CORO2A_-_100954890.23-P1P2	CORO2A	5206.42	0.226421	0.602678	0.375691	0.707146			CORO2A_+_100954909.23-P1P2|CORO2A_-_100954890.23-P1P2++CORO2A_+_100954909.23-P1P2|CORO2A_-_100954890.23-P1P2	CORO2A	5206.42	0.559123	0.539132	1.03708	0.510881
FAM163A_+_179712455.23-P1P2|FAM163A_+_179712469.23-P1P2++FAM163A_+_179712455.23-P1P2|FAM163A_+_179712469.23-P1P2	FAM163A	5204.59	0.847195	0.570772	1.4843	0.13773			FAM163A_+_179712455.23-P1P2|FAM163A_+_179712469.23-P1P2++FAM163A_+_179712455.23-P1P2|FAM163A_+_179712469.23-P1P2	FAM163A	5204.59	0.456109	0.510564	0.893345	0.582307
P2RX4_-_121647944.23-P1P2|P2RX4_-_121647950.23-P1P2++P2RX4_-_121647944.23-P1P2|P2RX4_-_121647950.23-P1P2	P2RX4	5201.62	2.86085	0.854237	3.34901	0.000811			P2RX4_-_121647944.23-P1P2|P2RX4_-_121647950.23-P1P2++P2RX4_-_121647944.23-P1P2|P2RX4_-_121647950.23-P1P2	P2RX4	5201.62	-0.882273	0.764015	-1.15479	0.454591
VPS41_+_38948746.23-P1|VPS41_+_38948736.23-P1++VPS41_+_38948746.23-P1|VPS41_+_38948736.23-P1	VPS41	5194.1	2.66577	0.873963	3.05021	0.00228679			VPS41_+_38948746.23-P1|VPS41_+_38948736.23-P1++VPS41_+_38948746.23-P1|VPS41_+_38948736.23-P1	VPS41	5194.1	0.698135	0.781558	0.89326	0.582328
TSSC4_-_2422003.23-P1P2|TSSC4_+_2421995.23-P1P2++TSSC4_-_2422003.23-P1P2|TSSC4_+_2421995.23-P1P2	TSSC4	5180.19	1.88646	0.683607	2.75957	0.00578782			TSSC4_-_2422003.23-P1P2|TSSC4_+_2421995.23-P1P2++TSSC4_-_2422003.23-P1P2|TSSC4_+_2421995.23-P1P2	TSSC4	5180.19	0.585791	0.611385	0.958137	0.549756
FLYWCH1_-_2962011.23-P1P2|FLYWCH1_+_2962036.23-P1P2++FLYWCH1_-_2962011.23-P1P2|FLYWCH1_+_2962036.23-P1P2	FLYWCH1	5175.92	-0.500492	0.569609	-0.878658	0.379587			FLYWCH1_-_2962011.23-P1P2|FLYWCH1_+_2962036.23-P1P2++FLYWCH1_-_2962011.23-P1P2|FLYWCH1_+_2962036.23-P1P2	FLYWCH1	5175.92	1.86789	0.50957	3.66561	0.00362704
C8orf47_+_99076832.23-P1P2|C8orf47_+_99076848.23-P1P2++C8orf47_+_99076832.23-P1P2|C8orf47_+_99076848.23-P1P2	C8orf47	5174.57	0.804244	0.642971	1.25082	0.210999			C8orf47_+_99076832.23-P1P2|C8orf47_+_99076848.23-P1P2++C8orf47_+_99076832.23-P1P2|C8orf47_+_99076848.23-P1P2	C8orf47	5174.57	0.775371	0.575124	1.34818	0.368223
PLA2G3_-_31536407.23-P1P2|PLA2G3_-_31536095.23-P1P2++PLA2G3_-_31536407.23-P1P2|PLA2G3_-_31536095.23-P1P2	PLA2G3	5173.07	3.90376	0.634917	6.14846	7.82411e-10			PLA2G3_-_31536407.23-P1P2|PLA2G3_-_31536095.23-P1P2++PLA2G3_-_31536407.23-P1P2|PLA2G3_-_31536095.23-P1P2	PLA2G3	5173.07	-2.11637	0.567813	-3.72723	0.00300833
KIAA1644_-_44708774.23-P1P2|KIAA1644_-_44708581.23-P1P2++KIAA1644_-_44708774.23-P1P2|KIAA1644_-_44708581.23-P1P2	KIAA1644	5171.92	3.47711	1.00356	3.46477	0.000530688			KIAA1644_-_44708774.23-P1P2|KIAA1644_-_44708581.23-P1P2++KIAA1644_-_44708774.23-P1P2|KIAA1644_-_44708581.23-P1P2	KIAA1644	5171.92	-2.34785	0.897648	-2.61555	0.0504696
CAB39L_+_49975648.23-P2|CAB39L_-_49975607.23-P2++CAB39L_+_49975648.23-P2|CAB39L_-_49975607.23-P2	CAB39L	5165.76	3.58426	0.588944	6.0859	1.15839e-09			CAB39L_+_49975648.23-P2|CAB39L_-_49975607.23-P2++CAB39L_+_49975648.23-P2|CAB39L_-_49975607.23-P2	CAB39L	5165.76	-1.12372	0.526603	-2.1339	0.123046
PPAPDC3_+_134165127.23-P1P2|PPAPDC3_-_134165137.23-P1P2++PPAPDC3_+_134165127.23-P1P2|PPAPDC3_-_134165137.23-P1P2	PPAPDC3	5161.01	3.28802	1.29581	2.53742	0.0111672			PPAPDC3_+_134165127.23-P1P2|PPAPDC3_-_134165137.23-P1P2++PPAPDC3_+_134165127.23-P1P2|PPAPDC3_-_134165137.23-P1P2	PPAPDC3	5161.01	-2.48067	1.15906	-2.14024	0.121733
FAM57A_+_635882.23-P1P2|FAM57A_-_635869.23-P1P2++FAM57A_+_635882.23-P1P2|FAM57A_-_635869.23-P1P2	FAM57A	5155.84	0.395063	0.762176	0.518336	0.604224			FAM57A_+_635882.23-P1P2|FAM57A_-_635869.23-P1P2++FAM57A_+_635882.23-P1P2|FAM57A_-_635869.23-P1P2	FAM57A	5155.84	0.601	0.681766	0.881533	0.588089
HEXA_+_72668327.23-P1P2|HEXA_+_72668356.23-P1P2++HEXA_+_72668327.23-P1P2|HEXA_+_72668356.23-P1P2	HEXA	5151.75	3.39307	0.659207	5.14719	2.64418e-07			HEXA_+_72668327.23-P1P2|HEXA_+_72668356.23-P1P2++HEXA_+_72668327.23-P1P2|HEXA_+_72668356.23-P1P2	HEXA	5151.75	-3.09219	0.589853	-5.2423	9.59e-06
SAG_-_234216534.23-P1P2|SAG_+_234216526.23-P1P2++SAG_-_234216534.23-P1P2|SAG_+_234216526.23-P1P2	SAG	5151.62	1.94584	0.809106	2.40493	0.0161757			SAG_-_234216534.23-P1P2|SAG_+_234216526.23-P1P2++SAG_-_234216534.23-P1P2|SAG_+_234216526.23-P1P2	SAG	5151.62	0.40957	0.723648	0.565979	0.747275
MICA_+_31371381.23-P1P2|MICA_-_31371395.23-P1P2++MICA_+_31371381.23-P1P2|MICA_-_31371395.23-P1P2	MICA	5151.52	3.04859	1.03469	2.94637	0.00321529			MICA_+_31371381.23-P1P2|MICA_-_31371395.23-P1P2++MICA_+_31371381.23-P1P2|MICA_-_31371395.23-P1P2	MICA	5151.52	-2.28018	0.925527	-2.46366	0.0683541
DUSP9_+_152912690.23-P1|DUSP9_+_152912679.23-P1++DUSP9_+_152912690.23-P1|DUSP9_+_152912679.23-P1	DUSP9	5140.32	-0.0994805	0.776735	-0.128075	0.898089			DUSP9_+_152912690.23-P1|DUSP9_+_152912679.23-P1++DUSP9_+_152912690.23-P1|DUSP9_+_152912679.23-P1	DUSP9	5140.32	0.533026	0.694811	0.767152	0.645939
BBC3_-_47734192.23-P1P2|BBC3_+_47734372.23-P1P2++BBC3_-_47734192.23-P1P2|BBC3_+_47734372.23-P1P2	BBC3	5132.44	2.56061	0.670299	3.8201	0.000133399			BBC3_-_47734192.23-P1P2|BBC3_+_47734372.23-P1P2++BBC3_-_47734192.23-P1P2|BBC3_+_47734372.23-P1P2	BBC3	5132.44	-2.24992	0.59969	-3.7518	0.00280602
PLXND1_-_129325486.23-P1P2|PLXND1_-_129325522.23-P1P2++PLXND1_-_129325486.23-P1P2|PLXND1_-_129325522.23-P1P2	PLXND1	5127.09	0.918735	0.751839	1.22198	0.221714			PLXND1_-_129325486.23-P1P2|PLXND1_-_129325522.23-P1P2++PLXND1_-_129325486.23-P1P2|PLXND1_-_129325522.23-P1P2	PLXND1	5127.09	0.699533	0.67249	1.04021	0.509663
KIAA0754_-_39874926.23-P1P2|KIAA0754_-_39874929.23-P1P2++KIAA0754_-_39874926.23-P1P2|KIAA0754_-_39874929.23-P1P2	KIAA0754	5124.73	3.1028	0.685588	4.52576	6.01792e-06			KIAA0754_-_39874926.23-P1P2|KIAA0754_-_39874929.23-P1P2++KIAA0754_-_39874926.23-P1P2|KIAA0754_-_39874929.23-P1P2	KIAA0754	5124.73	-3.03936	0.613467	-4.9544	3.38e-05
NDUFS6_-_1801582.23-P1P2|NDUFS6_+_1801594.23-P1P2++NDUFS6_-_1801582.23-P1P2|NDUFS6_+_1801594.23-P1P2	NDUFS6	5124.27	1.2781	0.689468	1.85375	0.063775			NDUFS6_-_1801582.23-P1P2|NDUFS6_+_1801594.23-P1P2++NDUFS6_-_1801582.23-P1P2|NDUFS6_+_1801594.23-P1P2	NDUFS6	5124.27	2.72201	0.616526	4.41508	0.00029591
C1orf110_-_162838604.23-P2|C1orf110_+_162838550.23-P2++C1orf110_-_162838604.23-P2|C1orf110_+_162838550.23-P2	C1orf110	5119.55	2.67302	0.678618	3.93891	8.18533e-05			C1orf110_-_162838604.23-P2|C1orf110_+_162838550.23-P2++C1orf110_-_162838604.23-P2|C1orf110_+_162838550.23-P2	C1orf110	5119.55	0.172495	0.606851	0.284245	0.883807
non-targeting_01831|non-targeting_03734++non-targeting_01831|non-targeting_03734	non-targeting	5114.84	3.65448	0.763842	4.78433	1.71556e-06			non-targeting_01831|non-targeting_03734++non-targeting_01831|non-targeting_03734	non-targeting	5114.84	-5.41354	0.684738	-7.906	1.09e-12
SCUBE2_-_9113080.23-P1P2|SCUBE2_+_9112941.23-P1P2++SCUBE2_-_9113080.23-P1P2|SCUBE2_+_9112941.23-P1P2	SCUBE2	5105.43	-0.461711	0.596855	-0.773573	0.439183			SCUBE2_-_9113080.23-P1P2|SCUBE2_+_9112941.23-P1P2++SCUBE2_-_9113080.23-P1P2|SCUBE2_+_9112941.23-P1P2	SCUBE2	5105.43	0.558578	0.533965	1.04609	0.506888
ZNF169_+_97021635.23-P1P2|ZNF169_-_97021669.23-P1P2++ZNF169_+_97021635.23-P1P2|ZNF169_-_97021669.23-P1P2	ZNF169	5102.69	2.7699	0.602245	4.5993	4.23919e-06			ZNF169_+_97021635.23-P1P2|ZNF169_-_97021669.23-P1P2++ZNF169_+_97021635.23-P1P2|ZNF169_-_97021669.23-P1P2	ZNF169	5102.69	-0.317041	0.538562	-0.588681	0.7356
KRAS_-_25403644.23-P1P2|KRAS_-_25403639.23-P1P2++KRAS_-_25403644.23-P1P2|KRAS_-_25403639.23-P1P2	KRAS	5100.99	2.57053	0.698837	3.6783	0.000234792			KRAS_-_25403644.23-P1P2|KRAS_-_25403639.23-P1P2++KRAS_-_25403644.23-P1P2|KRAS_-_25403639.23-P1P2	KRAS	5100.99	0.474162	0.624925	0.75875	0.650135
AGAP1_+_236403013.23-P1P2|AGAP1_-_236402788.23-P1P2++AGAP1_+_236403013.23-P1P2|AGAP1_-_236402788.23-P1P2	AGAP1	5100.07	2.53038	0.902657	2.80325	0.00505901			AGAP1_+_236403013.23-P1P2|AGAP1_-_236402788.23-P1P2++AGAP1_+_236403013.23-P1P2|AGAP1_-_236402788.23-P1P2	AGAP1	5100.07	-1.34557	0.80739	-1.66657	0.248918
UBL4A_-_153714952.23-P1P2|UBL4A_+_153714729.23-P1P2++UBL4A_-_153714952.23-P1P2|UBL4A_+_153714729.23-P1P2	UBL4A	5094.28	0.0329852	0.728784	0.0452607	0.9639			UBL4A_-_153714952.23-P1P2|UBL4A_+_153714729.23-P1P2++UBL4A_-_153714952.23-P1P2|UBL4A_+_153714729.23-P1P2	UBL4A	5094.28	1.34473	0.6519	2.06278	0.138316
ARIH2OS_+_48956620.23-P1P2|ARIH2OS_-_48956929.23-P1P2++ARIH2OS_+_48956620.23-P1P2|ARIH2OS_-_48956929.23-P1P2	ARIH2OS	5093.59	1.13005	0.689706	1.63845	0.101329			ARIH2OS_+_48956620.23-P1P2|ARIH2OS_-_48956929.23-P1P2++ARIH2OS_+_48956620.23-P1P2|ARIH2OS_-_48956929.23-P1P2	ARIH2OS	5093.59	0.450865	0.616915	0.730839	0.663716
SPG21_+_65282228.23-P1P2|SPG21_-_65282202.23-P1P2++SPG21_+_65282228.23-P1P2|SPG21_-_65282202.23-P1P2	SPG21	5091.32	2.70735	1.04722	2.58528	0.00972992			SPG21_+_65282228.23-P1P2|SPG21_-_65282202.23-P1P2++SPG21_+_65282228.23-P1P2|SPG21_-_65282202.23-P1P2	SPG21	5091.32	-0.475206	0.936615	-0.507365	0.777786
ENPP1_-_132129188.23-P1P2|ENPP1_-_132129199.23-P1P2++ENPP1_-_132129188.23-P1P2|ENPP1_-_132129199.23-P1P2	ENPP1	5085.54	-0.329761	0.619482	-0.532318	0.594506			ENPP1_-_132129188.23-P1P2|ENPP1_-_132129199.23-P1P2++ENPP1_-_132129188.23-P1P2|ENPP1_-_132129199.23-P1P2	ENPP1	5085.54	1.13182	0.554174	2.04235	0.142973
OPTC_+_203465150.23-P2|OPTC_+_203465130.23-P2++OPTC_+_203465150.23-P2|OPTC_+_203465130.23-P2	OPTC	5084.4	2.29447	0.834447	2.74969	0.00596509			OPTC_+_203465150.23-P2|OPTC_+_203465130.23-P2++OPTC_+_203465150.23-P2|OPTC_+_203465130.23-P2	OPTC	5084.4	0.805507	0.746249	1.07941	0.490917
GLDN_-_51633899.23-P1P2|GLDN_+_51633936.23-P1P2++GLDN_-_51633899.23-P1P2|GLDN_+_51633936.23-P1P2	GLDN	5082.67	0.257389	0.594166	0.433194	0.664874			GLDN_-_51633899.23-P1P2|GLDN_+_51633936.23-P1P2++GLDN_-_51633899.23-P1P2|GLDN_+_51633936.23-P1P2	GLDN	5082.67	0.450682	0.531524	0.847904	0.604518
COX10_-_13972882.23-P1P2|COX10_-_13972875.23-P1P2++COX10_-_13972882.23-P1P2|COX10_-_13972875.23-P1P2	COX10	5075.19	3.49093	0.758244	4.60397	4.14512e-06			COX10_-_13972882.23-P1P2|COX10_-_13972875.23-P1P2++COX10_-_13972882.23-P1P2|COX10_-_13972875.23-P1P2	COX10	5075.19	-2.53759	0.678273	-3.74125	0.00288412
UNC5D_-_35093038.23-P1P2|UNC5D_+_35092992.23-P1P2++UNC5D_-_35093038.23-P1P2|UNC5D_+_35092992.23-P1P2	UNC5D	5070.5	3.08394	0.80423	3.83465	0.000125744			UNC5D_-_35093038.23-P1P2|UNC5D_+_35092992.23-P1P2++UNC5D_-_35093038.23-P1P2|UNC5D_+_35092992.23-P1P2	UNC5D	5070.5	-1.44319	0.719309	-2.00636	0.151319
[truncated: 20,397 more rows]

## Sheet: SupplementaryTable3
Supplementary Table 3. Gene Ontology analysis for CRISPRi screen results
[truncated: 158 more rows]

[truncated: 3 more sheets: SupplementaryTable4, SupplementaryTable5, SupplementaryTable6]
