# Supplementary material for: IFN signaling is associated with radiotherapy response in malignant peripheral nerve sheath tumors
Source: J Clin Invest. 2026 Mar 2;136(5):e195652. doi: 10.1172/JCI195652 (PMC12948414; doi:10.1172/JCI195652)
Supplement: Supporting data values [file jci-136-195652-s022.xlsx]

## Sheet: 1a
	NF95.11b		ST88-14		JH02.2
0	88.6	87.6	88.6	87.1	92.26	91.41
1	80	82.1	83.5	86	89	90.69
2	70.1	68.4	81.6	74.2	85.5	82.5
4	51.3	51.1	81	72	76.9	76.2
8	33.9	31.4	57.7	42.4	53.5	55

## Sheet: 1c
	NF95.11b			ST88-14			JH02.2
0	85.2	89.9	85.4	95.23	95.12	94.38	93.46	94.81	92.48
1	60.6	61.3	55.7	91.66	86.7	86.7	92.84	91.14	96.96
2	41.3	36.2	36.7	85.3	82.2	81.8	90.72	89.5	90.89
3	20.5	19.5	23	72.4	66.8	77.7	88.1	84.1	85.3
4	30.2	30.9	37.3	72.9	72.6	73.4	78.3	79.7	78.1
5	18.8	14.7	24.5	49.5	62.7	59.5	48.6	37.8	33

## Sheet: 1f
ST88-14	UMAP_1	MPNST	Neurofibroma
Control	-79.9264	10.3787
Control	-81.4854	2.22899
5d RT	47.7093		41.1469
5d RT	50.15		44.7268
14d RT	36.4833			-56.2094
14d RT	27.0693			-42.272
NF9511b	UMAP_1	MPNST	Neurofibroma
Control	-91.3781	13.425
Control	-87.9768	2.77677
5d RT	30.2878		-39.8939
5d RT	33.1707		-51.9076
14d RT	61.3239			40.805
14d RT	54.5724			34.7948

## Sheet: 2b
Gene	log2 FC	neg log 10 pvalue	neg log 10 pvalue	neg log 10 pvalue
CAPN1	-11.17		11.581
ATP6AP1	-11.001		11.0547
MALSU1	-10.671		8.86181
KLK11	-10.652		5.76335
CTNND1	-10.413		12.2866
DOT1L	-10.397		26.796
POLR2F	-10.254		7.29324
RSAD2	-10.232		4.19192
C4BPA	-10.213		7.4508
SSR3	-10.172		6.23594
MKX	-10.088		3.21331
SERPINA1	-10.007		2.98583
GMPPB	-9.9977		7.96512
FBXW4	-9.9885		5.59713
EPC1	-9.9636		30
FAM86C1	-9.9205		7.31014
OR4K5	-9.8949		17.0073
HPN	-9.7623		5.02104
ACSF2	-9.7426		4.64557
WDR24	-9.7297		2.77312
GJB6	-9.6623		5.13307
C2orf27A	-9.5409		7.71407
NKX3-2	-9.5126		11.8687
RUNX1T1	-9.4726		3.52699
ZNF250	-9.4602		5.15361
NSUN5	-9.3982		11.2317
GOLT1B	-9.3872		2.2318
ZNF862	-9.3756		5.3364
MRPL10	-9.2374		13.6521
ZNF177	-9.204		4.15705
TFEC	-9.2011		25.3177
HIST1H3I	-9.196		11.7455
CD3G	-9.1701		3.46411
NBAS	-9.1412		2.6594
KIAA0907	-9.0482		14.1364
ANXA4	-8.9729		3.52883
OR2T2	-8.9588		5.38558
IGFL4	-8.8684		9.38648
ZNF112	-8.8169		3.47886
TIMMDC1	-8.7756		15.7835
SLC2A2	-8.7518		6.12243
SIGLEC5	-8.7024		7.83314
MED15	-8.6945		4.5975
TTC9	-8.6611		3.38736
MRPL41	-8.6357		7.047
LYZL1	-8.631		2.02928
GDF11	-8.5989		3.07834
STARD6	-8.5656		3.93901
GPR112	-8.5546		4.75907
C9orf92	-8.4973		7.047
MVP	-8.4376		3.52625
NXPE4	-8.4307		4.5851
UQCRQ	-8.3988		8.24622
TIAL1	-8.3857		1.91887
STAP1	-8.309		4.54964
F2RL2	-8.2748		4.61578
TTC40	-8.2423		7.42554
CDHR2	-8.2408		3.50981
PCK2	-8.2384		4.1401
C11orf57	-8.2064		2.87762
CERKL	-8.2018		22.8562
PGD	-8.1917		16.7792
OR6C4	-8.167		2.99593
MOB3A	-8.1555		5.1932
DDX19A	-8.059		11.6916
C10orf76	-8.0212		2.6041
APH1A	-7.947		7.7176
SUCLG1	-7.8604		4.73739
NDUFAF3	-7.8521		3.827
ZFC3H1	-7.8503		1.97027
NFE2L2	-7.849		3.26783
UBN2	-7.8385		11.6303
AIFM1	-7.8005		2.65495
CHCHD1	-7.7265		13.9175
PIGS	-7.7223		1.86589
CCNC	-7.7067		9.00657
G6PD	-7.6952		4.89452
RBM33	-7.6707		2.18107
R3HCC1	-7.5873		8.01713
LSS	-7.5731		2.42144
FIS1	-7.5728		5.80951
TSGA13	-7.5404		6.68135
DNAJB4	-7.5075		2.70612
ZKSCAN5	-7.5028		4.27333
SLFN13	-7.4099		2.65498
FAM110A	-7.4027		2.67734
SCAF11	-7.392		1.82055
C1GALT1	-7.3601		4.49793
COX15	-7.3555		26.5173
SIRT6	-7.311		2.89995
RNF144A	-7.2901		5.24201
CTSL	-7.2648		6.88128
FOS	-7.2576		14.421
TMEM63B	-7.2223		1.69755
KMO	-7.2162		1.76113
PDE1B	-7.2028		1.9075
TRIM4	-7.1251		7.19043
SYTL5	-7.0768		1.92024
GPR89B	-7.0633		8.65569
BRIP1	-7.0306		4.99802
NARS2	-6.9659		3.76963
SIPA1L3	-6.9509		2.14147
XKR3	-6.9493		2.33512
OR4C12	-6.9145		7.97044
CAT	-6.9014		10.0019
TCN1	-6.8919		6.83802
GNG13	-6.8794		2.00785
CEP68	-6.8021		12.7765
MRPS30	-6.7589		1.68367
C2orf81	-6.7466		4.07669
PNMAL2	-6.7228		3.2623
MAVS	-6.6713		3.9529
IL17A	-6.664		5.01807
DLGAP2	-6.6602		6.5236
MRPS18A	-6.6447		2.4388
RB1CC1	-6.6318		3.49212
VWA9	-6.6313		3.43204
SLC43A1	-6.6149		4.78561
MAEL	-6.6085		2.9003
ZNF91	-6.5664		4.57189
HTR6	-6.5463		1.98533
OR5B21	-6.5107		1.37049
PEG3	-6.5079		15.153
TRPM8	-6.4696		7.42691
NTPCR	-6.4529		1.9288
SERPINI2	-6.4513		2.64826
UBE2L3	-6.4198		1.97099
TPST2	-6.4106		10.0574
SHC4	-6.4059		4.70157
TGFB2	-6.3839		8.77535
GSG2	-6.3668		1.87705
ICAM4	-6.3416		2.43895
ALS2	-6.3038		1.96167
CASC3	-6.2903		4.62369
POLG2	-6.2596		5.24656
GEMIN7	-6.2514		2.59795
ARSK	-6.2238		5.25394
HDGFL1	-6.1868		2.77813
SPTBN4	-6.1854		7.28293
TEFM	-6.1825		30.8456
TMEM161B	-6.182		8.02494
ARFGAP3	-6.1694		3.20112
CD2BP2	-6.1495		2.42394
LIMK1	-6.1422		7.67775
TFF3	-6.1303		4.75867
EGLN2	-6.1049		5.39726
ADAL	-6.0882		1.65366
SMAP2	-6.0694		1.5529
FAM84B	-6.0592		6.33842
CDK5R1	-6.0291		2.07552
OR4N2	-6.0227		4.72824
OMD	-6.0155		19.1649
LOC100506422	-6.0099		8.31406
VGLL4	-5.9931		8.06022
ZBTB26	-5.9825		30
MAMSTR	-5.98		5.70302
CTH	-5.9694		8.64692
NR2E1	-5.9468		1.90692
MB21D1	-5.928		8.74349
OTOGL	-5.919		1.4687
COX7C	-5.8929		6.05861
UBR2	-5.8347		2.79052
CYCS	-5.8329		9.05005
MAOB	-5.8212		6.83705
C17orf58	-5.8145		3.55999
CCS	-5.8021		5.49541
MPHOSPH8	-5.7983		1.51328
MED19	-5.7833		7.47082
RAF1	-5.7769		2.89131
MED4	-5.7719		28.6123
OTP	-5.7606		3.24449
ADD1	-5.7231		10.7069
ACKR4	-5.7161		4.29674
EHMT2	-5.7106		11.5065
VNN2	-5.7081		8.02494
ATP6V1C1	-5.7071		1.76043
FAM85B	-5.6958		9.55036
FOXP1	-5.6798		17.814
TMEM156	-5.6654		1.31655
GALNT12	-5.663		10.3191
CAP1	-5.6508		3.81637
C10orf137	-5.6481		6.94821
ERAS	-5.6458		7.73116
FAM133B	-5.6351		4.73608
SPRY2	-5.6332		19.5681
ADM5	-5.6247		11.5733
CYP20A1	-5.6066		26.5173
ADCY9	-5.6044		4.40839
MARCH11	-5.5884		18.5017
LRRC66	-5.5788		1.71529
FBXO39	-5.5745		30.8456
BIRC8	-5.5648		12.0141
DYRK4	-5.5555		7.02213
SEC63	-5.5477		1.94705
DNAJC22	-5.5392		4.24988
CAPN8	-5.5308		9.3081
NUBPL	-5.5257		4.28238
PLEKHA3	-5.5162		5.21321
S100A7A	-5.4996		23.2353
TMEM31	-5.498		4.03079
RGS3	-5.4968		5.6545
NKAIN3	-5.4832		3.58293
EFCAB1	-5.4832		3.90582
AP5B1	-5.4816		3.38994
DHRS4L1	-5.4733		6.23512
HNRNPM	-5.4668		2.35574
UNC5A	-5.4645		4.88548
OR2T1	-5.4585		4.14512
ZNFX1	-5.4565		6.64791
MRPL55	-5.4525		3.71436
PIK3R4	-5.4496		2.64865
ZNF485	-5.4401		6.02853
PRDM8	-5.425		2.43843
NPAS2	-5.4241		8.24013
IRGQ	-5.424		2.61063
NOTCH4	-5.4192		3.27909
NFX1	-5.3936		2.74367
MT2A	-5.3818		6.52364
COX6C	-5.3814		2.88546
SLC24A1	-5.381		8.68282
UBA1	-5.3661		1.94551
OOEP	-5.3628		3.08072
ECSCR	-5.3518		9.01301
MTERFD1	-5.3422		2.38521
KRTAP5-9	-5.3372		4.01565
FAM104B	-5.3332		4.47407
NREP	-5.3283		1.51115
TMIE	-5.312		3.00032
GPR128	-5.3101		3.34193
LYL1	-5.3069		1.83346
FSHR	-5.2522		25.5257
AMIGO3	-5.244		1.56948
BCHE	-5.2246		1.52221
GGCX	-5.2179		4.11676
ADORA3	-5.2173		2.54133
EFNA3	-5.1987		1.5687
TTC34	-5.1888		4.55851
CCNI2	-5.1678		2.20958
ADRA2A	-5.1654		8.63904
POLI	-5.162		4.74919
FLG	-5.1614		5.30584
TLE6	-5.1483		9.53389
OR2A25	-5.1392		25.4517
GABRB1	-5.1292		1.8335
CYP3A7-CYP3AP1	-5.118		4.57378
COL6A2	-5.1109		3.53093
ATP4A	-5.0945		2.09767
RWDD3	-5.0803		11.7421
CDH20	-5.0707		6.10342
DDX25	-5.0706		3.07834
S1PR4	-5.0551		10.5765
FAM53B	-5.0454		10.0574
MORN2	-5.0188		9.13424
CFL1	-5.0117		1.87193
LCN6	-5.0077		4.72601
EIF5	-5.0077		1.71906
NKIRAS2	-5.006		2.51312
RSPH4A	-5.0055		3.87366
DLST	-5.0006		4.22451
MOGAT3	-4.9961		6.31858
OR6C2	-4.9822		2.02616
PPM1A	-4.9807		1.62431
DHX9	-4.9701		3.52179
COX11	-4.9656		7.20991
HIST1H1A	-4.9501		1.46155
C6orf163	-4.9366		6.9038
PPP1R15B	-4.9262		2.73494
AP2M1	-4.9202		2.07552
LRRC32	-4.9169		5.5818
MTA3	-4.9075		2.33409
VPS18	-4.9041		3.49082
NYAP2	-4.9032		4.13203
APOH	-4.9007		2.82182
ARMC4	-4.8897		1.4291
GPR32	-4.8833		2.15569
XPO7	-4.8711		13.1625
C6orf10	-4.8707		2.11839
TNC	-4.863		5.00413
OR6V1	-4.8551		3.83485
NECAB3	-4.8446		11.3901
CRHR2	-4.8426		6.16743
ACTL7A	-4.8364		4.73608
ZNF80	-4.8261		4.02862
EARS2	-4.819		3.30736
MKKS	-4.8067		3.90463
CCDC121	-4.803		1.97958
LATS1	-4.8028		10.8023
KRTAP22-2	-4.796		2.62316
DNASE1L3	-4.7924		5.87871
MRPS26	-4.7914		1.70487
MRPL45	-4.7893		5.9356
GALNT7	-4.7893		1.93709
VPS41	-4.7787		3.40449
BCAR1	-4.7754		2.58284
SCGB2A1	-4.7718		8.24013
TAZ	-4.7699		5.39886
RNF150	-4.764		4.40839
KDM5D	-4.7632		2.70975
SLC38A11	-4.756		1.55739
ASUN	-4.7478		5.57307
MRPL15	-4.7449		1.89844
LRRC16A	-4.7403		6.29405
OR51E1	-4.7391		4.14794
CCR9	-4.7361		1.59655
REG3G	-4.7357		2.86107
BCL2A1	-4.7335		2.4471
LAMP2	-4.7327		3.64629
HIGD1C	-4.7253		5.49921
NGRN	-4.7241		3.21564
TMEM126B	-4.7241		2.66106
KLHL18	-4.709		7.96109
TMEM68	-4.6929		8.18607
AMHR2	-4.6661		5.93334
RPS6KA1	-4.6476		2.62633
RCC2	-4.6463		2.79884
VPS37A	-4.6354		6.12614
MRPS18C	-4.6319		1.70622
RIPK3	-4.6216		2.20338
STMN4	-4.6193		3.42999
COX5A	-4.6001		2.83449
PCNXL4	-4.578		2.96866
CCDC176	-4.5736		9.56464
OR8B2	-4.5729		7.68475
DENND5A	-4.5691		5.85855
CRLS1	-4.5661		2.10726
C16orf82	-4.5654		1.52914
PLEKHG4	-4.5626		10.6271
LANCL2	-4.5525		8.31663
PRSS22	-4.5414		4.14794
INTS10	-4.5325		4.75907
TRABD2A	-4.5064		5.38558
DCPS	-4.5063		2.82938
FAM26F	-4.5023		2.41407
CRLF3	-4.4993		2.48893
MRPL35	-4.4968		2.18924
CD36	-4.4935		5.02104
PADI4	-4.4822		8.00282
RAB11B	-4.476		6.0812
CCDC125	-4.4706		3.97662
HORMAD1	-4.4643		1.39293
PHC3	-4.4631		2.58436
C11orf49	-4.4627		5.7579
SPRY3	-4.4619		5.74485
ABCG5	-4.4553		1.86589
CHST2	-4.4472		2.32657
MRPS27	-4.4419		1.73856
NMNAT1	-4.4417		4.26576
ATP2A3	-4.4372		2.43823
MRPS11	-4.4339		2.19257
DLAT	-4.4327		2.88797
GRM5	-4.4245		2.10186
SMARCA2	-4.4137		1.50414
TARBP2	-4.4125		2.60641
RNASEL	-4.4113		3.09596
ZNF799	-4.4091		5.49541
EZR	-4.4053		13.316
GPSM2	-4.3984		17.173
SAMD11	-4.3943		7.54776
LOC100129361	-4.3906		7.51917
EQTN	-4.3734		1.61309
PYGM	-4.3645		5.51886
LCE3D	-4.3495		2.3001
RPS27L	-4.349		1.57864
ZNF233	-4.3465		2.14145
GABRG3	-4.3464		2.47806
CABLES2	-4.3458		7.06022
ABCA6	-4.3438		1.36086
PCDHA10	-4.331		3.55971
TIGIT	-4.3302		1.67078
CST9L	-4.3267		1.40872
MYNN	-4.3262		10.3107
KCNJ13	-4.3204		5.20456
CUL3	-4.3197		13.2852
ETV3L	-4.3167		4.93112
QRSL1	-4.3133		6.29372
ARHGEF35	-4.3118		1.88112
NPW	-4.3052		1.8498
NSUN6	-4.3038		4.12433
C7orf31	-4.3029		2.32373
IL2RG	-4.2993		3.57512
TMBIM1	-4.2983		1.34896
TNS3	-4.2964		1.78806
UGT2B15	-4.2953		3.22396
PILRB	-4.2941		3.02015
DDAH2	-4.2886		1.87083
EGF	-4.287		2.01419
C9orf135	-4.284		2.00937
MRPL11	-4.2806		2.54133
DNAJB7	-4.2754		3.66546
ZIC5	-4.2671		1.65083
HAO1	-4.2644		2.13269
C19orf81	-4.2626		6.18089
ATP2C1	-4.2601		3.26724
CYB5R2	-4.2584		3.21523
CER1	-4.251		4.11939
ABCA7	-4.2457		3.26365
FGD3	-4.2448		2.76149
SELRC1	-4.2447		2.30792
GRM8	-4.2428		2.8897
ICOS	-4.2366		14.4983
ELOVL3	-4.2341		4.53075
LRIT3	-4.2332		2.85493
TIGD6	-4.2275		2.87073
DKK4	-4.2203		5.42555
ASL	-4.219		7.56558
GTPBP1	-4.2124		5.56567
SAMSN1	-4.2107		1.55812
LURAP1L	-4.2102		5.31339
ZFPM2	-4.2081		2.37883
RMND5A	-4.2069		15.432
ADH5	-4.2006		2.97065
HECTD4	-4.1959		4.40839
OR6C70	-4.1938		5.02104
ARHGAP9	-4.1779		3.11495
GSDMB	-4.1773		2.04045
EN1	-4.1744		1.51159
PTRH1	-4.173		2.9459
AZI1	-4.1716		3.58349
CGB7	-4.1649		4.35236
EYA4	-4.1619		1.75141
CXCL5	-4.1589		3.87114
ARRDC5	-4.1576		2.1747
RSF1	-4.1572		2.197
SOHLH1	-4.1551		1.69706
TGFBR2	-4.154		2.55514
SNW1	-4.1445		14.0979
CYLC1	-4.1405		4.18732
LYPD2	-4.1401		2.24821
KCP	-4.1392		10.2816
CEACAM4	-4.1352		2.46851
TJAP1	-4.1315		7.17763
TMSB4X	-4.1227		1.34762
TMEM231	-4.1195		4.46571
PPAP2B	-4.1148		16.2234
GPR157	-4.1142		4.1401
NF2	-4.1056		16.995
PRSS16	-4.1017		1.53767
CPEB3	-4.1004		2.57824
BOK	-4.097		1.8835
ZNF44	-4.0905		4.50537
CRYGS	-4.0859		3.30832
LAMA3	-4.0806		3.26786
IL2	-4.0763		5.21147
OR13G1	-4.0738		1.37739
FOXRED1	-4.0731		4.15827
ARHGEF1	-4.0713		8.01363
CCDC33	-4.0704		1.61309
MYEF2	-4.0649		3.21321
TMTC3	-4.0602		1.75658
CRMP1	-4.06		15.0904
SH3BGRL	-4.0575		7.73116
C3orf27	-4.0572		1.57812
OTOP3	-4.056		1.48744
CFH	-4.0534		3.63968
CYLD	-4.0499		4.13398
PKNOX2	-4.0431		2.08611
CCDC175	-4.0383		1.90301
APOA1BP	-4.0354		1.70856
DUSP7	-4.0335		2.66859
ZNF676	-4.031		5.29131
TFR2	-4.0273		2.95842
TUB	-4.0207		8.75195
MYCN	-4.0126		5.22563
MSH2	-4.0108		1.59164
THADA	-4.0101		2.68164
C2orf48	-4.0054		2.20918
MTRF1	-4.0026		1.95461
SP8	-4.0025		4.97118
ELFN1	-4.0002		1.81555
ARSI	-3.9929		6.86116
VPS45	-3.9929		5.63175
ATM	-3.9907		1.85461
C10orf2	-3.9871		2.45916
PTGDR	-3.9853		5.02516
HSPB1	-3.9825		3.11093
CALCB	-3.9798		4.53006
CLPX	-3.9782		4.74579
ETV7	-3.9763		1.85665
GBP5	-3.9644		2.55539
RAPGEF2	-3.9587		2.39403
AASS	-3.953		8.94926
HMOX1	-3.9512		7.29633
TRPC7	-3.949		4.65825
NHSL1	-3.943		5.04669
HIST1H2BB	-3.943		5.92245
CLDN23	-3.9337		7.242
ATP5A1	-3.929		2.84956
C1orf234	-3.9284		5.36033
LYG2	-3.9265		2.61063
TCHP	-3.9215		2.11654
TOMM5	-3.9212		2.42232
PLA2G12A	-3.9151		1.92659
KIAA1107	-3.912		1.40868
ARPP21	-3.9119		3.99052
PRMT5	-3.9117		1.97762
PATE2	-3.9064		4.5824
NHLRC4	-3.8994		2.88692
NSD1	-3.8991		7.91774
UFC1	-3.8985		1.32633
GFPT2	-3.8978		5.92265
EIF4E3	-3.8977		7.67775
TADA1	-3.8966		6.3727
TRIM41	-3.8943		4.81821
IFNL4	-3.8925		4.45639
KCNU1	-3.8906		3.8031
ARMC6	-3.8887		4.56128
FIGLA	-3.8863		14.6896
ERP44	-3.8849		3.12343
MAP3K6	-3.8823		3.7992
GCM2	-3.8803		4.54924
CLCC1	-3.8795		1.30352
CHAD	-3.879		6.66435
DDI2	-3.8763		1.44116
ALG3	-3.8646		4.02862
GRXCR1	-3.8616		5.20456
IL1A	-3.8527		6.51097
RAD23B	-3.8461		1.58004
MRPS15	-3.8334		3.80057
HSD3B7	-3.8326		6.51068
CREB5	-3.8316		2.08683
ZFP37	-3.8212		1.85492
SALL1	-3.8178		1.33404
PGAM5	-3.8162		5.00534
TIGD5	-3.8139		1.45823
MED21	-3.811		1.72862
GPR162	-3.8091		5.21147
ZNF506	-3.809		3.57721
FZD3	-3.8083		2.46928
CLDN2	-3.8074		1.39331
LOXHD1	-3.8062		7.63826
IQSEC3	-3.8056		5.9356
NUCB2	-3.8043		6.52364
LCE2A	-3.8031		1.93709
LY6H	-3.8012		3.34108
SARS2	-3.7984		3.3418
PRRC2B	-3.7919		2.27393
RANBP6	-3.7895		1.81543
SCN4B	-3.785		2.56604
NBEA	-3.7832		3.74659
ACAT2	-3.7828		3.14293
VARS2	-3.7824		2.90572
CKM	-3.7822		3.21751
HAX1	-3.7817		2.24549
FAM71F1	-3.7791		2.23637
MRPL46	-3.7747		1.79753
VWF	-3.7685		10.9839
MARCH8	-3.7671		6.4376
IQCA1	-3.7653		1.40478
LILRB3	-3.7617		3.49123
CNDP2	-3.7605		4.4646
DCP2	-3.759		5.70621
FDCSP	-3.757		8.07719
C2CD5	-3.7554		1.46781
MRPS23	-3.7465		1.78098
FBXO41	-3.7438		4.05087
TRIB1	-3.7435		3.74659
C9orf116	-3.7433		1.42879
SLC25A37	-3.7382		1.77188
GRID2	-3.7342		1.45833
MAGEC3	-3.7333		3.41894
SQRDL	-3.7296		4.40839
IFIT1B	-3.7242		2.48568
CXCR2	-3.7227		8.43717
MSRB2	-3.7203		1.58832
ITSN1	-3.7183		2.86107
THEM5	-3.7182		1.85495
MICB	-3.7165		4.07589
TEKT4	-3.7054		9.05118
ABHD11	-3.7002		1.5689
RWDD1	-3.698		4.78561
HIST1H2BI	-3.6973		2.68164
RGR	-3.6953		1.86589
GRM6	-3.6834		3.99338
ING1	-3.6805		3.51048
GRM4	-3.6788		6.69675
NR3C1	-3.6785		2.57837
C1QTNF6	-3.6784		2.90586
PHF11	-3.6663		4.90389
MFI2	-3.6642		2.51338
PTPRF	-3.6599		1.64686
CANT1	-3.659		2.23654
UPP2	-3.657		1.7757
MAF	-3.6558		1.3397
TMEM140	-3.6488		2.32657
HNRNPA0	-3.648		1.61223
FCGR3A	-3.644		1.42355
ITIH6	-3.6422		2.56568
LYPD1	-3.6408		2.50535
OPTC	-3.638		6.29795
PHACTR3	-3.6357		6.649
WFIKKN2	-3.6251		2.81598
MBL2	-3.6181		5.38558
NCF4	-3.6171		2.3533
TIGD2	-3.6163		1.642
TOP3B	-3.6147		1.59753
CDH5	-3.6117		2.76511
HIST3H2A	-3.6087		1.33404
IL13	-3.6079		2.68855
STAP2	-3.5982		3.39943
GJE1	-3.5981		2.5661
FBXO27	-3.5963		3.32816
SHBG	-3.5874		3.55814
CAV1	-3.5841		5.06422
RGL1	-3.5826		2.06643
CLCNKB	-3.5814		2.97029
C14orf169	-3.5789		1.64288
KCP	-3.5765		1.73635
ADK	-3.5751		3.34108
TREM1	-3.575		1.40345
C2CD2	-3.5728		3.00195
TMEM65	-3.5711		1.35926
ZDHHC19	-3.5683		5.79829
SUMO1	-3.5679		2.84189
ZNF570	-3.5576		10.5495
MRPL38	-3.5542		3.47636
EPN2	-3.5537		1.38597
IRG1	-3.5522		2.00422
ZNF687	-3.5513		1.75687
RPE65	-3.5485		1.76043
ADAMTSL5	-3.547		4.1401
KLHDC4	-3.544		2.49328
LCAT	-3.54		10.4404
CDC42SE1	-3.5346		4.26576
ERG	-3.5337		6.02422
GAB3	-3.5329		2.68164
POTEI	-3.5314		1.33807
C6orf1	-3.5293		2.21554
TNN	-3.5276		1.85631
SLC6A15	-3.5251		1.63012
GSC	-3.5239		2.30102
ZNF624	-3.5201		2.27198
CYB5R1	-3.5178		4.20705
MRPS17	-3.5085		1.49219
GAA	-3.508		4.91573
MTMR4	-3.503		1.40001
DNAH7	-3.5002		3.31599
NT5DC4	-3.4984		2.17397
CNN1	-3.4976		1.50755
CD40	-3.4961		3.72108
ZBTB6	-3.4938		1.74481
TAC3	-3.4896		1.33475
FAM71B	-3.4883		1.54408
NOTCH4	-3.4768		3.58507
MFSD8	-3.476		4.72024
MYBPC1	-3.468		3.23632
BRDT	-3.4658		3.6022
ERV3-1	-3.4652		1.77098
OSR2	-3.4555		3.34108
ZNF430	-3.4483		2.71733
ENO3	-3.4475		2.14147
CDRT4	-3.4447		2.80767
SPAST	-3.4446		4.13574
FAM217A	-3.4404		2.54109
GLCCI1	-3.4385		1.58689
OR52K1	-3.4377		2.96605
ANKRD44	-3.4365		2.30486
COPG1	-3.4282		1.79647
DSE	-3.4262		7.43043
CXorf48	-3.4208		4.22078
LOC729574	-3.4184		4.33104
FAM203A	-3.4168		6.3784
UBE2J1	-3.4129		2.58725
PRAMEF22	-3.4108		2.12377
ARAP3	-3.4099		2.04405
CST6	-3.4074		2.07277
GNB4	-3.4064		1.9848
GPR1	-3.4057		2.05419
SPDYC	-3.4031		2.89838
FXYD2	-3.3985		1.68088
STAG1	-3.3981		2.97836
SNAPC4	-3.397		2.90746
RPL26L1	-3.3941		4.33926
LOC100505679	-3.3911		1.60195
SPAG4	-3.3892		7.54512
RAD51AP1	-3.3799		1.64314
CCDC134	-3.3796		6.58947
SCRT1	-3.3764		3.32338
GPX7	-3.376		1.85404
DPM3	-3.3742		1.36762
TPD52L3	-3.3669		4.21036
NRSN1	-3.3649		5.34152
LOC283710	-3.3644		1.65801
TAS2R39	-3.3605		2.38226
SAV1	-3.3546		3.57721
RBFA	-3.3543		3.37777
IL10RA	-3.3525		1.33404
CREB3L2	-3.3524		1.85665
LHCGR	-3.3475		6.59706
ACER1	-3.3413		1.93709
EXT1	-3.3398		2.64789
MTCH1	-3.3363		2.13474
ZNF264	-3.3242		2.82957
SMIM10	-3.3166		1.51237
PCDHB6	-3.3095		3.5815
ATF7IP	-3.3049		1.32404
MIOX	-3.2987		1.69776
CARM1	-3.2971		2.46138
BLVRB	-3.2939		2.84791
BLZF1	-3.2778		1.57315
SMTN	-3.2778		2.21508
ZSCAN25	-3.2768		3.94579
MAML3	-3.2751		1.31089
CHST5	-3.2716		2.93378
EID3	-3.2702		1.49853
TNFSF13B	-3.2692		2.07291
MEX3B	-3.2687		3.32118
TROAP	-3.266		3.01092
METTL13	-3.2635		2.98077
CYB5D1	-3.2562		1.48597
PLA2G4D	-3.2536		3.85622
METTL2A	-3.2516		1.31477
BAP1	-3.2428		3.25265
CD59	-3.2427		2.41788
SLC9C2	-3.241		1.39679
DNAJC5B	-3.2407		2.29403
BRE	-3.239		2.46982
KCTD10	-3.2368		2.99932
KCNK1	-3.227		2.47033
GPR179	-3.2264		3.20758
CYB5RL	-3.2199		1.9736
GARNL3	-3.2195		2.05104
HSF2	-3.215		1.67375
PAK6	-3.215		4.15825
TMEM242	-3.2127		2.68164
TSTD3	-3.2121		2.55191
PTGES3L-AARSD1	-3.2105		2.19632
TMEM167B	-3.2055		1.46576
COLEC11	-3.2033		2.58852
ANKRD23	-3.1958		1.79812
AHCY	-3.1948		1.83092
BAZ2B	-3.1886		3.71279
LRRC10	-3.188		2.70521
CMTM4	-3.1871		3.52699
SATL1	-3.1863		1.60545
DNAJB1	-3.1805		3.56239
CDPF1	-3.1797		4.89751
USP8	-3.1789		1.67375
NUDT13	-3.1736		2.18662
ALDH3A1	-3.167		2.43684
SEMA7A	-3.1636		7.40639
MYLPF	-3.1632		3.6022
SCAF8	-3.1595		6.30863
PYGL	-3.1576		1.73551
SLC31A1	-3.1527		1.97809
RGS13	-3.1509		1.57702
ACE	-3.1497		4.86358
SEC22C	-3.1469		3.42649
KBTBD4	-3.1468		1.36277
SHROOM4	-3.1355		2.82893
TFRC	-3.1313		2.9998
C1orf204	-3.1212		3.8767
OR13C2	-3.1156		1.45803
CD82	-3.1124		1.9865
CLEC4D	-3.1122		1.4809
NTRK2	-3.1108		7.4508
FAM47E-STBD1	-3.1106		3.4493
ENO1	-3.1057		2.54188
TAF4B	-3.1006		2.36135
FBXO32	-3.0999		5.76483
ERGIC2	-3.0978		1.6082
LTB	-3.0959		2.35466
HOXC12	-3.0956		1.93393
RFPL4AL1	-3.0937		4.69599
HEXA	-3.0922		5.01807
DNASE1L1	-3.0916		6.93994
PRR14L	-3.0913		1.90917
ROM1	-3.0905		6.99536
XAF1	-3.0884		2.03165
E2F3	-3.0877		2.39427
PLCB1	-3.0872		1.55432
TMBIM4	-3.0872		8.00687
HIST1H2BH	-3.0862		4.45817
VILL	-3.086		2.80572
OAF	-3.0844		4.55691
CCR6	-3.0841		5.36033
PKD1L3	-3.0831		2.54585
SFTPA2	-3.0803		1.54259
PPP1R14D	-3.0788		4.79394
IGSF8	-3.0779		2.62879
CBX2	-3.0736		2.23637
PPP3CB	-3.0711		3.53089
ATP5O	-3.0693		1.86069
PNMA3	-3.067		1.64484
OR13H1	-3.0664		2.56361
RAG1	-3.0636		2.02385
RAPSN	-3.061		1.4907
CCDC115	-3.0602		1.36449
ZNF581	-3.0601		2.32639
BLOC1S3	-3.0594		3.46189
STAC2	-3.0575		3.59589
NES	-3.0561		2.222
DENND4B	-3.0555		4.12035
PTER	-3.0526		2.98209
PDZD8	-3.0456		2.5927
NR4A2	-3.0428		7.9822
KIAA0754	-3.0394		4.47115
OR52N4	-3.033		1.37059
TBL2	-3.0307		1.90429
FCN1	-3.0268		7.11427
KIF2B	-3.0225		2.1157
SLC47A2	-3.0179		7.74734
KRTAP6-2	-3.0128		1.94748
SLC48A1	-3.0107		2.33205
KIAA0391	-3.0101		1.32473
RAB26	-3.0069		7.81876
TTC25	-3.0034		2.98158
LTBP4	-3.002		2.83997
TTC18	-3.0003		2.43071
HIPK3	-2.9975		2.43223
SULF1	-2.9931		1.9926
WFDC12	-2.9906		1.6189
TUBA3E	-2.9858		1.50221
MAGI2	-2.9832		2.56891
NLRP7	-2.9805		1.68551
ATP6V1H	-2.9801		1.67065
NAGA	-2.9778		2.94218
FKBP6	-2.9754		1.77068
RB1CC1	-2.9675		5.02104
ZNF417	-2.9658		2.56491
C10orf99	-2.9653		2.32303
ATG9B	-2.9639		1.40811
CROCC	-2.9609		3.06064
FAM65B	-2.9599		1.34838
KRTAP21-1	-2.9576		1.46547
CRIP2	-2.9537		1.49841
KRTAP13-1	-2.9529		1.75331
DTD1	-2.9526		6.29254
CRIP1	-2.9489		2.39269
AP5S1	-2.9485		4.45263
ZNF730	-2.9464		1.40236
VILL	-2.9449		1.53258
ASB7	-2.9434		1.89111
SEMA5A	-2.9387		1.56243
WDR59	-2.9355		1.98002
WFDC6	-2.9338		2.55464
TRPM2	-2.9328		1.65286
FMN1	-2.9296		3.29467
XCL2	-2.9277		3.39935
GPR22	-2.927		3.39789
BTNL9	-2.9255		4.79378
COL9A2	-2.9205		3.40604
ASPRV1	-2.9083		1.32016
STON2	-2.9023		1.5351
MRAP	-2.9008		1.75339
SMIM4	-2.8998		2.55191
C1QTNF8	-2.8995		1.94768
BBS1	-2.8986		4.07669
USP34	-2.898		1.61502
CELF3	-2.8979		3.36592
KISS1R	-2.8932		2.5992
CSNK1G3	-2.892		2.19363
MAP10	-2.891		3.28258
LZTS1	-2.8885		2.54425
HOXA7	-2.8859		3.49661
OR7D2	-2.8855		2.18326
KRT19	-2.8813		2.77553
RHOBTB1	-2.879		1.82562
HSD17B7	-2.8744		2.78741
PYCR2	-2.8738		1.81842
GBP3	-2.8698		1.91748
RMND1	-2.8677		2.62571
CDK20	-2.8674		4.4507
GPAM	-2.8663		2.12213
LGALS9C	-2.8604		3.34193
ANKRD50	-2.8594		3.11109
TENM4	-2.8576		1.46129
TEX37	-2.8556		2.30494
OR52K2	-2.8541		3.21523
TRA2A	-2.8529		3.68853
PPM1B	-2.847		2.06784
SULT1A3	-2.8464		2.63429
FBXO6	-2.846		2.30486
SMAD4	-2.838		2.02146
CNKSR2	-2.8358		2.18664
ATP6V1E1	-2.8357		1.34257
TAGLN3	-2.8356		1.57447
PRR12	-2.8332		1.46478
ZNF283	-2.8299		1.43773
HIST1H4J	-2.8278		1.74057
CNTRL	-2.8273		3.56239
PHGDH	-2.8265		4.1269
MSTO1	-2.8265		1.99477
CDC42EP5	-2.8247		2.07291
CST3	-2.8214		1.47322
MITF	-2.8189		1.37888
C6orf136	-2.8184		1.93396
TLL2	-2.8183		1.59221
S100PBP	-2.8182		1.61132
SRCIN1	-2.8157		1.66808
OR1J2	-2.8154		3.5558
ANKAR	-2.8074		1.58831
BLOC1S1	-2.8064		4.22379
SSMEM1	-2.8009		1.77098
CEP104	-2.7999		1.77098
MZF1	-2.7996		1.69308
ARNTL2	-2.7944		5.04973
SLC22A16	-2.7942		2.83378
SLC2A12	-2.787		2.82182
KIAA1586	-2.7825		1.82358
CPNE5	-2.7813		1.69914
OR51G1	-2.7766		1.45841
POPDC3	-2.776		4.07604
PLVAP	-2.7745		1.92554
IL1R1	-2.7729		4.71098
DLEC1	-2.7724		1.54752
UGGT2	-2.7724		1.86357
FEZF1	-2.7702		1.73395
FAM221B	-2.7626		1.78099
ZSCAN5D	-2.755		2.32593
FGF5	-2.7549		1.53445
PRDM4	-2.7537		2.47211
TOPORS	-2.7527		4.49081
MFNG	-2.7514		2.85437
ODAM	-2.7508		1.80224
MAN1A1	-2.7491		2.09707
TGFB1	-2.7481		2.54109
SYNPO2L	-2.7479		1.91003
ST6GAL1	-2.7464		3.30018
JAM2	-2.7457		1.9312
ZNF792	-2.7435		2.13809
TSPAN4	-2.7431		2.58957
OR2J2	-2.7425		1.34935
PLEKHD1	-2.7421		1.97403
KRT4	-2.7406		1.79687
SLC12A2	-2.7365		2.20169
CHAT	-2.7333		2.1569
HEXDC	-2.7285		2.40325
PURA	-2.7278		2.50497
CCDC171	-2.7184		3.03733
CCL2	-2.7149		3.55973
KCNJ16	-2.7141		1.32331
OR14C36	-2.7118		1.49947
CACNG4	-2.7115		2.54133
SERPINF1	-2.7078		4.68706
THSD7B	-2.7064		1.80438
RHOC	-2.7062		3.4394
NR2C2	-2.693		5.88692
ARSB	-2.6896		2.21161
CCDC110	-2.688		1.97762
MND1	-2.6829		2.00337
ZC3HC1	-2.6802		2.58647
TAS2R42	-2.6795		1.66414
GADD45A	-2.6787		4.13169
RALGAPA1	-2.6721		1.44612
MUSK	-2.6597		1.68983
SBNO1	-2.6551		1.4662
TBC1D29	-2.6533		1.39535
SENP3	-2.6495		2.71647
ZC2HC1A	-2.6463		1.67588
VWC2L	-2.6451		1.63917
YWHAZ	-2.6437		2.15778
IL1RAP	-2.6435		1.75658
GALNTL5	-2.6411		3.66546
TMEM182	-2.6408		1.60565
CGNL1	-2.6387		2.00742
ARHGDIB	-2.6343		4.38734
SLC1A5	-2.6307		2.15686
UCP1	-2.6285		1.58751
PRPF40B	-2.6258		1.37747
FRK	-2.6232		2.10436
EFHC2	-2.6205		3.03387
MGME1	-2.6187		1.48733
SCTR	-2.6184		1.69564
KBTBD8	-2.6179		1.5498
KRT6A	-2.6166		1.45297
MADD	-2.6126		1.41384
RASSF6	-2.6121		2.14674
MOBP	-2.6084		1.9192
FLRT3	-2.6076		4.14291
SIDT1	-2.6074		4.5162
GLRX2	-2.6053		1.34206
SLC30A5	-2.6045		2.40727
NFE2L1	-2.6023		1.8848
LIX1L	-2.5998		2.60641
SRD5A1	-2.5997		2.52833
ZBTB7C	-2.599		1.67813
ZHX1-C8ORF76	-2.5982		1.71128
SNAI2	-2.5954		1.49542
TIMP3	-2.5931		3.03733
PDZD4	-2.5919		1.64871
IDI1	-2.5914		1.53153
CSN2	-2.5891		2.5943
ZNF608	-2.5888		2.49068
PRAP1	-2.5826		1.35542
ASXL2	-2.5793		1.36664
PDCL2	-2.5785		1.53151
EBF3	-2.5733		2.68037
TMEM117	-2.5677		1.61385
PITPNA	-2.5605		1.63688
JMY	-2.5601		2.01793
DHODH	-2.557		2.07857
MTSS1	-2.5527		2.43223
CCDC179	-2.5518		2.58052
MIA3	-2.5508		1.30676
DCUN1D1	-2.5483		2.01434
ARNT2	-2.5443		4.2778
COX10	-2.5376		2.53999
CEBPE	-2.5372		1.6795
UCKL1	-2.5337		1.65021
FRMD1	-2.5314		1.31666
PLS1	-2.5312		2.6842
LOC729159	-2.5304		1.59634
IKZF2	-2.5301		1.5571
LDLRAD1	-2.5298		1.66204
C2CD2L	-2.5283		1.79058
HLA-DRB1	-2.523		1.71708
ODF2	-2.5225		1.87193
KRT8	-2.5193		1.83613
TSHB	-2.519		1.88112
DYTN	-2.5146		2.38226
TSPAN33	-2.5142		2.18314
CHI3L1	-2.5124		2.51098
STX3	-2.5095		2.03633
INPP5B	-2.5085		1.65353
SYDE1	-2.5075		1.75183
TMEM81	-2.5044		1.42992
CYP3A4	-2.5015		2.20958
MAPRE2	-2.499		1.38412
ZNF33B	-2.4986		1.36086
METTL1	-2.4977		1.90233
FUT4	-2.4974		3.64205
ZNF501	-2.4955		1.57424
TFPI2	-2.4947		2.23637
MSRB1	-2.4946		1.81231
KRT36	-2.494		1.3716
SORCS3	-2.4939		1.66445
TSN	-2.4868		1.37463
GJB5	-2.4837		2.35617
OR5W2	-2.4791		1.83037
LAP3	-2.4785		1.92977
ATP11B	-2.4784		2.11648
RNF146	-2.4772		3.09675
EID2	-2.4758		2.79922
ZNF543	-2.4634		1.58304
HPSE2	-2.461		1.56159
TMEM106C	-2.4574		1.44623
HCCS	-2.4566		2.23548
LIPE	-2.456		2.25151
GSR	-2.4547		3.81637
ICAM2	-2.4536		1.4687
EPG5	-2.4485		2.08706
RLN2	-2.4458		1.60618
DBNDD2	-2.4454		1.3709
GALK1	-2.4433		1.85913
OR14J1	-2.4407		2.51484
CADM3	-2.4406		1.46916
MFSD10	-2.4308		4.30031
TAS1R2	-2.4292		2.41091
EHD4	-2.4277		1.86093
HAL	-2.4277		1.43699
LIG4	-2.4273		1.86984
LIME1	-2.4263		3.39285
ADPRM	-2.4263		3.51924
DCDC1	-2.4251		2.54888
SULF1	-2.4223		1.33536
SPPL2A	-2.4211		2.19913
MOS	-2.4199		1.8196
KLK6	-2.4195		2.1303
ZNF720	-2.4188		1.4826
PDCD10	-2.4183		5.10467
GIMAP2	-2.417		4.8535
FOXC1	-2.4152		2.2485
CCDC28A	-2.4125		3.24005
TMEM198	-2.4115		3.34834
SKOR1	-2.4115		1.95529
SLC19A2	-2.4085		2.00742
C16orf93	-2.4043		2.57293
MUC4	-2.4012		1.32559
OR5M3	-2.4002		1.71237
CXCL2	-2.3991		2.29923
LCTL	-2.3934		1.38784
C1orf137	-2.3901		1.69168
MS4A10	-2.3848		3.47111
MFAP5	-2.383		2.17402
RXFP3	-2.3828		1.74399
EFCAB5	-2.3816		2.0302
SSBP1	-2.3808		1.51159
CPNE4	-2.3795		1.7932
NCOA3	-2.3758		3.14846
KLC4	-2.3756		3.37016
LYN	-2.3748		2.4062
ACOX2	-2.3743		2.14517
GALNT11	-2.3708		1.92931
EIF2AK2	-2.3701		2.43489
ATP1A2	-2.3694		1.49665
SRGAP3	-2.367		2.58562
ZNF229	-2.3663		1.71257
HLF	-2.3652		1.43763
ACTA2	-2.3631		2.51107
ZNF232	-2.3623		1.88361
CDHR4	-2.361		1.57742
HOXB6	-2.3543		1.5571
OR51L1	-2.3527		1.4448
HAGH	-2.3504		2.18948
SOX6	-2.3459		1.39622
OR5J2	-2.3452		3.40942
FAM171A2	-2.345		1.33795
LCE4A	-2.3406		3.02873
SLC6A1	-2.3393		3.98676
KIRREL	-2.3379		3.68673
KBTBD2	-2.3364		1.61717
PLXNA3	-2.3364		3.71204
KCNV1	-2.3356		1.44564
NOD2	-2.3337		4.22451
RRAD	-2.3337		1.82296
C3orf56	-2.3333		1.72816
EGFR	-2.333		3.11382
HOXB8	-2.3329		1.36922
TNNT3	-2.3323		1.42971
CCNB1IP1	-2.3317		3.04347
KCTD9	-2.3256		5.04631
C20orf197	-2.3255		2.65401
ZCCHC14	-2.3254		2.33922
SCOC	-2.325		1.63286
AGTPBP1	-2.3248		2.7536
VPREB1	-2.3218		1.42992
TASP1	-2.3214		3.51924
AHNAK	-2.3213		3.80057
IFNL3	-2.3196		2.07164
TCEAL4	-2.3153		1.80872
VN1R1	-2.3111		1.77333
KCNJ1	-2.3109		1.67588
MIOS	-2.3088		1.57991
CCL18	-2.3046		1.54531
RAPGEFL1	-2.3021		3.87806
IRAK2	-2.3017		2.56229
TMEM80	-2.2969		2.16393
TMEM154	-2.2951		1.30448
EEF2K	-2.2928		1.33498
B3GNT7	-2.2892		2.03134
TMUB2	-2.2884		2.48692
C16orf46	-2.2871		1.51154
LYVE1	-2.2778		1.95902
SNX8	-2.2683		2.12521
DAZAP1	-2.2683		1.87753
TCF7L1	-2.2675		1.35598
MEIS3	-2.2666		4.73608
TNFRSF8	-2.2658		2.30486
PLCH2	-2.2644		2.99506
HMOX2	-2.2636		3.20401
CAND1	-2.2625		1.838
DOCK11	-2.2588		2.82451
ATP6V0B	-2.2586		1.80435
CHIA	-2.2557		2.42496
CNST	-2.2545		2.41729
COA5	-2.2542		1.4809
SNAI3	-2.2522		3.045
GRIA1	-2.2519		1.55984
EHD2	-2.2503		3.25265
C18orf25	-2.25		1.41451
SPPL3	-2.25		1.59201
BBC3	-2.2499		2.55191
HLCS	-2.2496		2.02802
ZHX3	-2.2496		3.6022
UNC119	-2.2476		1.63568
TAS1R3	-2.2474		1.62094
ZKSCAN2	-2.2459		2.57679
BHLHE22	-2.2453		2.27509
GADD45GIP1	-2.2449		1.33969
TBX18	-2.2444		1.89302
NKG7	-2.2424		1.87083
CD19	-2.2412		2.48985
LOC100652758	-2.2401		2.37709
ACSM3	-2.2385		1.40547
PPP2R5A	-2.2381		1.52744
SNX5	-2.2306		2.64315
FAM228A	-2.2292		1.44443
CHD7	-2.2275		3.73295
SLC24A1	-2.2255		3.71279
CNOT8	-2.2207		1.82462
GALNT8	-2.2183		1.36268
PHF7	-2.2181		3.21918
MIER1	-2.2178		1.75431
TACSTD2	-2.2173		1.66551
GCSAML	-2.2151		1.97094
KIAA0930	-2.2136		1.70707
TBPL2	-2.2121		1.83984
ARID3B	-2.2111		2.77732
TSHR	-2.2105		1.60301
CT47A7	-2.207		2.06265
MOV10L1	-2.207		1.34206
HLF	-2.2065		1.71534
LINGO1	-2.2057		1.86984
DSC2	-2.1964		1.45216
HLA-DQA1	-2.1927		1.41384
IL22RA1	-2.1907		1.36449
TTC19	-2.1905		1.34212
C22orf24	-2.1896		1.77333
FSTL4	-2.1895		1.50883
EFHC1	-2.1893		1.99751
PTCHD3	-2.1876		1.30039
KEAP1	-2.1854		2.54425
ELAC1	-2.1847		3.45285
LGALS3BP	-2.1841		2.18924
TREM2	-2.179		1.30039
YWHAE	-2.1788		2.64315
RFX5	-2.1773		2.3387
VNN1	-2.1751		1.60025
NPHP1	-2.1728		1.39926
GORASP2	-2.1715		1.83728
HIST1H1C	-2.1692		1.39271
DFNA5	-2.1671		1.64815
MDGA1	-2.164		1.60049
SUGP2	-2.1617		1.36432
SLC6A18	-2.156		1.67065
OR1A1	-2.1554		1.40114
PRR23C	-2.1527		3.68289
C17orf72	-2.1524		1.49097
ARID1A	-2.148		2.48886
ZNF678	-2.1477		2.05093
NDUFV3	-2.1469		1.53734
CEACAM1	-2.1447		1.49913
MOSPD3	-2.1435		1.90692
CCDC81	-2.1402		1.72494
BTBD3	-2.136		1.50883
KCNQ5	-2.1268		3.32992
SEC61A2	-2.1262		1.87911
TSPYL4	-2.126		1.40547
METTL2B	-2.1255		1.3735
UNC119B	-2.1236		1.92613
TNFRSF18	-2.1232		2.03401
PIGR	-2.1166		1.39636
PLA2G3	-2.1164		2.52168
CNNM3	-2.1097		3.05357
LCN8	-2.1093		1.9192
SDC1	-2.1091		1.42971
OR10G9	-2.1065		1.38544
EVL	-2.1064		1.58895
LOC643669	-2.1051		1.66577
ZSCAN5A	-2.1019		1.45574
FBXW12	-2.1016		3.57211
UCP2	-2.1012		2.84004
GTPBP10	-2.101		1.72311
C15orf40	-2.0988		2.39055
HMX2	-2.0884		1.56025
MRPL53	-2.0801		1.81726
AKR1C2	-2.0795		1.45574
FAM124B	-2.0778		1.9192
CDC34	-2.0762		1.59755
TMEFF2	-2.0758		2.08611
PPP6R3	-2.0729		2.73448
FAHD2B	-2.0728		1.30352
LOC389895	-2.0715		2.04843
GPD1L	-2.0691		1.87093
CDH16	-2.0672		1.89539
OR4C45	-2.0669		1.39482
IL17C	-2.0597		2.27893
MAT1A	-2.0583		1.34438
GMPR2	-2.0573		1.44564
LMNB2	-2.0557		2.61321
KIF3C	-2.0555		1.37059
CDX4	-2.0511		1.57909
RHBDF1	-2.0492		1.98533
TMEM252	-2.0457		1.54273
CD5	-2.0434		1.42371
MSANTD1	-2.0359		2.21014
EHBP1	-2.0335		1.96831
SPATC1L	-2.0313		2.33628
FRMPD3	-2.0289		1.51452
HCFC2	-2.0265		2.06643
CUL5	-2.0256		3.34037
OVCH2	-2.0247		1.32882
KRTAP15-1	-2.0242		1.31477
AMOTL2	-2.0239		3.60345
FCER2	-2.0228		1.35071
GRB10	-2.0221		2.83032
NOBOX	-2.0221		1.91366
NAP1L4	-2.0217		2.01254
CIRBP	-2.0213		1.4012
SH3TC1	-2.0176		1.56243
GRIA3	-2.017		2.82441
ABHD8	-2.0067		1.4213
CHRM5	-2.0006		1.68327
ZNF865	-1.9988		1.3048
FGF12	-1.9974		1.78083
MET	-1.9907		1.62823
PXN	-1.9866		1.74049
WSCD2	-1.9595		1.43347
TMEM189	-1.9518		2.25982
SLC39A12	-1.9489		2.0643
GP5	-1.9486		1.35463
ZMYM3	-1.9478		2.10602
DGKZ	-1.9473		1.86589
CHRNA6	-1.9442		1.74511
IKZF5	-1.9431		1.59058
MYO9A	-1.9373		2.0302
BFSP2	-1.936		1.62158
WNT5B	-1.9336		1.33806
C1QL4	-1.9221		2.16962
PHF2	-1.9157		2.56361
SERP1	-1.915		1.79546
GZMA	-1.9096		1.73094
MTRNR2L7	-1.9033		1.57757
C11orf21	-1.9028		2.83999
TDRD12	-1.8997		1.9192
MIP	-1.8868		1.52604
CT62	-1.8836		1.37527
ZNF10	-1.8821		1.90276
SLC12A9	-1.8791		1.66808
TBX5	-1.8782		2.39427
CDH26	-1.872		1.7507
ARHGAP12	-1.8708		1.44443
NCOA1	-1.8687		1.38231
DCBLD2	-1.8632		2.02872
STX12	-1.8626		1.46782
RHOF	-1.8598		2.33526
C12orf71	-1.8588		1.87193
ZNF224	-1.8582		1.52764
LYRM1	-1.8495		2.26767
POU3F1	-1.8489		1.82419
CASP8	-1.8437		1.89514
TPD52	-1.8388		1.60049
BASP1	-1.8384		2.21845
PSMD5	-1.8376		1.33589
MAP3K7CL	-1.8294		1.53727
PLOD2	-1.8282		2.05668
HAPLN3	-1.8256		1.97275
OR2L3	-1.8254		1.40695
KHSRP	-1.8193		2.48281
CPXCR1	-1.8184		1.78146
YWHAH	-1.8143		2.57917
PFKFB4	-1.8142		1.4844
DCUN1D3	-1.8092		2.77777
GALNT2	-1.8063		1.39124
FRS3	-1.8059		1.31477
ITGA6	-1.7986		2.18629
KIF1A	-1.7986		2.302
CHKA	-1.7954		2.70612
CPNE9	-1.7892		2.00156
METTL9	-1.7852		1.60055
NOG	-1.7752		1.57855
HOXA5	-1.7704		1.59371
SRI	-1.7553		2.75346
ARHGAP5	-1.7385		1.36557
YWHAQ	-1.7384		2.52479
ARF3	-1.7366		1.7361
C5orf20	-1.7315		1.38653
GPM6B	-1.7289		2.0855
SGCA	-1.7235		2.00122
CCDC22	-1.7152		1.97471
SORCS1	-1.7143		2.01494
SAMD3	-1.7077		1.46878
ACPT	-1.7057		1.31655
DACT2	-1.7054		1.60054
SCN4A	-1.7031		1.47368
PACSIN1	-1.6983		1.62252
FOXD3	-1.6961		1.57717
C16orf54	-1.6906		1.43704
BTD	-1.6881		1.77308
ST8SIA6	-1.6856		1.39593
AKAP10	-1.6832		1.95776
ZG16B	-1.676		1.40994
BCOR	-1.6687		1.50008
ACAT1	-1.6621		1.90826
PNKD	-1.6616		1.76295
ATP8B3	-1.652		1.83767
STK40	-1.6504		2.07291
FNDC7	-1.6456		1.56437
MAST1	-1.6439		1.76588
FBXO48	-1.6436		1.60929
PEX11G	-1.6259		1.32086
EYA3	-1.6185		1.44656
TMPRSS9	-1.6183		1.51364
RGPD6	-1.6006		2.40726
ELAVL3	-1.5878		1.33404
UCK1	-1.5738		1.45841
C9orf131	-1.5537		1.42394
SH2B2	-1.5533		1.53445
JSRP1	-1.5347		1.50302
WTH3DI	-1.534		1.37661
GRAMD1B	-1.5163		1.897
ANGPT4	-1.5058		1.81418
C19orf70	-1.4899		1.41384
NGEF	-1.4799		1.39769
SEZ6L	-1.4793		1.60929
HMBS	-1.467		1.43814
ISG20	-1.463		1.30356
SETX	-1.4563		1.35463
FAM3B	-1.4503		1.60055
TARSL2	-1.4312		1.37527
TMEM151B	-1.4128		1.36432
CXCL3	-1.4112		1.58751
SARM1	-1.3823		1.40695
SLC23A1	-1.371		1.32808
YIPF1	-1.3707		1.31549
ARHGAP30	-1.3706		1.30818
RNF7	-1.3539		1.56415
DENND2D	-1.3225		1.37043
MRAS	-1.3089		1.31463
SLC25A51	-1.2827		1.39124
MMP3	1.34691			1.34762
DBNDD1	1.35272			1.32475
CBFB	1.35922			1.32473
GPI	1.37261			1.42053
MTRNR2L2	1.39081			1.34114
FN3K	1.39468			1.63983
RNF115	1.39488			1.45385
SQLE	1.39796			1.34551
ZNF319	1.40933			1.34096
ZNF281	1.41215			1.32777
DDX19B	1.41945			1.34772
FMR1	1.42411			1.77068
IGDCC4	1.43137			1.54176
C11orf96	1.43223			1.46155
AHNAK2	1.43459			1.3188
MLLT4	1.44062			1.41881
TMEM245	1.44092			1.32473
IPP	1.44531			1.4567
FAM173A	1.44847			1.48054
FBXL5	1.45398			1.35379
ZNF555	1.46424			1.30039
OR2W3	1.4645			1.30339
DCLK2	1.46602			1.68363
SLC1A5	1.46953			1.65482
ALDH1A2	1.47857			1.5127
PARD6A	1.48385			1.33461
ZNF549	1.48547			1.49607
DNM1	1.49003			1.51342
NPM2	1.49586			1.71709
TSPAN18	1.49595			1.70979
DACT1	1.50108			1.73395
ZNF468	1.503			1.34636
SMAD2	1.50316			1.78099
NKX6-2	1.51489			1.37591
C1orf168	1.53672			1.34096
EPN3	1.53766			1.31652
NDUFV1	1.54265			1.34308
USP6NL	1.54478			1.3622
SHC2	1.54642			1.71024
SCLT1	1.54677			1.42053
TMEM232	1.54796			1.45987
DCT	1.54893			1.38141
DNALI1	1.55146			1.31737
PCDH18	1.55826			1.31252
OR4C46	1.5599			1.45906
RNF212	1.56129			1.5484
TAOK2	1.5704			1.83767
C15orf27	1.57515			1.64288
NOL4	1.57928			1.53153
ZNF302	1.5839			2.01724
KLHL34	1.58583			1.32753
FOXO1	1.58817			1.30039
KCNK18	1.58827			1.3162
RNF125	1.58995			1.3739
CCDC151	1.59042			1.31034
MAPK9	1.5906			1.67813
CEP250	1.59153			1.57356
SNX30	1.60112			1.41777
HPS1	1.60329			1.48896
FZD5	1.60571			1.31111
DNAL4	1.60739			1.51045
C5AR1	1.60756			2.04763
SRPK3	1.61236			1.86522
RIMBP2	1.61239			1.35395
APOL5	1.618			1.34955
WDR45B	1.6239			1.51669
MARK4	1.62604			1.4078
CAMSAP2	1.62732			1.31819
ARHGAP44	1.62785			1.30209
HERC6	1.62822			1.897
TUBB4B	1.62901			1.59592
RASGEF1A	1.62928			1.79803
ZNF615	1.63165			1.69168
DALRD3	1.63319			1.46155
GPR161	1.63483			1.85502
MBTPS1	1.63593			1.73225
ABRA	1.63945			1.41384
SAPCD2	1.64346			1.80712
YTHDC2	1.64464			1.58473
IL1RN	1.65003			1.55875
ALDOB	1.65217			1.82788
CCDC40	1.65335			1.42584
MDH1	1.65487			1.43763
KRT37	1.65627			1.518
LRG1	1.65762			1.92527
GEM	1.66001			1.34438
SCUBE1	1.66118			2.16225
SLC5A7	1.66284			1.85504
DUSP13	1.67265			1.30448
FAM163B	1.67296			1.36055
TCEAL7	1.67842			1.51642
SLC39A4	1.67975			1.87485
RASGRP4	1.68004			1.45302
PLEKHN1	1.68049			1.89258
SLC7A10	1.68802			1.80644
SHROOM1	1.69073			1.36268
AGFG1	1.69223			1.40753
DPYSL3	1.69692			1.52399
KPNA1	1.69707			1.40478
LIN28A	1.69855			1.66329
WRNIP1	1.69979			1.46916
PRTFDC1	1.70161			2.20488
EVA1B	1.70274			1.31937
KIAA0922	1.70665			2.08242
ZC3HAV1	1.70943			1.37114
CDC37L1	1.7103			1.94182
GRASP	1.71234			1.65179
CDK14	1.71529			1.32882
ANKRD63	1.71841			1.91887
ZNF14	1.71854			1.63688
NQO1	1.72279			1.37042
ZHX1	1.72564			1.51179
TMX1	1.72998			1.37166
C14orf39	1.73022			1.30352
MAPK8IP1	1.73071			1.338
IQSEC1	1.73676			1.81328
KITLG	1.73781			2.19948
C6orf106	1.73803			1.41881
IQUB	1.73861			1.39769
TNK1	1.74147			1.81328
FSBP	1.74262			1.63286
FAM175B	1.74876			1.44665
RIN2	1.74929			1.76208
EDIL3	1.75439			2.11216
USP28	1.75441			2.15694
POU1F1	1.75568			2.25796
TMEM105	1.76035			1.36086
CYB561A3	1.76045			1.65179
LMO1	1.76408			1.43648
HMGCS2	1.76746			1.49374
KRT33B	1.76909			1.30676
CASC10	1.77213			1.45231
DLG2	1.77215			1.8196
NUDT7	1.77258			1.76107
TRANK1	1.77515			2.197
ERN1	1.7755			1.825
FAH	1.77758			1.56215
KERA	1.77945			1.31078
TRIM69	1.78001			1.3658
DNAH5	1.78136			1.93485
PF4	1.78219			1.98589
C1orf173	1.78474			2.20958
HEMK1	1.78583			1.53027
PCBP3	1.7863			1.54019
CEACAM1	1.7877			1.54427
MSH6	1.7888			1.53729
CCL25	1.78932			1.39446
KIAA0430	1.78995			1.36058
HCN2	1.79014			1.99322
CBY1	1.79302			1.39622
TMEM182	1.79571			1.56058
LCN2	1.79572			1.64815
KIAA0226L	1.79616			2.19926
RHCE	1.79936			1.60929
C1QBP	1.79953			1.50231
NFATC3	1.80065			1.69297
NOV	1.80124			1.41631
TMEM247	1.80314			1.73551
LRP5L	1.80479			2.06643
GLT1D1	1.80768			1.78099
UBE3C	1.8095			1.52744
BBS9	1.81069			1.33463
ZNF436	1.81082			1.58993
SRSF4	1.81084			2.04219
TRIM31	1.81123			1.36432
ACTRT3	1.8118			1.63756
RNF170	1.8121			1.61385
IZUMO4	1.81511			1.63557
HCN4	1.81576			1.34179
CSNK1D	1.81613			1.52764
OR2F1	1.81884			1.35463
LEMD1	1.81946			1.5663
SASH3	1.82044			1.45071
MTRNR2L5	1.82105			1.89734
FAM71E2	1.82175			2.17059
GCLM	1.82182			2.02802
SERGEF	1.82513			1.67752
SEC16B	1.82751			1.72484
TSPYL2	1.82839			1.56896
ELTD1	1.82954			1.87911
ZNF728	1.82955			1.78146
NLRX1	1.83053			1.77665
PPP1R14A	1.83377			1.57909
FOXD2	1.83383			1.46916
CLCA1	1.83658			1.30352
TIAM2	1.83687			1.95288
PRRG1	1.83725			1.30676
CNPY3	1.83811			2.21767
ASF1B	1.8386			1.84855
NTSR1	1.84114			1.88112
BCL9L	1.84229			1.67983
BRINP3	1.84257			1.76987
IFT122	1.85324			1.56668
CNGB3	1.85337			1.40589
PAGR1	1.8535			1.31252
OLFML1	1.85561			1.53258
CALCOCO2	1.85571			1.52027
TBC1D4	1.86084			1.73158
CACNG5	1.86215			2.25613
OGFOD2	1.86311			2.0357
SLC6A12	1.86335			1.34438
TMEM260	1.86366			1.56058
KCNA4	1.86406			1.45574
KIAA0319	1.86488			1.58006
CSRNP1	1.86502			1.71534
SLC13A5	1.8659			1.55466
FLYWCH1	1.86789			2.44045
TPBG	1.86846			1.58128
ARTN	1.8693			1.56987
RUSC1	1.87023			1.50008
NBPF11	1.87033			1.82738
SKOR2	1.87196			1.73084
TGFA	1.87255			1.47081
GREM1	1.87261			1.44764
FAM153A	1.87506			2.30722
AMH	1.87517			1.72311
AGMO	1.87656			1.4562
EMX1	1.87905			1.4671
LRP6	1.88121			2.1152
TOM1L1	1.88486			1.40001
KRBA1	1.88509			1.31018
PHKB	1.88655			1.4571
CLDN2	1.88657			1.37728
ALKBH7	1.88671			2.35839
SFMBT1	1.88853			2.44341
TMCC1	1.88953			1.5474
HTR3D	1.8913			1.34757
LMTK2	1.89165			1.57308
TMF1	1.89238			1.36738
CATSPER1	1.89267			1.51642
MKL1	1.89279			1.38851
PDPR	1.8943			1.62252
MFSD12	1.89535			1.57909
CASP2	1.89958			1.7388
KCNS1	1.90021			1.70979
HSPB9	1.90191			2.2484
RNF183	1.90308			2.34627
C9orf89	1.90323			1.47091
PGBD2	1.9046			1.54531
ETFDH	1.90537			2.54425
CBR4	1.9059			1.35071
FAM120AOS	1.90609			2.38827
C17orf62	1.90733			2.11216
FOXP1	1.9089			1.83998
PLD1	1.91116			1.44298
APPL2	1.91126			2.19948
KMT2A	1.91162			2.05567
ULK3	1.91264			1.53172
ACTR3C	1.91309			1.40964
KIAA1432	1.91592			2.92901
GJD3	1.91686			1.68551
EFHD2	1.9182			1.39683
TCL1A	1.91919			1.63128
IRF3	1.91938			2.20667
PTGDS	1.91955			1.30257
CH25H	1.92102			1.77068
HTATIP2	1.92131			1.81198
TRH	1.92156			1.9865
OSBPL11	1.92165			2.00337
CDH6	1.92297			1.43734
TNFSF11	1.92507			1.63285
KCNK16	1.9256			2.71818
PRG2	1.92567			1.30209
DCAF12	1.92766			1.35463
LCE1F	1.9281			1.78376
GIMAP7	1.92894			1.4671
AKAP8L	1.92901			1.32673
EBP	1.9303			1.96827
CEBPB	1.93106			1.80388
GUCY2D	1.93128			1.39511
KRTAP3-2	1.93256			1.53767
NFKBIB	1.93526			1.83998
TLR1	1.93598			1.59071
PORCN	1.9376			1.31022
LOX	1.93777			1.87251
TMED6	1.93965			2.37883
SMAD5	1.94026			1.98589
FOXR1	1.94047			2.41799
ENTPD8	1.9447			1.74177
SLC12A1	1.94757			2.21387
FBRSL1	1.94759			2.18361
ARL6	1.94788			1.53963
PROP1	1.94897			2.04045
LANCL3	1.94924			1.97471
STK35	1.95009			1.49607
ZIM3	1.95093			1.31018
LYZL6	1.95192			1.39511
HIBCH	1.95248			1.73395
CLCN1	1.95404			1.34535
GPR63	1.95615			2.03481
TP53TG5	1.95722			2.22621
MPO	1.95724			1.55429
DUS1L	1.95803			2.58957
NKRF	1.95889			1.45574
WBP2	1.95918			1.83998
OBP2A	1.95965			2.37525
CYP4A22	1.96015			1.81231
LPCAT1	1.9615			1.36381
EIF2AK1	1.96384			1.8196
CLEC18A	1.96453			2.15697
S1PR5	1.96496			1.58204
CISD3	1.96551			2.74367
TTC31	1.96607			2.09212
FASTKD1	1.96641			1.55875
CCDC120	1.96656			1.36096
APBA3	1.96759			1.3613
ZDHHC12	1.96777			1.30234
DDX60L	1.97096			1.64574
BDNF	1.97213			1.60238
SCARB1	1.97264			1.53025
DLK2	1.97309			1.47444
TBPL1	1.97405			1.66423
LMF2	1.97471			1.97631
LOC100506388	1.97709			1.56332
PIGT	1.98024			1.76186
CCL28	1.98372			1.43704
MRFAP1L1	1.98424			1.30633
HPN	1.9845			1.54357
SPATA24	1.98768			1.51601
CLDN18	1.98792			2.28794
SFN	1.98924			1.9192
ELSPBP1	1.98998			1.87193
LRFN4	1.99246			2.73174
LARP7	1.9936			1.45574
EN2	1.99442			2.4712
LOC100288814	1.99453			2.00959
MAPK1IP1L	1.99627			1.85327
DSCR3	1.9973			1.89837
SUSD3	1.99881			1.73121
NUDT16	1.99955			1.31018
HCRTR2	2.00047			2.8673
TRIM2	2.0006			1.74399
PCM1	2.00099			1.42539
MAN2A2	2.00114			2.43372
ADAM9	2.00258			1.71707
CST5	2.00385			1.76233
MEMO1	2.00594			1.91128
BRAF	2.0073			1.49947
B3GNT6	2.00773			1.68479
MAP3K13	2.0083			1.45574
CHSY1	2.00861			1.41457
B3GNT4	2.00875			1.80765
NRAP	2.01097			1.68988
C6orf62	2.01192			2.22621
ZP1	2.01597			1.75596
OR4K15	2.01624			1.93385
OASL	2.01646			1.90475
GIGYF1	2.01877			2.23975
FAM21A	2.01954			1.85084
KIAA0226	2.01969			1.3613
LCA5	2.01971			2.02228
OR51V1	2.02077			2.23061
GTSE1	2.02185			1.4809
MYO10	2.02227			1.9339
WDR1	2.02296			1.43857
DTWD2	2.02637			1.92655
DNAJB13	2.02711			1.58006
ZMAT3	2.02742			2.36468
CUX1	2.02783			2.12782
ZNF354C	2.02923			1.38149
PRKCZ	2.03178			2.49918
ITPKC	2.03486			1.7758
ICA1L	2.03738			1.95056
ZNF500	2.04117			1.34438
FAIM	2.04146			1.37042
ZNF273	2.0444			2.13
TMEM51	2.04637			1.88801
PHKA2	2.04672			1.3119
SLC23A2	2.04677			1.73132
SULT1C2	2.04732			1.36762
TUBA4A	2.04862			2.21845
SHQ1	2.04926			1.36384
C12orf29	2.04934			1.93951
THAP11	2.05077			2.21298
ARHGAP36	2.05226			1.77239
IGFBP2	2.05265			1.9865
DGKH	2.05296			1.51807
SH3GL1	2.05352			1.96077
OCM2	2.0536			1.49394
HID1	2.05378			2.16225
PDE4DIP	2.05475			1.77695
EDEM1	2.05524			1.55617
CNGA4	2.05556			2.51019
FGFR1	2.0559			1.44206
ANGPT2	2.05599			2.20291
VASH1	2.05767			1.60115
SLC19A1	2.06164			1.49327
PCDH19	2.06199			1.4238
PGK2	2.06322			1.87095
THEG	2.06442			1.59105
SLC45A4	2.06473			1.98533
C1orf63	2.0653			2.19948
TINAGL1	2.06538			2.77425
ZNF404	2.06629			2.50066
ADRB3	2.07092			1.52992
GJA4	2.07145			1.31018
NTN1	2.07251			1.98002
IFNAR1	2.07267			2.07164
CTDSPL	2.07309			1.32777
HOXD12	2.07435			1.64686
WDR4	2.07598			2.94218
SIN3A	2.07625			1.4304
NT5DC1	2.07682			2.74604
C20orf112	2.07686			1.37689
MAGEB5	2.08			1.74219
THBS2	2.08055			2.17502
LIPI	2.08056			1.44864
MTF2	2.08086			2.26213
ABCC3	2.0819			1.68914
BAG1	2.08349			1.67492
IL4	2.08404			1.92586
SLC18B1	2.08414			1.89608
ABHD2	2.08485			2.05747
SUCLG2	2.08584			1.63012
STAC	2.08602			1.70958
HNF4G	2.08611			1.64776
OR2K2	2.08629			1.3228
IFNA8	2.08654			1.42465
SEC14L5	2.08685			1.60075
SH3BP5L	2.08817			1.82874
MTMR9	2.09104			2.03668
SYK	2.09183			1.7887
IQGAP1	2.09414			1.36109
ZNF675	2.09572			1.99601
TJP1	2.0963			3.21321
OR5D16	2.09809			1.53989
CHRNB3	2.09858			2.24076
GABRA2	2.0995			1.68363
ZNF432	2.1006			1.61717
CKAP2	2.10452			1.51642
LUZP1	2.10549			1.4042
FAM181B	2.10737			2.51353
ZMYND11	2.10815			3.26153
ZNF783	2.10992			1.51059
SH3GL3	2.11054			2.52168
MITF	2.11211			1.82877
CCR4	2.11225			1.74382
PLGRKT	2.11229			1.81198
CCDC136	2.11498			1.78397
SNX9	2.11597			1.71317
AGT	2.11707			3.00318
GJB1	2.11885			1.89027
EED	2.12036			1.75257
MFSD7	2.12176			1.65859
CSHL1	2.12201			1.91829
PITPNM3	2.12302			2.84494
RNF215	2.12539			1.99733
FLT1	2.12662			2.37985
HES4	2.12814			2.64315
TMED3	2.12841			2.30486
RBFOX2	2.13036			1.63912
ATP6V0A4	2.13256			2.25204
OCM	2.13256			2.12788
ATG4A	2.13282			1.92178
ARSE	2.13366			1.99351
NIN	2.13411			1.6224
OVOL1	2.13421			1.85122
ETHE1	2.13542			1.45823
MAFB	2.13598			1.53874
C3	2.13744			1.81217
AKAP2	2.139			2.43546
SGK2	2.13916			1.81245
RING1	2.13921			2.23637
MUL1	2.13928			1.67717
PCSK1N	2.14096			1.80004
OR1L6	2.14512			2.24821
TMEM14B	2.14583			1.3593
SHPK	2.14661			2.13192
GAS7	2.14915			1.30209
ZNF284	2.14984			2.97599
BANK1	2.15043			3.01612
LIMCH1	2.15502			1.51452
CLEC5A	2.1555			1.95902
PRSS8	2.15636			1.69297
PEX10	2.1566			2.97836
CLPTM1	2.15744			2.52984
PAIP2B	2.15757			1.51392
SNX16	2.158			1.70829
OMA1	2.15819			2.30426
KBTBD12	2.15961			1.73981
GMDS	2.15969			1.9293
MAPK3	2.15993			2.15877
BAAT	2.16046			2.19688
FLCN	2.16169			1.9926
LARP4B	2.16278			1.36738
MNS1	2.16464			1.87251
ATP11C	2.16606			1.89258
GGT7	2.16674			2.02802
SRC	2.16885			1.76043
WWC3	2.17206			1.45487
IFT172	2.17384			1.96846
SMIM6	2.17621			1.49527
CLCA4	2.17658			1.58385
CCL21	2.17764			2.5318
AMY2B	2.17837			2.47129
C17orf97	2.17858			1.58224
S100A10	2.18141			1.92135
LRTM1	2.18727			1.48177
LRRC47	2.18787			1.94083
EYA1	2.18833			1.86069
PLCXD2	2.18834			1.65378
PRLHR	2.18961			2.23548
C1orf52	2.18984			2.26143
C5orf50	2.19082			1.71743
CARD9	2.19163			1.53581
TXNDC16	2.19215			1.64288
ZNF439	2.19219			1.47275
ZNF282	2.1966			2.18978
ZGPAT	2.19666			1.60918
PRAMEF20	2.19669			2.33843
NRIP3	2.19733			2.78043
DNAJC5G	2.19735			1.70359
TNFRSF12A	2.20051			1.32473
PEPD	2.20106			1.70979
MARCH10	2.20149			3.09493
GNG11	2.20156			2.65105
KAT2B	2.20199			1.52474
DGKE	2.20201			2.42156
ORMDL1	2.20326			1.83998
ASPHD1	2.20535			1.31773
PMEL	2.20829			1.88005
KCNK15	2.20884			1.69337
SLTM	2.21202			1.63598
CDH10	2.21303			1.55984
GALNT18	2.2137			1.80826
CYTIP	2.21509			1.55956
CDK5R2	2.21564			2.29513
ITGA11	2.21772			2.82441
KLHDC7B	2.21854			1.51364
TVP23A	2.21911			2.59094
KCTD17	2.21922			2.3387
EFCAB4A	2.21939			1.92364
PCDH8	2.22072			2.26711
GRB7	2.22084			1.39433
NBPF8	2.22418			1.91304
WDR31	2.22429			2.30214
FXYD2	2.22434			1.66361
PPP1R1A	2.22581			1.68971
RAB38	2.2267			1.69755
TANGO2	2.22755			1.35592
NPTX1	2.22773			1.93756
PQLC2	2.22777			2.80388
DEPTOR	2.22789			2.71284
EDAR	2.22907			2.47308
PRR25	2.23325			1.51732
TIGD7	2.23329			1.69018
SGSM3	2.23665			1.98133
FAM161B	2.23718			1.52764
HELZ	2.23724			1.96936
FOXL1	2.23927			1.59627
PIK3AP1	2.2433			1.3991
C2CD4D	2.24577			2.05335
PLD5	2.24593			2.87245
CLUAP1	2.24802			1.91003
KRTAP19-5	2.24902			1.32581
ARNTL	2.24946			1.66414
HLCS	2.2495			3.38282
TCF15	2.25024			3.05866
SH2D3C	2.25417			1.35071
LCN1	2.25632			1.60054
CYorf17	2.25731			1.92788
FAM69B	2.25818			1.68479
PRDX5	2.26122			1.63128
PSD	2.26205			1.59655
PIR	2.26253			1.71852
TCTEX1D1	2.26319			2.59148
PROCA1	2.26339			3.23804
TMEM120A	2.2637			3.26226
GNPTG	2.26594			1.8042
YIPF3	2.26764			1.58193
DUSP11	2.26932			1.6692
SLCO1A2	2.2709			1.8042
RAET1G	2.27168			2.68915
APC	2.2725			1.49002
ACOX1	2.27299			2.027
DUS3L	2.27313			2.0461
OR52R1	2.27326			3.10239
BACE1	2.27474			1.52221
OR10C1	2.27762			1.82788
NLGN4Y	2.27856			1.54197
FBXW8	2.27933			2.73931
FAM196B	2.28025			1.31371
WDR88	2.2804			1.9114
SCML4	2.28176			1.38504
MLANA	2.28185			2.32937
FAXDC2	2.28207			1.5535
VEZT	2.28339			2.15705
FAM71F2	2.28504			1.7157
SPIN1	2.28613			1.58986
IL4I1	2.28837			2.52327
OR2T6	2.28923			2.29881
FXYD5	2.28926			2.6443
PGA5	2.2899			1.84378
CCDC60	2.29002			2.21413
SOX1	2.29015			1.39711
MAPK13	2.29112			2.01623
TTC30B	2.29653			2.58128
ELAVL4	2.29655			1.31933
ADAM33	2.29867			1.36432
OCA2	2.29896			2.02605
NAA11	2.30046			2.15719
RAC3	2.30191			1.54728
USP27X	2.30359			3.17267
OXNAD1	2.3054			2.09767
BHMT	2.30626			2.37985
EPB42	2.3065			1.86291
VIMP	2.30859			1.56174
TRIM45	2.31049			1.57904
C17orf78	2.31058			3.18469
[truncated: 14,798 more rows]

## Sheet: 3a
KEAP1	T0	Untreated	Radiation
	9900.72	2.30182e+06	196786
	9745.24	1.74558e+06	614822
		2.57417e+06	644187
NFE2L2	T0	Untreated	Radiation
	234.262	2.46889	2.15426
	199.285	195.127	0
		23.2036	0

## Sheet: 3b
TMEM173	T0	Untreated	Radiation
	1473.72	4461.28	3680.56
	1554.04	5110.39	5363.16
		3302.64	14666.2
IRF3	T0	Untreated	Radiation
	1353.56	1130.75	4153.42
	1023.43	857.262	3860.21
		739.421	2299.77
ifnar1	T0	Untreated	Radiation
	680.611	1883.76	3891.68
	610.276	1410.63	8957.17
		764.171	4219.36
stat1	T0	Untreated	Radiation
	375.384	259.233	1175.15
	450.686	1047.03	5229.56
		770.359	1698.54

## Sheet: 3c
No RT	sgNTC	sgKEAP1	sgIRF3	sgTMEM173	sgIFNAR1	sgSTAT1
	0.951979	4.53	1.144	1.40179	2.221	1.522
	1.04802	5.013	1.873	1.9833	1.9874	1.384
	0.953587	6.882	1.422	2.353	2.567	1.418
	1.04641
2Gy x 1	sgNTC	sgKEAP1	sgIRF3	sgTMEM173	sgIFNAR1	sgSTAT1
	0.713456	3.42602	1.3456	3.15049	2.233	2.012
	1.28654	2.91417	1.522	2.21378	2.689	1.34
	0.946429	3.83371	1.343	3.122	2.102	2.001
	1.05357
2Gyx2	sgNTC	sgKEAP1	sgIRF3	sgTMEM173	sgIFNAR1	sgSTAT1
	0.814095	4.71689	1.988	2.214	2.59	2.011
	1.18591	4.012	1.732	2.032	2.932	1.7663
	0.983871	5.331	1.587	2.788	2.843	2.1123
	1.01613

## Sheet: 4b
J18.2	2Gyx5					Control
7	12.27	19.03	16.74	25.67	16.74	18.98	9.17	0	10.78	29.75
9	50	30.76	27.84	29.65	54.14	48.19	32.97	19.59	45.01	23.42
12	39.2	32.66	43.57	51.51	58.12	20.37	51.36	48.98	69.7	95.05
14	138.64	112.45	67.42	85	176.28	162.08	65.9	63.5	137.11	184.3
16	125.26	55.1	38.61	286.76	111.14	401.5	137.05	385.94	218.34	140.65
19	126.5	23.9	27.1	204.7	149.2	281.6	196.1	196.9	333.7	362.7
21	133.04	79.18	51.6	306.83	214.68	402.66	277.23	228.49	178.67	518.15
JW23.3	2Gyx5					Control
7	452.24	165	292.78	402.88	374.16	417.83	229	138.67	359.55	307.41
9	416.72	106.97	217.58	444.68	294.19	467.64	299.23	170.9	407.8	499.49
12	834.9	256.88	402.23	779.77	510.82	554.93	865.25	261.1	872.68	756.52
14	162.39	198.72	341.8	668.2	386.23	888.79	629.04	417.69	711.63	891.57
16	369.38	191.18		687.87	501.56	1269.96	791.01		800.93	1110.37
19	436.65	349.54		1078.48	603.24	1733.59	1363.1		1155.42	1126.81
21	1328.13	622.44		730.09	944.13	2712.14	2255.92		1371.89	1588.8

## Sheet: 5a
	Radiation											Untreated
C0	19.9348	30.3342	23.9664	43.1523								16.6603	28.3768	26.0163
C1	22.282	15.467	14.7933	3.36554								21.9215	19.3471	20.0542
C2	13.5615	16.581	18.7339	14.4618								21.6927	16.0377	6.85477
C3	9.45395	0.771208	0.775194	2.79907								0.247808	8.74513	12.3386
C4	4.36838	5.14139	9.46382	6.79773								10.3507	4.32764	3.45927
C5	0.880196	9.68295	9.91602	7.66411								9.83607	0.374364	1.14778
C6	4.23798	5.26992	5.84625	7.73076								2.76401	4.13297	3.09262
C7	6.94377	0.856898	2.32558	1.46618								0.171559	1.01827	11.143
C8	7.95436	5.56984	3.03618	0.399867								8.23485	1.09314	0.749243
C9	3.12958	0.985433	2.22868	2.16594								1.77278	4.38754	5.81859
C10	1.54849	3.12768	3.32687	3.93202								1.88715	4.20785	3.26797
C11	1.43439	0.728363	1.25969	1.23292								1.02936	2.66547	1.78543
C12	1.27139	1.67095	1.13049	0.866378								0.590926	1.66217	1.08401
C13	0.896496	1.75664	1.13049	1.36621								0.705299	1.69212	0.828949
C14	1.01059	1.2425	1.22739	2.0993								0.724361	0.703804	1.32313
C15	1.09209	0.814053	0.839793	0.499833								1.4106	1.22791	1.03619

## Sheet: 5b
CD4/CD3	Untreated	2Gy x 5
	35.8	46.7
	11.7	52.2
	28.7	58.3
		36.4
PD1/CD3	Untreated	2Gy x 5
	38.1	72.1
	37.2	52.6
	55.5	58.8
		70.9
		70.7
	21.08	37.84
	14.38	40.64
	13.18	39.34
		35.24

[truncated: 21 more sheets: 5e, 5f, 6b, 6c, 6d, S1f, S2d, S3a, S3b, S3c, S3d, S5b, S7c, S7d, S7e, S7f, S7g, S9a, S9b, S9c …]
